# Supplementary material for: Non-Coding RNAs in the Transcriptional Network That Differentiates Skeletal Muscles of Sedentary from Long-Term Endurance- and Resistance-Trained Elderly
Source: Int J Mol Sci. 2021 Feb 3;22(4):1539. doi: 10.3390/ijms22041539 (PMC7913629; doi:10.3390/ijms22041539)
Supplement: Supplementary file 1 [file ijms-22-01539-s001.zip]

Archive with 5 entries (4 files):
- Supplementary Materials/
- Supplementary Materials/Table S1_miRNAs TRA_vs_SED.xlsx
- Supplementary Materials/Table S2_targets of miRNAs.xlsx
- Supplementary Materials/TABLE S3-50 KEGG.xlsx
- Supplementary Materials/Table S4_lncRNAs TRA_vs_SED.xlsx
