# Supplementary material for: Non-Coding RNAs in the Transcriptional Network That Differentiates Skeletal Muscles of Sedentary from Long-Term Endurance- and Resistance-Trained Elderly
Source: Int J Mol Sci. 2021 Feb 3;22(4):1539. doi: 10.3390/ijms22041539 (PMC7913629; doi:10.3390/ijms22041539)
Supplement: Supplementary file 1 [file ijms-22-01539-s001.zip › Supplementary Materials/Table S1_miRNAs TRA_vs_SED.xlsx]

## Sheet: Foglio1
probe_set_ID	Transcript ID	RT 182	RT 183	RT 184	RT 185	ET 186	ET 187	ET 188	ET 189	ET 190	SED 167	SED 178	SED 179	SED 180	SED 181	"Log2 Fc"	"AveExpr"	"t"	"p Value"	"Adj.p.Val"	"Probe Set ID"	"Probe Set name"	"Sequence Type"	"Species Scientific Name"	"Alignments"	"Sequence Length"	"Sequence"	"Genome Context"	"Clustered miRNAs within 10kb"
MIMAT0030422_st	hsa-miR-7847-3p	11.7198	9.89708	10.6025	10.2167	11.1582	10.1172	9.88189	10.6417	9.12666	5.51824	6.21839	6.58515	6.57717	4.7908	4.43558	8.7894	11.2984	1.52223e-08	0.000100452	20529139	MIMAT0030422_st	"miRNA"	"Homo sapiens"	"chr11:1901335-1901355 (+)"	"21"	"CGUGGAGGACGAGGAGGAGGC"	"ENST00000311604 // sense // 3UTR // 2 /// ENST00000381775 // sense // 3UTR // 3 /// ENST00000405957 // sense // 3UTR // 2 /// ENST00000406638 // sense // 3UTR // 2 /// ENST00000417766 // sense // 3UTR // 2 /// ENST00000418975 // sense // 3UTR // 2 /// ENST00000421485 // sense // 3UTR // 2 /// ENST00000429923 // sense // 3UTR // 2 /// ENST00000432093 // sense // 3UTR // 2 /// ENST00000446808 // s…	"---"
MIMAT0000064_st	hsa-let-7c-5p	12.2382	12.5352	12.4648	12.4631	12.5139	12.2385	12.6138	12.552	12.9088	13.6677	13.4545	13.3299	13.3956	13.6289	-0.992191	12.8575	-9.81727	9.23564e-08	0.00030473	20500117	MIMAT0000064_st	"miRNA"	"Homo sapiens"	"chr21:17912158-17912179 (+)"	"22"	"UGAGGUAGUAGGUUGUAUGGUU"	"ENST00000362160 // sense // exon // 1 /// ENST00000400178 // sense // intron // 5 /// ENST00000418813 // sense // intron // 3 /// ENST00000428669 // sense // intron // 5 /// ENST00000441820 // sense // intron // 1 /// ENST00000445461 // sense // intron // 5 /// ENST00000453910 // sense // intron // 3 /// ENST00000456342 // sense // intron // 6 /// ENST00000458468 // sense // intron // 6 /// ENST…	"hsa-let-7c // chr21:17912148-17912231 (+) /// hsa-mir-99a // chr21:17911409-17911489 (+)"
MIMAT0016852_st	hsa-miR-4298	10.7079	9.15127	9.79702	9.15	9.51995	9.31608	8.9569	9.73508	8.16693	3.84042	5.12938	5.9093	4.93793	2.01491	5.02262	7.59522	9.47275	1.44727e-07	0.000318351	20517680	MIMAT0016852_st	"miRNA"	"Homo sapiens"	"chr11:1880735-1880756 (-)"	"22"	"CUGGGACAGGAGGAGGAGGCAG"	"ENST00000311604 // antisense // intron // 1 /// OTTHUMT00000034045 // antisense // intron // 1"	"---"
MIMAT0027524_st	hsa-miR-6812-5p	7.59312	7.10134	7.4284	6.76831	7.40127	6.43246	5.56564	7.44175	6.4073	4.09275	4.32118	4.71774	4.43624	4.65032	2.46075	6.02556	8.44924	5.92221e-07	0.000977017	20525585	MIMAT0027524_st	"miRNA"	"Homo sapiens"	"chr20:44054155-44054179 (+)"	"25"	"AUGGGGUGAGAUGGGGAGGAGCAGC"	"ENST00000279035 // sense // intron // 9 /// ENST00000279036 // sense // intron // 11 /// ENST00000341555 // sense // intron // 6 /// ENST00000372689 // sense // intron // 10 /// ENST00000535404 // sense // intron // 10 /// ENST00000543458 // sense // intron // 10 /// ENST00000545755 // sense // intron // 8 /// OTTHUMT00000079434 // sense // intron // 11"	"---"
U35B_st	U35B	2.51101	2.77439	2.67689	2.8446	2.85332	2.92138	2.63593	2.63111	2.44968	3.73905	3.24657	3.46308	3.60154	3.95274	-0.900785	3.02152	-8.21256	8.34325e-07	0.00110114	20538167	U35B_st	"CDBox"	"Homo sapiens"	"chr19:50000976-50001063 (+)"	"88"	"TGGCAGATGATGTTTGTTTTCACGATGGTCTTCAGATGCCCACGTGGGCACTGCTGAGAAAGCCACTTGGTAAAACTGATGCCGGAAA"	"---"	"---"
MIMAT0015052_st	hsa-miR-3175	4.35431	2.93602	1.67844	2.01081	1.91578	3.0823	2.63966	1.80227	3.90948	7.09532	5.07385	5.82196	6.40381	6.66213	-3.50819	3.95615	-7.5919	2.11689e-06	0.00174617	20515603	MIMAT0015052_st	"miRNA"	"Homo sapiens"	"chr15:93447638-93447659 (+)"	"22"	"CGGGGAGAGAACGCAGUGACGU"	"ENST00000309818 // sense // intron // 2 /// ENST00000394196 // sense // intron // 2 /// ENST00000420239 // sense // intron // 2 /// ENST00000536619 // sense // 3UTR // 1 /// ENST00000556722 // sense // intron // 5 /// ENST00000556930 // sense // intron // 3 /// ENST00000557381 // sense // intron // 2 /// OTTHUMT00000313528 // sense // intron // 2 /// OTTHUMT00000415070 // sense // intron // 5 //…	"---"
MIMAT0015082_st	hsa-miR-3197	1.49175	1.43738	1.16839	1.29131	1.7501	2.77846	0.977029	1.18601	1.21247	4.49528	4.94718	2.85799	4.5272	6.0383	-3.0962	2.58277	-7.63558	1.9795e-06	0.00174617	20515641	MIMAT0015082_st	"miRNA"	"Homo sapiens"	"chr21:42539491-42539513 (+)"	"23"	"GGAGGCGCAGGCUCGGAAAGGCG"	"---"	"---"
MIMAT0018185_st	hsa-miR-3911	6.48007	5.20073	5.72821	4.85211	6.04199	5.5513	4.35477	5.94464	2.36602	0.765249	1.37396	0.789399	1.79292	0.79802	4.06496	3.7171	7.64311	1.95681e-06	0.00174617	20518432	MIMAT0018185_st	"miRNA"	"Homo sapiens"	"chr9:130453042-130453063 (-)"	"22"	"UGUGUGGAUCCUGGAGGAGGCA"	"ENST00000373299 // antisense // 3UTR // 19 /// ENST00000373302 // antisense // exon // 20 /// ENST00000481942 // antisense // intron // 6 /// OTTHUMT00000054228 // antisense // exon // 20 /// OTTHUMT00000054229 // antisense // 3UTR // 19 /// OTTHUMT00000054231 // antisense // intron // 6"	"---"
HBII-251_st	HBII-251	6.42045	6.15458	6.15768	6.7525	6.18511	6.60553	6.87149	6.48912	7.45924	9.52504	7.72798	8.34929	8.39527	8.61553	-1.95643	7.26492	-7.44981	2.63773e-06	0.00193404	20534235	HBII-251_st	"CDBox"	"Homo sapiens"	"chr1:31441010-31441084 (-)"	"75"	"GACTGGCAAGGATGATACACACTTGCCCTCACTTAGACTATAGTTCACTGATGAGAGCATTGTTCTGAGCCAGTC"	"---"	"---"
ENSG00000201009_s_st	ENSG00000201009	2.75332	3.22824	3.35626	3.38381	2.19342	4.32116	4.70634	3.33763	4.17424	6.46431	5.54712	6.04071	5.69476	6.32823	-2.52009	4.39497	-7.19847	3.91728e-06	0.00235001	20532829	ENSG00000201009_s_st	"snoRNA"	"Homo sapiens"	"chr7:132437783-132437886 (+)"	"104"	"TGCTGGAGTGATGAAAAAGTATCTTCAGGTGTGGCTGTGGCCACCTTGGCCACCTGTGTGTCACTTGCCAATGCAAGGACTTGTCATAGTTACACTGACTGTTA"	"---"	"---"
U46_s_st	U46	2.75332	3.22824	3.35626	3.38381	2.19342	4.32116	4.70634	3.33763	4.17424	6.46431	5.54712	6.04071	5.69476	6.32823	-2.52009	4.39497	-7.19847	3.91728e-06	0.00235001	20538187	U46_s_st	"CDBox"	"Homo sapiens"	"chr1:45242164-45242261 (+)"	"98"	"GTAGGGTGATGAAAAAGAATCCTTAGGCGTGGTTGTGGCCGTCTTGGTCACCTGTGTGCCACTTGCCAATGCAAGGACTTGTCATAGTTACACTGACT"	"---"	"---"
U79_st	U79	4.99096	4.62068	5.13802	4.38437	4.72993	5.26719	5.08661	4.83024	5.16827	7.16156	5.93034	6.06221	6.05599	6.23664	-1.37643	5.4045	-7.08875	4.66768e-06	0.00256684	20538254	U79_st	"CDBox"	"Homo sapiens"	"chr1:173834486-173834570 (-)"	"85"	"TACTGTTAGTGATGATTTTAAAATTAAAGCAGATGGGAATCTCTCTGAGAAAGAAAATGGAGATTAATCTTAAACTGAAACAGTA"	"---"	"---"
MIMAT0025476_st	hsa-miR-6510-5p	1.15093	1.66892	1.055	1.73337	1.1959	1.60811	1.17271	1.15931	1.47737	3.15025	2.44113	2.26466	2.57097	3.71517	-1.47048	1.88313	-7.00899	5.30716e-06	0.002694	20525021	MIMAT0025476_st	"miRNA"	"Homo sapiens"	"chr17:39673446-39673467 (-)"	"22"	"CAGCAGGGGAGAGAGAGGAGUC"	"ENST00000254043 // sense // exon // 2 /// ENST00000393974 // sense // intron // 1 /// ENST00000393976 // sense // exon // 4 /// ENST00000393981 // sense // intron // 1 /// ENST00000458290 // sense // intron // 2 /// ENST00000463447 // sense // exon // 3 /// ENST00000470004 // sense // 3UTR // 4 /// ENST00000474031 // sense // intron // 2 /// ENST00000497016 // sense // exon // 4 /// OTTHUMT00000…	"---"
MIMAT0019058_st	hsa-miR-4521	6.38236	3.7254	4.05177	5.08633	4.35478	6.34313	5.79957	6.88511	5.30843	1.05024	1.94511	3.08215	0.97586	1.14138	3.68737	4.0094	6.88461	6.49476e-06	0.00306135	20518919	MIMAT0019058_st	"miRNA"	"Homo sapiens"	"chr17:8090266-8090287 (+)"	"22"	"GCUAAGGAAGUCCUGUGCUCAG"	"---"	"---"
U50B_x_st	U50B	8.03224	6.7023	7.28679	7.23454	6.91804	7.6957	7.41586	7.37637	8.07482	9.22016	8.23067	9.14272	9.1709	9.16275	-1.57026	7.97599	-6.7831	7.67019e-06	0.00337437	20538198	U50B_x_st	"CDBox"	"Homo sapiens"	"chr6:86387307-86387377 (-)"	"71"	"TAATCAATGATGAAACCTATCCCGAAGCTGATAACCTGAAGAAAAATAAGTACGGATTCGGCTTCTGAGAT"	"---"	"---"
ENSG00000266834_s_st	ENSG00000266834	4.65211	4.14854	4.28839	4.39861	4.42308	4.31794	4.31995	4.06654	4.59417	5.64257	5.05338	4.79819	5.22895	5.59514	-0.907054	4.68054	-6.64127	9.69967e-06	0.00376518	20534188	ENSG00000266834_s_st	"snoRNA"	"Homo sapiens"	"chrHG79_PATCH:136224931-136225005 (+)"	"75"	"TGCAGATGATGTAAAAGAATATTTGCTATCTGAGAGATGGTGATGACATTTTAAACCACCAAGATCGCTGATGCA"	"---"	"---"
U24_s_st	U24	4.65211	4.14854	4.28839	4.39861	4.42308	4.31794	4.31995	4.06654	4.59417	5.64257	5.05338	4.79819	5.22895	5.59514	-0.907054	4.68054	-6.64127	9.69967e-06	0.00376518	20538151	U24_s_st	"CDBox"	"Homo sapiens"	"chr9:136216251-136216325 (+)"	"75"	"TGCAGATGATGTAAAAGAATATTTGCTATCTGAGAGATGGTGATGACATTTTAAACCACCAAGATCGCTGATGCA"	"---"	"---"
HBII-296B_st	HBII-296B	2.86979	2.6739	2.64781	3.23827	1.99923	3.1749	3.46773	3.10655	3.46102	5.91621	3.70211	4.89093	5.2766	5.757	-2.14866	3.72729	-6.56509	1.10157e-05	0.00403849	20534241	HBII-296B_st	"CDBox"	"Homo sapiens"	"chr17:2232419-2232504 (-)"	"86"	"AAGAGCCAATGATGTTTTTATTCAAAATGTCTGAACCTGTCTGAAGCATCCCAGTGATGCAACTTCTGTGTGATACTGAGGCTTTT"	"---"	"---"
MIMAT0004795_st	hsa-miR-574-5p	2.91677	1.95947	2.01558	1.83996	3.00228	2.87295	3.29235	1.81931	2.54826	6.07781	4.77033	4.23147	4.15199	4.0372	-2.17966	3.25255	-6.30344	1.71564e-05	0.0059587	20504297	MIMAT0004795_st	"miRNA"	"Homo sapiens"	"chr4:38869677-38869699 (+)"	"23"	"UGAGUGUGUGUGUGUGAGUGUGU"	"ENST00000358869 // sense // intron // 1 /// ENST00000510213 // sense // intron // 1 /// ENST00000515037 // sense // intron // 1 /// OTTHUMT00000250436 // sense // intron // 1 /// OTTHUMT00000360578 // sense // intron // 1 /// OTTHUMT00000360580 // sense // intron // 1"	"---"
ENSG00000212378_s_st	ENSG00000212378	1.6178	2.15513	2.14186	2.03775	1.05473	3.48877	2.90001	3.49671	2.92267	7.03684	5.31599	4.39075	4.91207	4.85357	-2.87791	3.45176	-6.23827	1.91864e-05	0.00602911	20533073	ENSG00000212378_s_st	"snoRNA"	"Homo sapiens"	"chr2:72987663-72987731 (+)"	"69"	"ATGTAATAATGTTCATCAAATGTCTGACCTGAAATGAGCATGTAGACAAGTTAATTTAACACTGAAGAA"	"---"	"---"
U78_s_st	U78	1.6178	2.15513	2.14186	2.03775	1.05473	3.48877	2.90001	3.49671	2.92267	7.03684	5.31599	4.39075	4.91207	4.85357	-2.87791	3.45176	-6.23827	1.91864e-05	0.00602911	20538252	U78_s_st	"CDBox"	"Homo sapiens"	"chr1:173834760-173834824 (-)"	"65"	"GTGTAATGATGTTGATCAAATGTCTGACCTGAAATGAGCATGTAGACAAAGGTAACACTGAAGAA"	"---"	"---"
HBII-420_st	HBII-420	1.0768	0.67393	1.12382	1.01186	1.56948	1.27381	1.18559	1.12052	1.69492	1.85583	1.96105	2.98825	2.78411	2.31435	-1.18842	1.61674	-6.06395	2.59506e-05	0.00699933	20534247	HBII-420_st	"CDBox"	"Homo sapiens"	"chr1:28905255-28905334 (-)"	"80"	"ACTGGTCCAGGATGAAACCTAATTTGAGTGGACATCCATGGATGAGAAATGCGGATATGGGACTGAGACCAGCTCCTAGG"	"---"	"---"
MIMAT0004558_st	hsa-miR-181a-2-3p	7.60668	7.4692	6.76577	7.4959	8.7704	7.13591	7.22931	7.3212	6.70989	4.72626	5.03803	6.29694	5.70134	5.66001	1.90485	6.70906	6.11185	2.3874e-05	0.00699933	20500445	MIMAT0004558_st	"miRNA"	"Homo sapiens"	"chr9:127454797-127454818 (+)"	"22"	"ACCACUGACCGUUGACUGUACC"	"ENST00000344523 // antisense // intron // 2 /// ENST00000373584 // antisense // intron // 2 /// ENST00000416460 // antisense // intron // 2 /// ENST00000429139 // sense // intron // 1 /// ENST00000487099 // antisense // intron // 2 /// OTTHUMT00000054033 // sense // intron // 1 /// OTTHUMT00000054043 // antisense // intron // 2 /// OTTHUMT00000356283 // antisense // intron // 2 /// OTTHUMT000003…	"hsa-mir-181a-2 // chr9:127454721-127454830 (+) /// hsa-mir-181b-2 // chr9:127455989-127456077 (+)"
U101_st	U101	6.18918	5.82328	5.81505	6.08827	5.71804	6.10924	6.48764	6.06472	7.12764	8.03395	7.34829	7.95948	7.85454	6.8129	-1.44372	6.67373	-6.0694	2.57048e-05	0.00699933	20538119	U101_st	"CDBox"	"Homo sapiens"	"chr6:133136446-133136518 (+)"	"73"	"GTTTGAATGATGACTTTAATTGTCGGATACCCCTTCACTCCTTTTATGAGTGAAACATAAGAGTCTGACAAAC"	"---"	"---"
U50B_st	U50B	8.92252	8.49193	9.00888	8.96532	8.1047	9.46247	9.20549	8.93451	10.4244	11.0868	10.0722	11.0737	11.1605	11.0433	-1.82951	9.7112	-6.05158	2.65166e-05	0.00699933	20538197	U50B_st	"CDBox"	"Homo sapiens"	"chr6:86387307-86387377 (-)"	"71"	"TAATCAATGATGAAACCTATCCCGAAGCTGATAACCTGAAGAAAAATAAGTACGGATTCGGCTTCTGAGAT"	"---"	"---"
MIMAT0022272_st	hsa-miR-664b-3p	1.0351	0.823526	0.795696	0.975335	0.552472	1.36224	0.818357	0.800196	0.96874	1.70695	1.49175	1.90644	2.30599	1.42877	-0.864463	1.21225	-5.99271	2.93946e-05	0.00746058	20521811	MIMAT0022272_st	"miRNA"	"Homo sapiens"	"chrX:153996910-153996931 (+)"	"22"	"UUCAUUUGCCUCCCAGCCUACA"	"ENST00000369550 // sense // intron // 8 /// ENST00000384221 // sense // exon // 1 /// ENST00000412124 // sense // intron // 2 /// ENST00000413910 // sense // intron // 8 /// ENST00000426673 // sense // intron // 2 /// ENST00000452771 // sense // intron // 6 /// ENST00000475966 // sense // exon // 1 /// ENST00000484317 // sense // intron // 1 /// OTTHUMT00000061180 // sense // intron // 8 /// OTT…	"---"
MIMAT0000231_st	hsa-miR-199a-5p	6.37611	7.12764	7.693	7.32884	7.14469	7.13718	7.70251	7.68392	7.66679	9.77695	9.85468	8.55298	8.14457	8.78541	-1.70506	7.9268	-5.86993	3.64977e-05	0.00860173	20500399	MIMAT0000231_st	"miRNA"	"Homo sapiens"	"chr1:172113732-172113754 (-) /// chr19:10928145-10928167 (-)"	"23"	"CCCAGUGUUCAGACUACCUGUUC"	"ENST00000314646 // antisense // intron // 15 /// ENST00000355667 // antisense // intron // 15 /// ENST00000359692 // antisense // intron // 14 /// ENST00000389253 // antisense // intron // 15 /// ENST00000408974 // antisense // intron // 14 /// ENST00000585892 // antisense // intron // 15 /// ENST00000590787 // antisense // intron // 1 /// ENST00000590806 // antisense // intron // 1 /// OTTHUMT0…	"hsa-mir-199a-2 // chr1:172113675-172113784 (-) /// hsa-mir-214 // chr1:172107938-172108047 (-) /// hsa-mir-3120 // chr1:172107948-172108028 (+)"
MIMAT0000459_st	hsa-miR-193a-3p	1.12742	2.3807	2.16057	2.82967	2.6922	3.00634	2.28806	1.80227	1.3256	4.7661	5.24825	4.34831	3.10545	6.24805	-2.56403	3.09493	-5.8706	3.64542e-05	0.00860173	20500796	MIMAT0000459_st	"miRNA"	"Homo sapiens"	"chr17:29887069-29887090 (+)"	"22"	"AACUGGCCUACAAAGUCCCAGU"	"---"	"---"
U56_x_st	U56	6.26034	5.22148	5.55427	4.90188	4.69238	5.80701	5.77368	5.5094	5.72852	8.8196	6.48508	6.80519	7.45692	7.56102	-1.93124	6.18405	-5.76785	4.37621e-05	0.00985507	20538206	U56_x_st	"CDBox"	"Homo sapiens"	"chr20:2637270-2637340 (+)"	"71"	"CCACAATGATGGCAATATTTTTCGTCAACAGCAGTTCACCTAGTGAGTGTTGAGACTCTGGGTCTGAGTGA"	"---"	"---"
U78_x_st	U78	1.15093	2.12974	1.6633	1.83312	1.94481	2.90616	2.80506	3.25285	2.94356	7.10931	5.05304	3.93571	4.36757	4.56263	-2.71348	3.26127	-5.7547	4.48026e-05	0.00985507	20538253	U78_x_st	"CDBox"	"Homo sapiens"	"chr1:173834760-173834824 (-)"	"65"	"GTGTAATGATGTTGATCAAATGTCTGACCTGAAATGAGCATGTAGACAAAGGTAACACTGAAGAA"	"---"	"---"
MIMAT0019749_st	hsa-miR-4669	4.01547	3.66439	5.1845	3.80947	4.90511	4.49466	3.30589	5.5152	2.14068	1.50065	1.68489	1.89361	1.50764	1.3692	2.52384	3.21367	5.73395	4.64964e-05	0.00989773	20519467	MIMAT0019749_st	"miRNA"	"Homo sapiens"	"chr9:137271295-137271316 (+)"	"22"	"UGUGUCCGGGAAGUGGAGGAGG"	"ENST00000356384 // sense // intron // 2 /// ENST00000481739 // sense // intron // 1 /// ENST00000484822 // sense // intron // 2 /// OTTHUMT00000054948 // sense // intron // 2 /// OTTHUMT00000054949 // sense // intron // 1 /// OTTHUMT00000054950 // sense // intron // 2"	"---"
U104_st	U104	8.49436	7.82628	8.17774	8.0872	7.90625	8.20708	8.14182	8.11408	8.0224	9.06437	8.33458	8.87194	8.75208	8.91179	-0.678374	8.35085	-5.675	5.16836e-05	0.0106581	20538123	U104_st	"CDBox"	"Homo sapiens"	"chr17:62223438-62223517 (+)"	"80"	"GGCCTGCTGTGATGACATTCCAATTAAAGCACGTGTTAGACTGCTGACGCGGGTGATGCGAACTGGAGTCTGAGCCTGCC"	"---"	"---"
MIMAT0016897_st	hsa-miR-4269	0.977639	0.884714	1.26131	0.965239	1.52806	0.965122	0.937299	1.15931	0.856548	4.02927	3.67503	2.66088	2.51028	1.42598	-1.80082	1.70262	-5.65245	5.38236e-05	0.0107631	20517726	MIMAT0016897_st	"miRNA"	"Homo sapiens"	"chr2:240227167-240227187 (+)"	"21"	"GCAGGCACAGACAGCCCUGGC"	"ENST00000345617 // antisense // intron // 2 /// ENST00000446876 // antisense // intron // 1 /// ENST00000493582 // antisense // intron // 2 /// ENST00000544989 // antisense // intron // 2 /// OTTHUMT00000257174 // antisense // intron // 2 /// OTTHUMT00000326179 // antisense // intron // 2 /// OTTHUMT00000326228 // antisense // intron // 1 /// OTTHUMT00000400929 // antisense // intron // 2"	"---"
HBII-296A_x_st	HBII-296A	1.21812	0.96041	1.28983	1.167	0.88431	1.27545	1.44713	1.11568	1.63741	2.04449	1.69968	1.67939	1.89062	2.02568	-0.646269	1.45252	-5.62635	5.64172e-05	0.0109499	20534240	HBII-296A_x_st	"CDBox"	"Homo sapiens"	"chr17:2233573-2233664 (-)"	"92"	"TAGAGAAGTCAATGATGGTTTTATTCATATCGTCTGAACCTGTCTGAAGCATCTCAGTGATGCAATCTCTGTGTGGTTCTGAGACTTCTCCA"	"---"	"---"
HBII-210_st	HBII-210	5.49163	4.76605	4.87921	5.12858	4.69912	5.11096	5.16984	4.79344	5.41972	7.09856	5.53967	6.20732	5.83833	6.72671	-1.23117	5.49065	-5.47896	7.37166e-05	0.0138758	20534230	HBII-210_st	"CDBox"	"Homo sapiens"	"chr3:52726752-52726828 (+)"	"77"	"AATGTGAAGCAAATGATGATAAACTGGATCTGACTGACTGTGCTGAGTCTGTTCAATCCAACCCTGAGCTTCATGTT"	"---"	"---"
U49A_st	U49A	5.71781	6.22738	6.80242	6.34117	6.04241	6.68928	7.04047	6.50057	7.12377	8.52048	7.20311	7.7217	7.8471	7.7711	-1.31433	6.96777	-5.46444	7.56975e-05	0.0138758	20538193	U49A_st	"CDBox"	"Homo sapiens"	"chr17:16343350-16343420 (+)"	"71"	"TGCTCTGATGAAATCACTAATAGGAAGTGCCGTCAGAAGCGATAACTGACGAAGACTACTCCTGTCTGATT"	"---"	"---"
U26_st	U26	7.78504	7.40566	7.5355	7.69955	7.21624	7.9903	8.03243	7.65475	7.98331	10.0704	8.27305	8.33458	9.10126	9.69177	-1.3939	8.19813	-5.25326	0.00011166	0.0199147	20538153	U26_st	"CDBox"	"Homo sapiens"	"chr11:62622764-62622838 (-)"	"75"	"CTACGGGGATGATTTTACGAACTGAACTCTCTCTTTCTGATGGATTAGTGGAGAAAACAGAAAATTCTGAGTAGC"	"---"	"---"
ENSG00000238936_x_st	ENSG00000238936	7.58463	6.77932	6.33284	5.64599	7.15173	6.90325	7.53974	6.0482	7.25115	8.99278	7.94735	7.85651	8.70888	8.88996	-1.675	7.40231	-5.18039	0.000127863	0.0222044	20533614	ENSG00000238936_x_st	"snoRNA"	"Homo sapiens"	"chr8:41284174-41284246 (+)"	"73"	"GTGTGATGAAATCACCCCAAATAGCTGGAATTACCAGCAGATTGTGTAGTGGTGAACCTACAATTTTCTGAAG"	"---"	"---"
MIMAT0002820_st	hsa-miR-497-5p	4.93586	6.65399	6.14544	6.60403	6.21812	6.46248	7.06478	6.52814	6.67937	8.33143	8.3224	7.63105	6.98175	8.56869	-1.60126	6.93768	-5.05254	0.000162442	0.0255227	20503809	MIMAT0002820_st	"miRNA"	"Homo sapiens"	"chr17:6921298-6921318 (-)"	"21"	"CAGCAGCACACUGUGGUUUGU"	"ENST00000443997 // sense // intron // 1 /// ENST00000572453 // sense // exon // 1 /// ENST00000572547 // sense // intron // 1 /// OTTHUMT00000450298 // sense // intron // 1 /// OTTHUMT00000450299 // sense // intron // 1 /// OTTHUMT00000450300 // sense // exon // 1"	"hsa-mir-195 // chr17:6920934-6921020 (-) /// hsa-mir-497 // chr17:6921230-6921341 (-)"
MIMAT0019019_st	hsa-miR-4485	5.66347	4.71303	4.79803	4.87458	6.15439	5.86836	5.31734	4.90759	5.11753	2.1375	2.83593	2.48238	4.24715	4.66148	1.99537	4.55563	5.06179	0.000159643	0.0255227	20518879	MIMAT0019019_st	"miRNA"	"Homo sapiens"	"chr11:10529824-10529843 (-)"	"20"	"UAACGGCCGCGGUACCCUAA"	"ENST00000536684 // sense // 5UTR // 1 /// OTTHUMT00000469398 // sense // 5UTR // 1"	"---"
U56_st	U56	7.97647	6.23757	6.64946	6.09525	7.052	6.97813	6.87311	6.61143	6.954	9.99124	7.63693	7.90938	8.58259	9.23175	-1.84511	7.48424	-5.05908	0.000160459	0.0255227	20538205	U56_st	"CDBox"	"Homo sapiens"	"chr20:2637270-2637340 (+)"	"71"	"CCACAATGATGGCAATATTTTTCGTCAACAGCAGTTCACCTAGTGAGTGTTGAGACTCTGGGTCTGAGTGA"	"---"	"---"
U74_x_st	U74	10.318	9.24283	9.31233	9.66073	10.7367	9.39177	10.1216	9.45435	10.9663	12.7875	10.7538	11.4266	11.5634	11.8908	-1.77281	10.5448	-5.08519	0.00015278	0.0255227	20538246	U74_x_st	"CDBox"	"Homo sapiens"	"chr1:173836812-173836883 (-)"	"72"	"CTGCCTCTGATGAAGCCTGTGTTGGTAGGGACATCTGAGAGTAATGATGAATGCCAACCGCTCTGATGGTGG"	"---"	"---"
MIMAT0028117_st	hsa-miR-7110-5p	5.55986	4.002	3.07243	2.48248	6.0227	3.71214	5.02758	3.69674	5.25405	9.05077	7.94579	5.99028	6.32962	9.58178	-3.46521	5.55202	-5.03994	0.000166339	0.0255272	20526178	MIMAT0028117_st	"miRNA"	"Homo sapiens"	"chr3:122880646-122880666 (+)"	"21"	"UGGGGGUGUGGGGAGAGAGAG"	"ENST00000316218 // sense // intron // 16 /// ENST00000467157 // sense // exon // 5 /// ENST00000469649 // sense // intron // 3 /// ENST00000489923 // sense // intron // 15 /// OTTHUMT00000356192 // sense // intron // 16 /// OTTHUMT00000356193 // sense // intron // 15 /// OTTHUMT00000356194 // sense // exon // 5 /// OTTHUMT00000356383 // sense // intron // 3"	"---"
U37_st	U37	7.913	6.83602	7.42931	7.65918	7.77173	7.41812	7.63728	7.30646	8.75308	10.6351	8.13049	9.19441	9.24416	9.5616	-1.71713	8.24928	-4.99564	0.000180826	0.0271198	20538171	U37_st	"CDBox"	"Homo sapiens"	"chr19:3982505-3982570 (-)"	"66"	"ATTCGTGATGACTGATCATTTCTTCACTTTGACCAGATGTCTACTGAAGAAAGCCTGCGTCTGAGG"	"---"	"---"
HBII-296B_x_st	HBII-296B	2.0363	1.68198	2.41851	2.30746	2.10425	2.31421	2.81705	2.19782	2.48764	4.91459	2.73036	3.39659	4.22068	3.2377	-1.43718	2.77608	-4.97485	0.000188068	0.02753	20534242	HBII-296B_x_st	"CDBox"	"Homo sapiens"	"chr17:2232419-2232504 (-)"	"86"	"AAGAGCCAATGATGTTTTTATTCAAAATGTCTGAACCTGTCTGAAGCATCCCAGTGATGCAACTTCTGTGTGATACTGAGGCTTTT"	"---"	"---"
U13_x_st	U13	6.12971	5.15407	5.98701	5.59488	5.67164	4.87866	5.61566	5.73874	5.20415	7.25956	5.89111	6.45189	6.97058	7.18258	-1.19842	5.98073	-4.96417	0.000191905	0.02753	20538132	U13_x_st	"CDBox"	"Homo sapiens"	"chr8:33370992-33371096 (+)"	"105"	"GATCCTTTTGTAGTTCATGAGCGTGATGATTGGGTGTTCATACGCTTGTGTGAGATGTGCCACCCTTGAACCTTGTTACGACGTGGGCACATTACCCGTCTGACC"	"---"	"---"
MIMAT0022259_st	hsa-miR-5100	6.03067	5.66982	5.67781	5.71817	5.64888	5.88151	5.73273	5.48919	7.06078	7.51735	6.32156	6.95426	7.51159	8.24564	-1.43124	6.39	-4.94043	0.000200725	0.0281826	20521785	MIMAT0022259_st	"miRNA"	"Homo sapiens"	"chr10:43493078-43493099 (+)"	"22"	"UUCAGAUCCCAGCGGUGCCUCU"	"---"	"---"
MIMAT0004762_st	hsa-miR-486-3p	10.5887	9.38109	9.00793	9.23439	10.8122	8.73396	9.2503	9.29175	8.82615	7.05539	7.4266	8.12029	8.49097	7.57719	1.7244	8.84263	4.89909	0.000217099	0.0298466	20503106	MIMAT0004762_st	"miRNA"	"Homo sapiens"	"chr8:41517961-41517981 (-)"	"21"	"CGGGGCAGCUCAGUACAGGAU"	"ENST00000265709 // sense // intron // 42 /// ENST00000289734 // sense // intron // 42 /// ENST00000314214 // sense // intron // 4 /// ENST00000347528 // sense // intron // 41 /// ENST00000348036 // sense // intron // 2 /// ENST00000352337 // sense // intron // 41 /// ENST00000379758 // sense // intron // 40 /// ENST00000396942 // sense // intron // 42 /// ENST00000396945 // sense // intron // 39…	"hsa-mir-486 // chr8:41517959-41518026 (-) /// hsa-mir-486-2 // chr8:41517962-41518025 (+)"
MIMAT0028211_st	hsa-miR-7150	4.75707	2.30564	1.8873	2.00402	2.23674	2.98174	2.66026	2.06063	2.60805	5.61928	5.54017	3.33381	4.78846	7.16791	-2.67865	3.56794	-4.86609	0.000231159	0.031131	20526861	MIMAT0028211_st	"miRNA"	"Homo sapiens"	"chr9:126247863-126247880 (-)"	"18"	"CUGGCAGGGGGAGAGGUA"	"ENST00000373618 // sense // intron // 12 /// ENST00000373620 // sense // intron // 13 /// ENST00000373624 // sense // intron // 13 /// ENST00000394215 // sense // intron // 12 /// ENST00000394219 // sense // intron // 11 /// ENST00000473039 // sense // intron // 11 /// ENST00000491650 // sense // intron // 3 /// ENST00000497135 // sense // intron // 2 /// ENST00000542603 // sense // intron // 4 …	"---"
HBII-180C_x_st	HBII-180C	4.33679	3.93982	3.62998	4.22035	4.25953	3.90996	3.88349	3.5379	4.25206	4.878	4.3635	5.25739	4.64276	4.69043	-0.769763	4.27157	-4.84423	0.00024099	0.0311822	20534228	HBII-180C_x_st	"CDBox"	"Homo sapiens"	"chr19:51305582-51305678 (-)"	"97"	"CTGGGGCTCCCATGATGTCCAGCACTGGGCTCTGATCACCCCTGAGGACACAGTGCACCCCAGGACCTTTGACACCTGGGGGTCTGAGGGGCCCCAG"	"---"	"---"
U58C_st	U58C	0.861439	0.743883	1.67514	1.15211	0.810063	1.46504	1.19812	1.50965	1.23088	1.79182	2.00105	2.20161	2.24941	1.6103	-0.787914	1.46432	-4.84444	0.000240891	0.0311822	20538210	U58C_st	"CDBox"	"Homo sapiens"	"chr18:47015614-47015678 (-)"	"65"	"TTGCTGTGATGACTATCTTAGGACACCTTTGGAATAACTATGAAAGAAAACTATTCTGAGCAACC"	"---"	"---"
MIMAT0000075_st	hsa-miR-20a-5p	9.85447	10.0613	9.88014	10.2605	10.1289	9.86144	9.6095	9.86504	9.55073	7.61524	9.12732	9.50269	8.84942	8.79768	1.11842	9.49745	4.82287	0.000251009	0.031854	20500139	MIMAT0000075_st	"miRNA"	"Homo sapiens"	"chr13:92003326-92003348 (+)"	"23"	"UAAAGUGCUUAUAGUGCAGGUAG"	"ENST00000400282 // sense // intron // 3 /// ENST00000581816 // sense // exon // 3 /// ENST00000582141 // sense // exon // 2 /// OTTHUMT00000045448 // sense // intron // 3 /// OTTHUMT00000442497 // sense // exon // 2 /// OTTHUMT00000442498 // sense // exon // 3"	"hsa-mir-17 // chr13:92002859-92002942 (+) /// hsa-mir-18a // chr13:92003005-92003075 (+) /// hsa-mir-19a // chr13:92003145-92003226 (+) /// hsa-mir-19b-1 // chr13:92003446-92003532 (+) /// hsa-mir-20a // chr13:92003319-92003389 (+) /// hsa-mir-92a-1 // chr13:92003568-92003645 (+)"
U34_st	U34	10.0193	8.15472	8.18549	8.44557	8.52342	8.40188	8.55688	8.47892	9.18412	10.8532	9.51364	9.76014	9.84623	10.4361	-1.42073	9.16855	-4.80531	0.000259569	0.0323188	20538165	U34_st	"CDBox"	"Homo sapiens"	"chr19:49994164-49994229 (+)"	"66"	"CGTCCATGATGTTCCGCAACTACCTACATTGTTTGATCCTCATGAAAGCAGCACTGGCTGAGACGC"	"---"	"---"
ENSG00000252722_x_st	ENSG00000252722	0.667668	0.868837	0.671989	0.944479	0.740402	0.668489	0.669054	0.872818	0.997529	1.26908	1.29621	1.0602	1.04046	1.0821	-0.360581	0.917808	-4.78006	0.00027241	0.0332692	20534029	ENSG00000252722_x_st	"snoRNA"	"Homo sapiens"	"chr15:75413877-75414007 (-)"	"131"	"AACCAATTGTGCCAGTGGGGCTATGGGTGGCCCCTTTTCTCCTCAGTCAGGGCTGGAGGCCAAGATCAGCCTTTGAGGATTATCAGGGCTGCCACAAGCTGGGCAGCCTTGTTTTCCTACCTCAGACATTT"	"---"	"---"
MIMAT0018944_st	hsa-miR-4429	5.88981	6.98762	6.65493	6.58468	5.62926	6.26887	7.2751	6.56171	7.55394	9.62045	8.0093	7.61808	7.60675	9.14314	-1.79889	7.24312	-4.77079	0.000277286	0.0332692	20518801	MIMAT0018944_st	"miRNA"	"Homo sapiens"	"chr2:11680778-11680797 (-)"	"20"	"AAAAGCUGGGCUGAGAGGCG"	"ENST00000263834 // antisense // intron // 1 /// ENST00000381486 // antisense // intron // 1 /// OTTHUMT00000280490 // antisense // intron // 1 /// OTTHUMT00000280491 // antisense // intron // 1"	"---"
MI0017360_st	hsa-mir-451b	1.00009	0.854383	0.888076	0.963059	0.991955	0.906391	0.799609	1.02259	0.917005	0.803735	0.511928	0.56923	0.687264	0.683031	0.27598	0.828453	4.73047	0.000299571	0.0353012	20536959	MI0017360_st	"stem-loop"	"Homo sapiens"	"chr17:27188389-27188456 (+)"	"68"	"UGGGUAUAGCAAGAGAACCAUUACCAUUACUAAACUCAGUAAUGGUAACGGUUUCCUUGCCAUUCCCA"	"ENST00000385059 // antisense // exon // 1 /// ENST00000582320 // antisense // exon // 1 /// OTTHUMT00000446722 // antisense // exon // 1"	"hsa-mir-144 // chr17:27188551-27188636 (-) /// hsa-mir-451a // chr17:27188387-27188458 (-) /// hsa-mir-451b // chr17:27188389-27188456 (+) /// hsa-mir-4732 // chr17:27188673-27188748 (-)"
MIMAT0019018_st	hsa-miR-4484	6.88128	6.55811	6.00711	6.06525	7.65236	6.15738	5.93768	5.49196	6.19787	9.31025	8.99216	6.55185	7.88144	9.54831	-2.12913	7.08807	-4.71956	0.000305917	0.0354167	20518878	MIMAT0019018_st	"miRNA"	"Homo sapiens"	"chr10:127508372-127508391 (+)"	"20"	"AAAAGGCGGGAGAAGCCCCA"	"ENST00000368774 // antisense // intron // 1 /// ENST00000368778 // antisense // intron // 1 /// ENST00000368797 // antisense // intron // 1 /// ENST00000420761 // antisense // intron // 1 /// OTTHUMT00000050929 // antisense // intron // 1 /// OTTHUMT00000050931 // antisense // intron // 1 /// OTTHUMT00000050932 // antisense // intron // 1 /// OTTHUMT00000050934 // antisense // intron // 1"	"---"
MIMAT0006764_st	hsa-miR-320d	7.86998	8.2245	8.22994	7.87875	8.79177	7.93405	8.37077	7.89762	8.51716	10.9203	9.13731	8.81114	9.06343	10.7136	-1.53866	8.74002	-4.70687	0.000313469	0.0356652	20509070	MIMAT0006764_st	"miRNA"	"Homo sapiens"	"chr13:41301964-41301982 (-) /// chrX:140008337-140008355 (-)"	"19"	"AAAAGCUGGGUUGAGAGGA"	"---"	"---"
MIMAT0002177_st	hsa-miR-486-5p	12.9084	12.6094	12.2702	12.6373	13.4148	12.4028	12.6423	12.564	12.3782	11.3018	10.8878	12.2781	12.0587	11.4976	1.0427	12.2751	4.69669	0.000319664	0.0357536	20503105	MIMAT0002177_st	"miRNA"	"Homo sapiens"	"chr8:41518002-41518023 (-)"	"22"	"UCCUGUACUGAGCUGCCCCGAG"	"ENST00000265709 // sense // intron // 42 /// ENST00000289734 // sense // intron // 42 /// ENST00000314214 // sense // intron // 4 /// ENST00000347528 // sense // intron // 41 /// ENST00000348036 // sense // intron // 2 /// ENST00000352337 // sense // intron // 41 /// ENST00000379758 // sense // intron // 40 /// ENST00000396942 // sense // intron // 42 /// ENST00000396945 // sense // intron // 39…	"hsa-mir-486 // chr8:41517959-41518026 (-) /// hsa-mir-486-2 // chr8:41517962-41518025 (+)"
14qII-1_st	14qII-1	6.97497	5.9913	5.18772	4.86515	5.58962	5.99843	6.05137	5.22953	7.09221	9.70893	7.53174	6.70993	7.88027	8.29897	-2.13927	6.65072	-4.66914	0.000337075	0.0364044	20532589	14qII-1_st	"CDBox"	"Homo sapiens"	"chr14:101416170-101416240 (+)"	"71"	"TGGACCTATGATGATGACTGGTGGCGTATGAGTCATTGACGGTGAATACAGGTCTGGAAGTCTGAGGTCCA"	"---"	"---"
ENSG00000265941_s_st	ENSG00000265941	2.98943	3.38665	3.58227	3.47766	3.18032	4.2565	3.38181	3.64879	3.92843	4.50193	4.56578	4.81199	5.01014	3.76996	-0.995089	3.89226	-4.65326	0.00034755	0.0364044	20534176	ENSG00000265941_s_st	"snoRNA"	"Homo sapiens"	"chrHG79_PATCH:136225630-136225703 (+)"	"74"	"TTGCAGTGATGTAAAATTTCTTGGCCTGAAATTACTGTGAAGAGTAAAACCGAGCTTTTTAACACTGAGTCAGC"	"---"	"---"
U36B_s_st	U36B	2.98943	3.38665	3.58227	3.47766	3.18032	4.2565	3.38181	3.64879	3.92843	4.50193	4.56578	4.81199	5.01014	3.76996	-0.995089	3.89226	-4.65326	0.00034755	0.0364044	20538169	U36B_s_st	"CDBox"	"Homo sapiens"	"chr9:136216949-136217019 (+)"	"71"	"GTTGCAGTGATGTAAAATTTCTTGGCCTGAAATTACTGTGAAGAGTAAAACCGAGCTTTTTAACACTGAGT"	"---"	"---"
U51_st	U51	6.05542	5.50374	5.30549	5.52521	5.97118	5.83307	5.95822	5.39518	6.21186	8.25847	6.12058	6.6643	7.03731	6.97944	-1.26098	6.20139	-4.66852	0.000337476	0.0364044	20538200	U51_st	"CDBox"	"Homo sapiens"	"chr2:207026605-207026674 (+)"	"70"	"GTTGCATGATGAATAAAATCAAATCACCATCTTTCGGCTGAGTTCGTGATGGATTTGCTTTTTTCTGATT"	"---"	"---"
14qII-1_x_st	14qII-1	7.22998	6.27838	5.3924	5.04381	5.95337	6.14046	6.26044	5.40819	7.20166	9.92437	7.58313	6.91462	8.1755	8.441	-2.10676	6.85338	-4.57797	0.000401983	0.0414482	20532590	14qII-1_x_st	"CDBox"	"Homo sapiens"	"chr14:101416170-101416240 (+)"	"71"	"TGGACCTATGATGATGACTGGTGGCGTATGAGTCATTGACGGTGAATACAGGTCTGGAAGTCTGAGGTCCA"	"---"	"---"
MIMAT0027456_st	hsa-miR-6778-5p	6.57588	4.26552	4.37468	4.105	5.48658	5.17372	3.90602	5.16578	3.71991	2.76578	3.19862	3.09417	3.21714	2.38657	1.82011	4.10253	4.56225	0.000414417	0.0417946	20525517	MIMAT0027456_st	"miRNA"	"Homo sapiens"	"chr17:18244174-18244195 (-)"	"22"	"AGUGGGAGGACAGGAGGCAGGU"	"ENST00000316694 // sense // intron // 5 /// ENST00000352886 // sense // intron // 5 /// ENST00000354098 // sense // intron // 5 /// ENST00000395684 // sense // exon // 1 /// ENST00000539052 // sense // intron // 4 /// ENST00000579558 // sense // intron // 5 /// ENST00000580002 // sense // intron // 4 /// OTTHUMT00000130831 // sense // intron // 5 /// OTTHUMT00000130833 // sense // intron // 5 //…	"---"
U49A_x_st	U49A	5.51058	6.01938	6.74462	6.14932	5.83842	7.04069	6.8054	6.36246	6.89873	7.91364	7.00354	7.52851	7.63702	7.36576	-1.11529	6.77272	-4.55779	0.00041801	0.0417946	20538194	U49A_x_st	"CDBox"	"Homo sapiens"	"chr17:16343350-16343420 (+)"	"71"	"TGCTCTGATGAAATCACTAATAGGAAGTGCCGTCAGAAGCGATAACTGACGAAGACTACTCCTGTCTGATT"	"---"	"---"
MIMAT0000098_st	hsa-miR-100-5p	8.24889	8.56675	8.40419	8.08851	9.41522	8.29946	8.63696	8.49563	8.55752	9.45781	10.0046	9.31958	8.89134	9.42234	-0.895458	8.84349	-4.49406	0.000473097	0.0460964	20500183	MIMAT0000098_st	"miRNA"	"Homo sapiens"	"chr11:122022983-122023004 (-)"	"22"	"AACCCGUAGAUCCGAACUUGUG"	"---"	"hsa-let-7a-2 // chr11:122017230-122017301 (-) /// hsa-mir-100 // chr11:122022937-122023016 (-)"
MIMAT0018961_st	hsa-miR-4443	7.41656	7.01184	6.59643	6.86594	7.25619	6.46521	6.43246	5.86722	6.18681	8.32614	7.04448	7.596	8.10971	8.53285	-1.24421	7.12199	-4.49199	0.000475004	0.0460964	20518818	MIMAT0018961_st	"miRNA"	"Homo sapiens"	"chr3:48238062-48238078 (+)"	"17"	"UUGGAGGCGUGGGUUUU"	"---"	"---"
MIMAT0000103_st	hsa-miR-106a-5p	10.1854	10.0028	9.59485	10.3679	10.5726	9.78654	9.54812	9.74933	9.67374	8.51141	9.30732	9.50065	8.94678	9.17448	0.854236	9.63728	4.46656	0.000499117	0.0477344	20500194	MIMAT0000103_st	"miRNA"	"Homo sapiens"	"chrX:133304274-133304296 (-)"	"23"	"AAAAGUGCUUACAGUGCAGGUAG"	"---"	"hsa-mir-19b-2 // chrX:133303701-133303796 (-) /// hsa-mir-92a-2 // chrX:133303568-133303642 (-) /// hsa-mir-106a // chrX:133304228-133304308 (-) /// hsa-mir-363 // chrX:133303408-133303482 (-) /// hsa-mir-18b // chrX:133304071-133304141 (-) /// hsa-mir-20b // chrX:133303839-133303907 (-)"
MIMAT0018071_st	hsa-miR-3651	4.71613	3.26866	3.45021	2.78005	5.16962	3.46786	2.88781	2.49982	4.29766	5.71212	5.3762	5.65213	5.68911	4.65089	-1.80078	4.25845	-4.44159	0.000524014	0.0487038	20517902	MIMAT0018071_st	"miRNA"	"Homo sapiens"	"chr9:95054743-95054766 (-)"	"24"	"CAUAGCCCGGUCGCUGGUACAUGA"	"ENST00000375629 // sense // intron // 1 /// ENST00000375643 // sense // intron // 1 /// ENST00000395554 // sense // intron // 1 /// ENST00000430417 // sense // intron // 1 /// ENST00000443024 // sense // intron // 1 /// ENST00000447699 // sense // intron // 1 /// ENST00000459229 // sense // exon // 1 /// ENST00000490438 // sense // intron // 1 /// OTTHUMT00000053059 // sense // intron // 1 /// O…	"---"
U15A_st	U15A	1.12397	0.873176	0.871182	1.06512	0.956402	1.18079	1.02396	0.849918	1.1586	1.84089	1.51181	1.27416	1.91933	1.15095	-0.527968	1.20002	-4.4417	0.000523903	0.0487038	20538137	U15A_st	"CDBox"	"Homo sapiens"	"chr11:75111435-75111582 (+)"	"148"	"CTTCGATGAAGAGATGATGACGAGTCTGACTTGGGGATGTTCTCTTTGCCCAGGTGGCCTACTCTGTGCTGCGTTCTGTGGCACAGTTTAAAGAGCCCTGGTTGAAGTAATTTCCTAAAGATGACTTAGAGGCATTTGTCTGAGAAGG"	"---"	"---"
U42A_st	U42A	8.70376	8.56276	9.13621	8.42463	7.56652	9.0912	8.72603	9.26912	8.51157	10.0833	9.23076	9.5386	9.7183	10.0264	-1.0537	9.04208	-4.41614	0.000550712	0.0504743	20538177	U42A_st	"CDBox"	"Homo sapiens"	"chr17:27050452-27050509 (+)"	"58"	"AATGATGGAAAAATCATTATTGGAAAAGAATGACATGAACAAAGGAACCACTGAAGTG"	"---"	"---"
ENSG00000199212_st	ENSG00000199212	1.0452	1.01373	0.950263	1.0279	1.0924	1.19812	0.959501	1.01373	0.925045	0.711114	0.473358	0.610657	0.822778	0.923741	0.31677	0.911968	4.38362	0.000586865	0.0510181	20532724	ENSG00000199212_st	"snoRNA"	"Homo sapiens"	"chr8:55243247-55243455 (+)"	"209"	"CCAACATGGATAGTCTGGGAGGTCACTCTCCCCAGGCTCTGTGGAAGTGGTGTTGGGGAGCATAGACGTTTGGTCCATGACGTACAGTACAGCCCCTTTCCACAATGCTGGAGATGAAGCTGGGTCTCCTGTCTGCGCCTGCATATTCCTATAGCTTCCCTGAGTCCTGTGGATGATGACTGGTGAGACAAATCGTGCAGGAAACAAGT"	"---"	"---"
MIMAT0003886_st	hsa-miR-769-5p	1.5021	2.04142	1.42013	1.54967	2.41518	1.72817	1.52806	1.64165	2.18714	2.48394	2.95788	2.88704	2.63027	2.02301	-0.817146	2.07112	-4.38946	0.0005802	0.0510181	20504580	MIMAT0003886_st	"miRNA"	"Homo sapiens"	"chr19:46522219-46522240 (+)"	"22"	"UGAGACCUCUGGGUUCUGAGCU"	"ENST00000601763 // sense // intron // 1 /// OTTHUMT00000461694 // sense // intron // 1"	"---"
MIMAT0018945_st	hsa-miR-4430	1.85808	1.48563	2.33075	1.82731	2.06545	2.15783	2.01917	1.77356	1.84747	2.26664	2.5885	2.27196	2.90457	3.27368	-0.731598	2.19076	-4.37633	0.000595301	0.0510181	20518802	MIMAT0018945_st	"miRNA"	"Homo sapiens"	"chr2:33643586-33643603 (+)"	"18"	"AGGCUGGAGUGAGCGGAG"	"---"	"---"
U107_st	U107	1.89756	2.15168	1.99277	2.0857	2.16318	2.46571	2.3939	2.18258	2.0857	2.66251	3.22539	3.93988	3.21154	2.25151	-0.900522	2.47926	-4.37972	0.000591366	0.0510181	20538127	U107_st	"HAcaBox"	"Homo sapiens"	"chrX:54840803-54840933 (+)"	"131"	"GGGGTGTGCTCAGAGCAGGGGGCCCAAAGAATGGCTCCTCTGTTTACAACACACCCAACAGGAATCTGGGGTCATTGTGATGAGGGCGTCAAACTTGTGGCTTCCCTATGAACAAACGTCCCCCAACACCT"	"---"	"---"
U95_st	U95	11.7324	10.9372	11.0053	11.0681	10.8025	11.0721	11.1659	11.1869	11.093	11.9684	11.493	11.5556	11.6717	11.6613	-0.551837	11.3153	-4.3911	0.000578342	0.0510181	20538275	U95_st	"CDBox"	"Homo sapiens"	"chr5:180670314-180670376 (-)"	"63"	"GCGGTGATGACCCCAACATGCCATCTGAGTGTCGGTGCTGAAATCCAGAGGCTGTTTCTGAGC"	"---"	"---"
ENSG00000265651_s_st	ENSG00000265651	9.00614	7.8128	7.9144	8.57115	8.83629	8.25612	8.3865	8.20618	8.70963	9.42127	8.92068	9.40216	9.37549	9.00384	-0.813666	8.70162	-4.35098	0.0006256	0.0516042	20534165	ENSG00000265651_s_st	"snoRNA"	"Homo sapiens"	"chrHG79_PATCH:136226382-136226447 (+)"	"66"	"TGCCAATGATGGTTAAGAATTTCTTCACCTGAATAAACCATGTGGTCAGCATTGCATCTGAGGCAA"	"---"	"---"
MIMAT0019043_st	hsa-miR-2392	2.14316	1.8131	1.91542	1.50872	1.73718	1.71195	1.57906	1.86331	2.59996	4.79694	3.23408	2.7985	2.97839	2.33091	-1.35311	2.35791	-4.36389	0.000609983	0.0516042	20518903	MIMAT0019043_st	"miRNA"	"Homo sapiens"	"chr14:101280888-101280907 (+)"	"20"	"UAGGAUGGGGGUGAGAGGUG"	"ENST00000556407 // sense // intron // 1 /// OTTHUMT00000414682 // sense // intron // 1"	"---"
U36C_s_st	U36C	9.00614	7.8128	7.9144	8.57115	8.83629	8.25612	8.3865	8.20618	8.70963	9.42127	8.92068	9.40216	9.37549	9.00384	-0.813666	8.70162	-4.35098	0.0006256	0.0516042	20538170	U36C_s_st	"CDBox"	"Homo sapiens"	"chr9:136217701-136217768 (+)"	"68"	"TTGCCAATGATGGTTAAGAATTTCTTCACCTGAATAAACCATGTGGTCAGCATTGCATCTGAGGCAAA"	"---"	"---"
MI0016846_st	hsa-mir-4485	1.74056	1.23338	1.56816	1.50065	1.68672	1.87538	1.58801	1.80227	1.51296	1.45131	0.917293	0.905486	1.29639	1.03253	0.491407	1.43651	4.33745	0.000642418	0.0520379	20536757	MI0016846_st	"stem-loop"	"Homo sapiens"	"chr11:10529817-10529873 (-)"	"57"	"AGAGGCACCGCCUGCCCAGUGACAUGCGUUUAACGGCCGCGGUACCCUAACUGUGCA"	"ENST00000536684 // sense // 5UTR // 1 /// OTTHUMT00000469398 // sense // 5UTR // 1"	"---"
MIMAT0005871_st	hsa-miR-1207-5p	8.75111	7.67014	7.84304	7.36358	8.11023	7.03221	7.45489	7.5037	7.2683	7.54795	6.14858	6.08636	5.88015	6.34003	1.26574	7.21431	4.33412	0.00064663	0.0520379	20506801	MIMAT0005871_st	"miRNA"	"Homo sapiens"	"chr8:129061405-129061425 (+)"	"21"	"UGGCAGGGAGGCUGGGAGGGG"	"ENST00000512617 // sense // intron // 2 /// ENST00000513868 // sense // intron // 4 /// ENST00000521600 // sense // intron // 2 /// ENST00000522875 // sense // intron // 5 /// ENST00000523190 // sense // intron // 2 /// OTTHUMT00000380704 // sense // intron // 4 /// OTTHUMT00000380708 // sense // intron // 2 /// OTTHUMT00000380709 // sense // intron // 2 /// OTTHUMT00000380710 // sense // intron…	"---"
MIMAT0016921_st	hsa-miR-4290	0.8664	1.01226	0.879875	0.656682	1.08842	0.852762	0.805409	0.734392	0.786289	1.22109	0.921399	1.50383	1.53099	1.22154	-0.426159	1.00581	-4.31161	0.000675845	0.0537338	20517750	MIMAT0016921_st	"miRNA"	"Homo sapiens"	"chr9:92785733-92785751 (-)"	"19"	"UGCCCUCCUUUCUUCCCUC"	"ENST00000426593 // sense // intron // 3 /// OTTHUMT00000053006 // sense // intron // 3"	"---"
MIMAT0016916_st	hsa-miR-4286	2.13877	3.37203	2.77805	2.67368	2.07126	4.40374	2.08544	2.93407	3.19824	3.8575	3.93765	4.60198	5.72926	7.08372	-2.19143	3.63324	-4.28975	0.000705503	0.055424	20517745	MIMAT0016916_st	"miRNA"	"Homo sapiens"	"chr8:10524498-10524514 (+)"	"17"	"ACCCCACUCCUGGUACC"	"ENST00000329335 // antisense // intron // 1 /// OTTHUMT00000375674 // antisense // intron // 1"	"---"
14qII-9_x_st	14qII-9	0.93294	1.05799	1.05551	0.839056	0.5863	0.911382	0.818357	0.29331	1.02108	1.99577	1.90211	1.29121	1.37218	1.06688	-0.69053	1.08172	-4.255	0.000755425	0.0573437	20532616	14qII-9_x_st	"CDBox"	"Homo sapiens"	"chr14:101432366-101432436 (+)"	"71"	"TGGATCGATGATGACTGCTGGTGGCGTATGAGTCTTACATGATGAATACGTGTCTGGAACTCTGAGGTCCA"	"---"	"---"
MIMAT0004982_st	hsa-miR-939-5p	2.02573	1.9973	1.45496	1.7793	2.36965	1.91467	2.26782	1.82896	1.76132	3.51483	2.52655	2.19169	2.52655	3.05967	-0.830557	2.22993	-4.25489	0.000755583	0.0573437	20506009	MIMAT0004982_st	"miRNA"	"Homo sapiens"	"chr8:145619408-145619431 (-)"	"24"	"UGGGGAGCUGAGGCUCUGGGGGUG"	"ENST00000349769 // sense // exon // 34 /// ENST00000526271 // sense // exon // 3 /// ENST00000531480 // sense // exon // 3 /// ENST00000531727 // sense // exon // 2 /// ENST00000532725 // sense // exon // 1 /// ENST00000532935 // sense // exon // 4 /// OTTHUMT00000382422 // sense // exon // 34 /// OTTHUMT00000382423 // sense // exon // 1 /// OTTHUMT00000382424 // sense // exon // 3 /// OTTHUMT00…	"hsa-mir-939 // chr8:145619364-145619445 (-) /// hsa-mir-1234 // chr8:145625476-145625559 (-) /// hsa-mir-6849 // chr8:145625671-145625739 (-)"
MIMAT0005898_st	hsa-miR-1246	1.01422	0.755805	1.05551	1.26626	1.98723	2.65099	1.7262	1.1516	1.06889	1.38774	4.38971	2.63116	4.36652	4.47836	-2.04218	2.13787	-4.25461	0.000756009	0.0573437	20506837	MIMAT0005898_st	"miRNA"	"Homo sapiens"	"chr2:177465752-177465770 (-)"	"19"	"AAUGGAUUUUUGGAGCAGG"	"---"	"---"
MIMAT0024782_st	hsa-miR-6165	3.78121	4.40198	4.36355	3.48951	2.34716	4.47767	3.74581	4.7771	3.55436	2.12101	2.09105	2.90679	3.07784	1.2761	1.58748	3.31508	4.24608	0.000768812	0.0576522	20524250	MIMAT0024782_st	"miRNA"	"Homo sapiens"	"chr17:47588187-47588205 (+)"	"19"	"CAGCAGGAGGUGAGGGGAG"	"ENST00000172229 // sense // intron // 4 /// ENST00000504201 // sense // intron // 4 /// ENST00000514506 // antisense // intron // 2 /// OTTHUMT00000365150 // sense // intron // 4 /// OTTHUMT00000365151 // sense // intron // 4 /// OTTHUMT00000365157 // antisense // intron // 2"	"---"
ENSG00000252722_st	ENSG00000252722	0.892548	0.791565	0.676323	0.825076	0.744403	0.639626	0.583948	0.746062	0.954628	1.13796	1.26735	0.974627	1.0116	0.957588	-0.308249	0.871664	-4.23961	0.000778667	0.0577351	20534028	ENSG00000252722_st	"snoRNA"	"Homo sapiens"	"chr15:75413877-75414007 (-)"	"131"	"AACCAATTGTGCCAGTGGGGCTATGGGTGGCCCCTTTTCTCCTCAGTCAGGGCTGGAGGCCAAGATCAGCCTTTGAGGATTATCAGGGCTGCCACAAGCTGGGCAGCCTTGTTTTCCTACCTCAGACATTT"	"---"	"---"
ACA57_st	ACA57	7.08516	4.82522	5.1845	4.8776	7.53212	5.27548	6.15679	4.9094	6.9441	9.9041	7.09181	7.69088	7.87088	8.33881	-2.3137	6.69192	-4.22356	0.000803698	0.0589289	20532694	ACA57_st	"scaRna"	"Homo sapiens"	"chr12:6690639-6690775 (-)"	"137"	"TTGTCCTGGCCTATTTTTCTGCTCCCCTGTGCTCAGTTCTAACAGGGTAGTCTGGCAGGACACACAGCAATTCCCTCTCAGTTTAGGAGGGCCGTCCTAAGAATAGGGCTGGCTCTTAAAGGCACGAGAGGACAATT"	"---"	"---"
14q0_st	14q0	1.45188	1.56714	1.42741	1.17585	1.16013	1.4754	1.79011	1.77062	1.78925	1.73932	2.78048	2.36485	2.12745	1.92504	-0.675448	1.75321	-4.20757	0.000829453	0.060149	20532563	14q0_st	"CDBox"	"Homo sapiens"	"chr14:101364257-101364333 (+)"	"77"	"TGGACCAATGATGAGACAGTGTTTATGAACAAAAGATCATGATTAATCCAGTTCTGCACAAAACACTGAGGTCCATT"	"---"	"---"
MIMAT0000070_st	hsa-miR-17-5p	10.3732	10.301	9.84599	10.558	10.9349	9.88975	9.72906	9.89761	9.97419	8.49934	9.49482	9.6657	9.0797	9.48644	0.921863	9.83783	4.20014	0.000841699	0.0603736	20500130	MIMAT0000070_st	"miRNA"	"Homo sapiens"	"chr13:92002872-92002894 (+)"	"23"	"CAAAGUGCUUACAGUGCAGGUAG"	"ENST00000400282 // sense // intron // 3 /// ENST00000581816 // sense // exon // 3 /// ENST00000582141 // sense // exon // 2 /// OTTHUMT00000045448 // sense // intron // 3 /// OTTHUMT00000442497 // sense // exon // 2 /// OTTHUMT00000442498 // sense // exon // 3"	"hsa-mir-17 // chr13:92002859-92002942 (+) /// hsa-mir-18a // chr13:92003005-92003075 (+) /// hsa-mir-19a // chr13:92003145-92003226 (+) /// hsa-mir-19b-1 // chr13:92003446-92003532 (+) /// hsa-mir-20a // chr13:92003319-92003389 (+) /// hsa-mir-92a-1 // chr13:92003568-92003645 (+)"
MI0022558_st	hsa-mir-6723	1.39083	1.03015	1.47062	1.41357	1.25421	1.43803	1.92276	1.65873	0.782861	0.768889	0.813926	0.762468	0.834222	0.673143	0.603	1.15817	4.19117	0.000856748	0.0607923	20537465	MI0022558_st	"stem-loop"	"Homo sapiens"	"chr1:567705-567793 (-)"	"89"	"AUGCAUCGGGAUAGUCCGAGUAACGUCGGGGCAUUCCGGAUAGGCCGAGAAAGUGUUGUGGGAAGAAAGUUAGAUUUACGCCGAUGAAU"	"ENST00000414273 // antisense // exon // 1 /// ENST00000440200 // sense // intron // 1 /// OTTHUMT00000006710 // sense // intron // 1 /// OTTHUMT00000006715 // antisense // exon // 1"	"---"
U59B_st	U59B	7.59191	7.41902	8.34879	7.88515	7.22893	8.44832	8.32623	8.11133	8.30172	9.92909	8.08122	8.79001	9.48285	9.55018	-1.20429	8.39248	-4.17789	0.000879513	0.0617437	20538213	U59B_st	"CDBox"	"Homo sapiens"	"chr12:57037464-57037538 (-)"	"75"	"TATTCCTCACTGATGAGTACGTTCTGACTTTCGTTCTTCTGAGTTTGCTGAAGCCAGATGCAATTTCTGAGAAGG"	"---"	"---"
MIMAT0004689_st	hsa-miR-377-5p	1.14332	1.28222	0.803534	0.956419	0.958575	1.20022	0.818357	1.15217	1.20533	2.12989	1.46636	1.70835	1.90823	1.08562	-0.601899	1.27276	-4.16639	0.00089974	0.0624988	20501240	MIMAT0004689_st	"miRNA"	"Homo sapiens"	"chr14:101528393-101528414 (+)"	"22"	"AGAGGUUGCCCUUGGUGAAUUC"	"ENST00000362145 // sense // exon // 1"	"hsa-mir-134 // chr14:101521024-101521096 (+) /// hsa-mir-154 // chr14:101526092-101526175 (+) /// hsa-mir-369 // chr14:101531935-101532004 (+) /// hsa-mir-377 // chr14:101528387-101528455 (+) /// hsa-mir-382 // chr14:101520643-101520718 (+) /// hsa-mir-409 // chr14:101531637-101531715 (+) /// hsa-mir-412 // chr14:101531784-101531874 (+) /// hsa-mir-410 // chr14:101532249-101532328 (+) /// hsa-mi…
ACA57_x_st	ACA57	7.01898	4.9868	5.42282	5.50551	7.52381	5.30234	6.17055	5.43413	6.87064	9.71454	6.99399	7.55281	7.6961	8.27205	-2.01972	6.7475	-4.15575	0.000918866	0.0631625	20532695	ACA57_x_st	"scaRna"	"Homo sapiens"	"chr12:6690639-6690775 (-)"	"137"	"TTGTCCTGGCCTATTTTTCTGCTCCCCTGTGCTCAGTTCTAACAGGGTAGTCTGGCAGGACACACAGCAATTCCCTCTCAGTTTAGGAGGGCCGTCCTAAGAATAGGGCTGGCTCTTAAAGGCACGAGAGGACAATT"	"---"	"---"
MIMAT0002816_st	hsa-miR-494-3p	5.99639	5.80232	6.20872	5.44384	6.00364	6.09731	6.53896	5.63531	5.83235	3.73905	5.57113	5.16019	5.13052	3.12434	1.40594	5.44886	4.13889	0.000950037	0.0646319	20503803	MIMAT0002816_st	"miRNA"	"Homo sapiens"	"chr14:101496018-101496039 (+)"	"22"	"UGAAACAUACACGGGAAACCUC"	"---"	"hsa-mir-299 // chr14:101490131-101490193 (+) /// hsa-mir-379 // chr14:101488403-101488469 (+) /// hsa-mir-380 // chr14:101491354-101491414 (+) /// hsa-mir-323a // chr14:101492069-101492154 (+) /// hsa-mir-329-1 // chr14:101493122-101493201 (+) /// hsa-mir-329-2 // chr14:101493437-101493520 (+) /// hsa-mir-494 // chr14:101495971-101496051 (+) /// hsa-mir-495 // chr14:101500092-101500173 (+) /// h…
MIMAT0027682_st	hsa-miR-6891-5p	3.10317	3.68271	3.18816	2.9351	3.76362	3.09606	3.74785	3.45283	3.74785	5.13695	4.88083	3.4806	3.93262	5.00684	-1.07453	3.7968	-4.13204	0.000962996	0.064845	20525743	MIMAT0027682_st	"miRNA"	"Homo sapiens"	"chr6:31323074-31323092 (-)"	"19"	"UAAGGAGGGGGAUGAGGGG"	"ENST00000412585 // sense // intron // 4 /// ENST00000463574 // sense // intron // 1 /// OTTHUMT00000076280 // sense // intron // 4 /// OTTHUMT00000258074 // sense // intron // 1"	"---"
HBII-108B_st	HBII-108B	0.905108	0.717464	0.88386	0.823237	0.910589	0.94592	0.890977	0.95999	0.822342	1.09845	0.989649	1.17764	1.13632	1.05024	-0.217183	0.950842	-4.11666	0.000992782	0.0652549	20534217	HBII-108B_st	"CDBox"	"Homo sapiens"	"chr3:52724760-52724843 (+)"	"84"	"TTTTGGTTGAAATATGATGAGTGTACAAAATCTTGATTTAAGTGAATGAAAAATTACAAGATCCAACTCTGATTTCAGCCAGAG"	"---"	"---"
MIMAT0000423_st	hsa-miR-125b-5p	11.293	11.7309	11.8864	11.981	11.5415	12.0499	11.8354	12.0556	11.9697	12.9418	12.4766	12.1349	12.1027	12.5247	-0.620228	12.0374	-4.10866	0.00100864	0.0652549	20500730	MIMAT0000423_st	"miRNA"	"Homo sapiens"	"chr11:121970517-121970538 (-) /// chr21:17962573-17962594 (+)"	"22"	"UCCCUGAGACCCUAACUUGUGA"	"ENST00000524376 // sense // intron // 1 /// ENST00000528986 // sense // intron // 1 /// ENST00000529823 // sense // intron // 1 /// ENST00000530955 // sense // intron // 1 /// ENST00000531071 // sense // intron // 2 /// ENST00000531381 // sense // intron // 1 /// ENST00000532315 // sense // intron // 1 /// ENST00000532319 // sense // intron // 1 /// ENST00000532890 // sense // intron // 2 /// EN…	"---"
MIMAT0001635_st	hsa-miR-452-5p	1.00761	1.00484	1.24901	1.18334	0.965239	2.06617	1.13216	0.897553	0.793487	1.59832	5.23165	3.9512	1.50065	5.41462	-2.39491	1.9997	-4.11626	0.00099356	0.0652549	20502451	MIMAT0001635_st	"miRNA"	"Homo sapiens"	"chrX:151128150-151128171 (-)"	"22"	"AACUGUUUGCAGAGGAAACUGA"	"ENST00000370325 // sense // intron // 6 /// ENST00000370328 // sense // intron // 6 /// ENST00000393914 // sense // intron // 6 /// ENST00000441219 // sense // intron // 6 /// ENST00000476016 // sense // intron // 2 /// ENST00000486255 // sense // exon // 1 /// OTTHUMT00000060903 // sense // intron // 6 /// OTTHUMT00000060904 // sense // intron // 6 /// OTTHUMT00000060907 // sense // intron // 6…	"hsa-mir-224 // chrX:151127050-151127130 (-) /// hsa-mir-452 // chrX:151128100-151128184 (-)"
MIMAT0027562_st	hsa-miR-6831-5p	2.23163	4.25972	5.37724	3.87316	2.49064	4.26405	3.85397	5.73306	1.93062	0.831345	1.84299	1.71293	1.26379	1.5303	2.34307	2.94253	4.10936	0.00100723	0.0652549	20525623	MIMAT0027562_st	"miRNA"	"Homo sapiens"	"chr5:139943312-139943335 (-)"	"24"	"UAGGUAGAGUGUGAGGAGGAGGUC"	"ENST00000354402 // sense // intron // 2 /// ENST00000356738 // sense // intron // 2 /// ENST00000357560 // sense // intron // 2 /// ENST00000358580 // sense // intron // 2 /// ENST00000412920 // sense // intron // 2 /// ENST00000467078 // sense // intron // 2 /// ENST00000503850 // sense // intron // 2 /// ENST00000505617 // sense // intron // 2 /// ENST00000506165 // sense // exon // 2 /// ENST…	"---"
HBI-43_st	HBI-43	1.2628	1.09871	1.25147	0.852643	1.09235	1.20953	0.980104	0.928435	1.32038	1.64677	1.66707	1.29832	1.85689	2.79227	-0.741552	1.37555	-4.05922	0.00111256	0.069262	20534212	HBI-43_st	"CDBox"	"Homo sapiens"	"chr20:17943353-17943589 (-)"	"237"	"GTGAAATGATGATTCAGTTTATCCATTCGCTGAGTGCGCTGCACTGACCTTCTTCCAAGCCTCAGTTCCTGTTCTAGGAACTTGAGGCTATGTAGCCTGAAAATGCCCTGCAGTCTGCAGTGTTCTACTGTGAACTGCTTGTGTGTTGGCAGGCTACCGGTAAGAATGGTTGGTGTCAGCAGGGACGGGGCCCTCTGAGACCCATCTCACAAAGATGAGTGGTGAAAATCTGATCAC"	"---"	"---"
MIMAT0029782_st	hsa-miR-7641	9.08071	8.4303	8.34456	9.09534	7.23918	9.15502	8.9807	8.52069	10.1752	9.52102	10.0462	10.5446	10.6227	10.4735	-1.46142	9.30212	-4.06354	0.00110305	0.069262	20528493	MIMAT0029782_st	"miRNA"	"Homo sapiens"	"chr11:104123325-104123343 (+)"	"19"	"UUGAUCUCGGAAGCUAAGC"	"ENST00000516442 // sense // exon // 1 /// ENST00000238667 // sense // intron // 1 /// ENST00000364226 // sense // exon // 1 /// ENST00000554496 // sense // intron // 1 /// ENST00000555385 // sense // intron // 1 /// OTTHUMT00000413672 // sense // intron // 1 /// OTTHUMT00000413673 // sense // intron // 1 /// OTTHUMT00000414439 // sense // intron // 1"	"---"
U16_st	U16	1.23103	0.997486	1.75654	1.53938	1.61753	1.92648	1.55868	1.83624	1.7068	2.03619	2.27622	2.90172	2.91229	1.76968	-0.80476	1.86188	-4.06039	0.00110997	0.069262	20538139	U16_st	"CDBox"	"Homo sapiens"	"chr15:66795149-66795249 (-)"	"101"	"TTGCAATGATGTCGTAATTTGCGTCTTACTCTGTTCTCAGCGACAGTTGCCTGCTGTCAGTAAGCTGGTACAGAAGGTTGACGAAAATTCTTACTGAGCAA"	"---"	"---"
U38A_st	U38A	9.00742	6.43266	7.02985	7.24162	8.03799	7.09514	7.49071	7.47824	7.7589	9.85037	8.20682	8.8292	8.61145	9.30658	-1.45282	8.02692	-4.06703	0.00109545	0.069262	20538172	U38A_st	"CDBox"	"Homo sapiens"	"chr1:45243514-45243584 (+)"	"71"	"TTCTCGTGATGAAAACTCTGTCCAGTTCTGCTACTGAAGGGAGAGAGATGAGAGCCTTTTAGGCTGAGGAA"	"---"	"---"
MI0017265_st	hsa-mir-4638	0.798257	1.04134	0.894401	0.858151	1.09476	1.06693	1.02107	0.927732	0.974369	0.728895	0.583948	0.702115	0.858657	0.674472	0.254494	0.873221	4.03782	0.00116088	0.0715946	20536858	MI0017265_st	"stem-loop"	"Homo sapiens"	"chr5:180649566-180649633 (-)"	"68"	"GACUCGGCUGCGGUGGACAAGUCCGGCUCCAGAACCUGGACACCGCUCAGCCGGCCGCGGCAGGGGUC"	"ENST00000515499 // antisense // 3UTR // 1 /// OTTHUMT00000372937 // antisense // 3UTR // 1"	"---"
ACA61_st	ACA61	2.00835	1.36768	0.923356	1.16255	2.01417	1.64271	0.900362	1.15931	1.55545	2.09136	2.21955	2.40842	2.56742	1.78734	-0.799938	1.70057	-4.00738	0.00123328	0.0743921	20532705	ACA61_st	"HAcaBox"	"Homo sapiens"	"chr1:28906276-28906405 (-)"	"130"	"ATCCTCCTGATCCCTTTCCCATCGGATCTGAACACTGGTCTTGGTGGTCGTAAAAGGAGGAAAAGTAATAGTGAAGCTGGCCTAAATGTTGTAATCTGGTATATGGCATGTGGGCTAGTTTCAGACAGGT"	"---"	"---"
MIMAT0000438_st	hsa-miR-152-3p	8.52112	9.36647	9.0149	9.09542	8.25789	9.15456	9.19823	9.13472	9.42822	9.90312	10.0628	9.48283	9.58627	9.64054	-0.716055	9.27479	-4.00569	0.00123743	0.0743921	20500758	MIMAT0000438_st	"miRNA"	"Homo sapiens"	"chr17:46114540-46114560 (-)"	"21"	"UCAGUGCAUGACAGAACUUGG"	"ENST00000006101 // sense // intron // 2 /// ENST00000580174 // sense // intron // 1 /// ENST00000582553 // sense // intron // 1 /// ENST00000584666 // sense // intron // 1 /// OTTHUMT00000442953 // sense // intron // 1 /// OTTHUMT00000442955 // sense // intron // 1 /// OTTHUMT00000442957 // sense // intron // 1"	"---"
MIMAT0004564_st	hsa-miR-214-5p	0.884714	1.28983	1.47944	1.19582	1.08062	1.64096	1.66774	1.32474	1.9369	2.41761	4.96241	3.04106	2.3069	1.88925	-1.53447	1.937	-4.00463	0.00124006	0.0743921	20500471	MIMAT0004564_st	"miRNA"	"Homo sapiens"	"chr1:172107997-172108018 (-)"	"22"	"UGCCUGUCUACACUUGCUGUGC"	"ENST00000355305 // antisense // intron // 15 /// ENST00000358155 // antisense // intron // 14 /// ENST00000367731 // antisense // intron // 14 /// ENST00000520906 // antisense // intron // 14 /// ENST00000523513 // antisense // intron // 13 /// OTTHUMT00000084529 // antisense // intron // 14 /// OTTHUMT00000084531 // antisense // intron // 15 /// OTTHUMT00000378443 // antisense // intron // 14 /…	"hsa-mir-199a-2 // chr1:172113675-172113784 (-) /// hsa-mir-214 // chr1:172107938-172108047 (-) /// hsa-mir-3120 // chr1:172107948-172108028 (+)"
MIMAT0003298_st	hsa-miR-629-3p	0.896641	0.927059	0.941225	0.941225	0.882627	1.08384	0.711363	0.835688	0.994168	1.23078	1.16577	1.61137	1.15924	1.0697	-0.334723	1.03219	-3.9846	0.00129048	0.0767198	20504380	MIMAT0003298_st	"miRNA"	"Homo sapiens"	"chr15:70371726-70371747 (-)"	"22"	"GUUCUCCCAACGUAAGCCCAGC"	"ENST00000317509 // sense // intron // 4 /// ENST00000440567 // sense // intron // 4 /// ENST00000442299 // sense // intron // 4 /// ENST00000451782 // sense // intron // 4 /// ENST00000539550 // sense // intron // 2 /// ENST00000557907 // sense // intron // 4 /// ENST00000557919 // sense // intron // 4 /// ENST00000557984 // sense // intron // 2 /// ENST00000557997 // sense // intron // 4 /// EN…	"---"
ACA33_st	ACA33	2.21297	1.71917	1.50929	1.6109	2.13652	2.04499	2.30372	2.18665	2.30479	2.64798	2.60976	3.78066	3.46713	2.18786	-0.935458	2.33731	-3.97282	0.00132111	0.0778392	20532653	ACA33_st	"HAcaBox"	"Homo sapiens"	"chr6:133138358-133138490 (+)"	"133"	"AAGCCAGCCAATGAATCTGCTTACCTGATTGTGTTTGTGCAGACATACTTTAAAAACTGGCAATAGTAAAGCCATGTTACGAGCCTTAAGGACATTGAAGTCGTTAAGGTCCCTGAGAATGGCTATAACAAAT"	"---"	"---"
U35A_st	U35A	6.58619	6.19717	5.8041	6.03966	6.67065	6.50184	5.90844	6.71612	5.50998	8.86881	6.84174	7.32738	6.81575	7.29273	-1.21438	6.64861	-3.95715	0.00136299	0.0795965	20538166	U35A_st	"CDBox"	"Homo sapiens"	"chr19:49994432-49994517 (+)"	"86"	"GGCAGATGATGTCCTTATCTCACGATGGTCTGCGGATGTCCCTGTGGGAATGGCGACAATGCCAATGGCTTAGCTGATGCCAGGAG"	"---"	"---"
MIMAT0015072_st	hsa-miR-320e	1.69397	5.31103	4.9889	5.15902	4.93586	5.09039	5.07477	5.14216	5.92151	8.2642	6.71517	6.47928	6.31664	7.18772	-2.17953	5.59147	-3.94148	0.00140624	0.0814016	20515627	MIMAT0015072_st	"miRNA"	"Homo sapiens"	"chr19:47212551-47212568 (-)"	"18"	"AAAGCUGGGUUGAGAAGG"	"ENST00000291281 // sense // intron // 3 /// ENST00000433867 // sense // intron // 4 /// ENST00000595132 // sense // intron // 3 /// ENST00000595515 // sense // intron // 4 /// ENST00000597641 // sense // intron // 2 /// ENST00000598633 // sense // intron // 4 /// ENST00000600194 // sense // intron // 2 /// ENST00000601605 // sense // intron // 2 /// ENST00000601806 // sense // intron // 4 /// OT…	"---"
MIMAT0000737_st	hsa-miR-382-5p	2.52026	4.00801	3.21682	2.27637	0.866157	3.13368	3.76978	2.74964	5.34511	6.694	5.48307	4.53447	5.17997	4.87783	-2.25544	3.90394	-3.9263	0.00144945	0.0824564	20501250	MIMAT0000737_st	"miRNA"	"Homo sapiens"	"chr14:101520653-101520674 (+)"	"22"	"GAAGUUGUUCGUGGUGGAUUCG"	"ENST00000385009 // antisense // exon // 1"	"hsa-mir-134 // chr14:101521024-101521096 (+) /// hsa-mir-154 // chr14:101526092-101526175 (+) /// hsa-mir-377 // chr14:101528387-101528455 (+) /// hsa-mir-381 // chr14:101512257-101512331 (+) /// hsa-mir-382 // chr14:101520643-101520718 (+) /// hsa-mir-485 // chr14:101521756-101521828 (+) /// hsa-mir-487a // chr14:101518783-101518862 (+) /// hsa-mir-496 // chr14:101526910-101527011 (+) /// hsa-m…
U58B_x_st	U58B	8.44746	7.56102	7.69183	7.97555	7.24959	7.78495	7.60918	7.93564	7.14473	4.82007	7.10691	7.49417	6.42214	5.16347	1.50975	7.17191	3.93047	0.00143747	0.0824564	20538209	U58B_x_st	"CDBox"	"Homo sapiens"	"chr18:47018034-47018099 (-)"	"66"	"CTGCGATGATGGCATTTCTTAGGACACCTTTGGATTAATAATGAAAACAACTACTCTCTGAGCAGC"	"---"	"---"
MIMAT0027358_st	hsa-miR-6728-3p	1.08364	0.798769	0.988215	0.897949	0.795365	0.601199	0.68219	0.831044	0.987441	1.08108	1.10877	1.17366	1.16137	1.16525	-0.28627	0.953996	-3.82	0.00179243	0.101096	20525419	MIMAT0027358_st	"miRNA"	"Homo sapiens"	"chr1:8926561-8926581 (-)"	"21"	"UCUCUGCUCUGCUCUCCCCAG"	"ENST00000234590 // sense // intron // 6 /// ENST00000464920 // sense // intron // 3 /// ENST00000497492 // sense // intron // 6 /// OTTHUMT00000004945 // sense // intron // 6 /// OTTHUMT00000004946 // sense // intron // 3 /// OTTHUMT00000004948 // sense // intron // 6"	"---"
ENSG00000201042_s_st	ENSG00000201042	2.07154	2.09735	1.88503	1.49939	1.66184	1.80608	1.46779	2.24627	1.50934	3.03392	2.82071	2.6043	3.02859	1.61497	-0.815542	2.09622	-3.80549	0.00184524	0.101473	20532834	ENSG00000201042_s_st	"snoRNA"	"Homo sapiens"	"chr12:119326239-119326369 (-)"	"131"	"CCCTCCTACAAAGGCATGTCTATAATTCCTTGTCTTTGGACATGTAAGAATTGGAGGGACAGAAATGTGGACTTGGAGAAATCTGGGGCCAGCTTTCTCATCACAGGCTCAACATCAACCATGCCACATAG"	"---"	"---"
MIMAT0000722_st	hsa-miR-370-3p	1.19851	1.8206	1.41797	0.983576	1.25127	1.4816	1.28629	0.920774	1.60108	1.588	2.21704	1.74841	2.31151	1.7572	-0.595357	1.5417	-3.81268	0.00181888	0.101473	20501228	MIMAT0000722_st	"miRNA"	"Homo sapiens"	"chr14:101377523-101377544 (+)"	"22"	"GCCUGCUGGGGUGGAACCUGGU"	"ENST00000553465 // sense // intron // 5 /// ENST00000556475 // sense // intron // 2 /// OTTHUMT00000414501 // sense // intron // 5 /// OTTHUMT00000414503 // sense // intron // 2"	"---"
SNORA38B_s_st	SNORA38B	2.07154	2.09735	1.88503	1.49939	1.66184	1.80608	1.46779	2.24627	1.50934	3.03392	2.82071	2.6043	3.02859	1.61497	-0.815542	2.09622	-3.80549	0.00184524	0.101473	20538103	SNORA38B_s_st	"HAcaBox"	"Homo sapiens"	"chr17:65736785-65736915 (+)"	"131"	"CCCTCCTACAAAGGCATGTCTATAGTTCCTTGTCTTTGGACATGTAAGAATTGGAGGCAAAGAAATGTGGACTTGGAGAAATCTGGGGCCAGCTTGCTCTCCGCAGGCTCAAGATCAACCATCCCACATAG"	"---"	"---"
MIMAT0022717_st	hsa-miR-873-3p	0.688827	0.789067	0.795696	0.945613	0.862655	0.883349	0.818357	1.04134	0.805271	1.11141	0.911997	1.18224	1.27294	1.06123	-0.260168	0.940714	-3.78818	0.00191031	0.104183	20505797	MIMAT0022717_st	"miRNA"	"Homo sapiens"	"chr9:28888887-28888908 (-)"	"22"	"GGAGACUGAUGAGUUCCCGGGA"	"---"	"---"
ENSG00000202252_st	ENSG00000202252	6.99471	6.11087	6.4597	6.69266	6.11941	6.8746	6.3712	6.44164	7.01549	7.98784	6.90595	6.92098	7.19116	7.71989	-0.780685	6.84329	-3.77218	0.00197253	0.106695	20532916	ENSG00000202252_st	"snoRNA"	"Homo sapiens"	"chr11:122930043-122930130 (-)"	"88"	"TCGCTGTGATGAGTGATTGTTAAACATTCGTAGTTTCCACCAAAAGCTTGGCTAATGATGGCAACACCTTCCTTGGATGTCTGAGCGA"	"---"	"---"
MIMAT0002805_st	hsa-miR-489-3p	8.34754	7.933	7.78684	7.21691	8.64057	6.954	7.21578	6.77012	7.03149	1.62294	6.26922	6.46218	6.30145	1.18398	3.17608	6.40971	3.76209	0.00201282	0.107118	20503786	MIMAT0002805_st	"miRNA"	"Homo sapiens"	"chr7:93113259-93113280 (-)"	"22"	"GUGACAUCACAUAUACGGCAGC"	"ENST00000359558 // sense // intron // 4 /// ENST00000360249 // sense // intron // 3 /// ENST00000394441 // sense // intron // 2 /// ENST00000415529 // sense // intron // 1 /// ENST00000421592 // sense // intron // 3 /// ENST00000423724 // sense // intron // 1 /// ENST00000426151 // sense // intron // 3 /// OTTHUMT00000254661 // sense // intron // 2 /// OTTHUMT00000341741 // sense // intron // 3 …	"hsa-mir-489 // chr7:93113248-93113331 (-) /// hsa-mir-653 // chr7:93112072-93112167 (-)"
MIMAT0027552_st	hsa-miR-6826-5p	0.887005	0.97748	0.818935	1.11272	0.830211	0.944831	0.734694	0.892961	0.823775	1.33302	1.31202	0.887878	1.15098	1.27674	-0.300727	0.998803	-3.76386	0.0020057	0.107118	20525613	MIMAT0027552_st	"miRNA"	"Homo sapiens"	"chr3:128990994-128991016 (+)"	"23"	"UCAAUAGGAAAGAGGUGGGACCU"	"ENST00000314797 // sense // intron // 19 /// ENST00000509889 // sense // intron // 1 /// ENST00000515725 // sense // intron // 18 /// OTTHUMT00000355456 // sense // intron // 19 /// OTTHUMT00000355457 // sense // intron // 18 /// OTTHUMT00000355463 // sense // intron // 1"	"---"
MIMAT0019835_st	hsa-miR-4721	1.06264	2.1738	1.44305	1.97341	1.80697	1.36288	0.927458	1.89421	1.83844	3.34831	3.29808	3.52492	2.93842	1.20689	-1.25412	2.05711	-3.75804	0.00202923	0.107127	20519554	MIMAT0019835_st	"miRNA"	"Homo sapiens"	"chr16:28855248-28855269 (-)"	"22"	"UGAGGGCUCCAGGUGACGGUGG"	"ENST00000313511 // sense // intron // 8 /// ENST00000565012 // sense // 3UTR // 7 /// ENST00000569217 // sense // intron // 1 /// OTTHUMT00000214140 // sense // intron // 8 /// OTTHUMT00000432662 // sense // intron // 1 /// OTTHUMT00000433580 // sense // 3UTR // 7"	"---"
MIMAT0004674_st	hsa-miR-30c-1-3p	3.78121	3.20802	2.45024	3.98556	5.27879	3.74722	3.65631	4.48889	3.11676	0.771563	2.18713	3.04329	2.92097	1.57755	1.64579	3.15811	3.72973	0.00214776	0.112485	20501161	MIMAT0004674_st	"miRNA"	"Homo sapiens"	"chr1:41223011-41223032 (+)"	"22"	"CUGGGAGAGGGUUGUUUACUCC"	"ENST00000308733 // sense // intron // 4 /// ENST00000372651 // sense // intron // 5 /// ENST00000372652 // sense // intron // 5 /// ENST00000372653 // sense // intron // 10 /// ENST00000372654 // sense // intron // 6 /// ENST00000372669 // sense // intron // 5 /// ENST00000414185 // sense // intron // 1 /// ENST00000416859 // sense // intron // 3 /// ENST00000424419 // sense // intron // 2 /// E…	"hsa-mir-30c-1 // chr1:41222956-41223044 (+) /// hsa-mir-30e // chr1:41220027-41220118 (+)"
MIMAT0003309_st	hsa-miR-639	1.27128	1.19644	1.05222	1.15043	1.02759	0.980215	0.868864	1.24016	1.20918	1.36196	1.34246	1.35798	1.30624	1.68031	-0.299084	1.21752	-3.69734	0.00229192	0.11909	20504392	MIMAT0003309_st	"miRNA"	"Homo sapiens"	"chr19:14640415-14640437 (+)"	"23"	"AUCGCUGCGGUUGCGAGCGCUGU"	"ENST00000215567 // sense // 3UTR // 1 /// ENST00000436007 // sense // 3UTR // 1 /// ENST00000593637 // sense // exon // 1 /// ENST00000594099 // antisense // 5UTR // 1 /// ENST00000594807 // sense // exon // 1 /// ENST00000596073 // sense // 3UTR // 1 /// ENST00000598298 // sense // 3UTR // 1 /// ENST00000598333 // sense // 3UTR // 1 /// ENST00000598987 // sense // 3UTR // 1 /// ENST00000599646 …	"---"
MIMAT0019844_st	hsa-miR-4725-3p	0.903461	0.951584	1.14797	1.11022	0.680749	1.25318	0.84348	1.06829	0.936581	1.11711	1.52761	1.66687	1.39861	1.18398	-0.390444	1.12783	-3.68964	0.00232763	0.12	20519565	MIMAT0019844_st	"miRNA"	"Homo sapiens"	"chr17:29902345-29902366 (+)"	"22"	"UGGGGAAGGCGUCAGUGUCGGG"	"ENST00000412403 // sense // intron // 2 /// OTTHUMT00000256194 // sense // intron // 2"	"hsa-mir-365b // chr17:29902430-29902540 (+) /// hsa-mir-4725 // chr17:29902288-29902377 (+)"
HBII-382_s_st	HBII-382	3.04801	2.60122	2.06864	2.50952	3.16887	2.74008	2.84142	2.58108	3.45841	5.4626	3.22926	3.11503	3.9778	4.1071	-1.19866	3.20779	-3.67191	0.00241198	0.121501	20534245	HBII-382_s_st	"scaRna"	"Homo sapiens"	"chr1:109643155-109643236 (+)"	"82"	"GCTCAGAAGTGATGAATTGATCAGATAGACGAGGCCGGGCTTGTCCCCGGCCACTGATTATCGAGGCGATTCTGATCTGGGC"	"---"	"---"
mgU2-25-61_s_st	mgU2-25-61	3.04801	2.60122	2.06864	2.50952	3.16887	2.74008	2.84142	2.58108	3.45841	5.4626	3.22926	3.11503	3.9778	4.1071	-1.19866	3.20779	-3.67191	0.00241198	0.121501	20538289	mgU2-25-61_s_st	"scaRna"	"Homo sapiens"	"chr1:109642815-109643234 (+)"	"420"	"GTTTTAGGGAGGGAGAGCGGCCTGGGTCCTGGGTGTTGTGTGCGGAGCTGTGGCGTCGCGTGTGAGGCGCGTGCAGGGTGAGTGTGAGTGGACGCGTGAGTGTGTGAGTGTGCGCGCTTGGAGCGTGTTAGGCGAGTGCGTGCGCCCACCCCTGCGCCCCTCCTCCCGCTTACACTTTGATCTTATTTGATCGGATCGTGACCCCAGCCCCGCCGGGCCGACCCGAAATGAAAAGCTCTCCTCCTGCGAAGCCCCCTCGGGGCGCTGTGCAGCGAGGCCCCTTAGGCGGCGGCCACGCTGTGGTCCCCGAGGTCCCGGAGCTGGCCCTGCGGGGCCCGGCGCTCAGAAGTGATGAATTGATCAGATAGACGAGGCCGGGCTTGTCCCCGGCCACTGAT…	"---"	"---"
MIMAT0018981_st	hsa-miR-4459	8.56505	6.8761	7.45176	7.01592	8.5361	7.18866	7.27651	7.407	6.68327	7.22464	6.1008	5.15773	5.38921	6.4654	1.37693	6.95273	3.67908	0.00237749	0.121501	20518839	MIMAT0018981_st	"miRNA"	"Homo sapiens"	"chr5:53371390-53371411 (-)"	"22"	"CCAGGAGGCGGAGGAGGUGGAG"	"ENST00000502271 // sense // intron // 4 /// ENST00000504924 // sense // intron // 4 /// ENST00000507646 // sense // intron // 4 /// ENST00000510591 // sense // intron // 4 /// OTTHUMT00000368429 // sense // intron // 4 /// OTTHUMT00000368430 // sense // intron // 4 /// OTTHUMT00000368431 // sense // intron // 4 /// OTTHUMT00000368432 // sense // intron // 4"	"---"
U69_st	U69	1.40321	1.08962	1.07936	1.16167	1.16171	1.61243	1.39201	1.49176	1.50992	1.62965	1.99838	1.96613	2.10918	1.32484	-0.483225	1.49499	-3.66559	0.00244281	0.122122	20538225	U69_st	"HAcaBox"	"Homo sapiens"	"chrX:118921316-118921447 (-)"	"132"	"AAAGCAGGTTGCAATTACAGTGCTTCATTTTGTGGAAGTACTGCCATTATCCTGCTGAAAGAAAAGCCGTGTTAATCATTTTTGATTTTGCCTTTATGAGGGTAAAATCATGACAGATTGACATGGACAATT"	"---"	"---"
U97_st	U97	3.42116	3.08869	3.20493	3.09137	3.2782	3.4864	3.02798	3.26966	3.51427	3.72042	3.71998	4.35695	4.14892	3.20959	-0.566429	3.46704	-3.66036	0.00246857	0.122482	20538278	U97_st	"CDBox"	"Homo sapiens"	"chr11:10823014-10823155 (-)"	"142"	"TTGCCCGATGATTATAAAAAGACGCGTTATTAAGAGGACTTTATGCTGGAGTTCTTGACGTTTTTCTCTCTTTTCTATACTTCTTTTTCTTTCTTTGAATGTCCAGCGTCCTGTGAGCGAAGATTATGAGATATGAGGGCAA"	"---"	"---"
HBII-142_x_st	HBII-142	10.9249	9.28697	9.35152	9.46537	10.8005	9.24216	9.80093	9.2365	10.2982	11.9978	10.1914	10.727	11.1058	11.5164	-1.28468	10.2818	-3.6524	0.00250838	0.122613	20534224	HBII-142_x_st	"CDBox"	"Homo sapiens"	"chr3:184043484-184043559 (+)"	"76"	"TTCCTCTGATGACTTCCTGTTAGTGCCACGTGTCTGGGCCACTGAGACACCATGATGGAACTGAGGATCTGAGGAA"	"---"	"---"
HBII-296A_st	HBII-296A	1.15093	0.889005	1.09498	0.954714	0.792654	1.1645	1.35548	1.20074	1.36989	1.93355	1.59285	1.43329	1.60587	1.18398	-0.441806	1.26589	-3.65307	0.00250501	0.122613	20534239	HBII-296A_st	"CDBox"	"Homo sapiens"	"chr17:2233573-2233664 (-)"	"92"	"TAGAGAAGTCAATGATGGTTTTATTCATATCGTCTGAACCTGTCTGAAGCATCTCAGTGATGCAATCTCTGTGTGGTTCTGAGACTTCTCCA"	"---"	"---"
MIMAT0000757_st	hsa-miR-151a-3p	7.65305	7.6408	7.45768	7.4626	8.33328	7.4586	7.6594	7.80125	7.62154	8.63408	7.86009	8.22616	7.96569	8.51156	-0.563049	7.87756	-3.64371	0.00255252	0.123853	20501287	MIMAT0000757_st	"miRNA"	"Homo sapiens"	"chr8:141742686-141742706 (-)"	"21"	"CUAGACUGAAGCUCCUUGAGG"	"ENST00000340930 // sense // intron // 22 /// ENST00000395218 // sense // intron // 22 /// ENST00000517887 // sense // intron // 21 /// ENST00000518509 // sense // intron // 4 /// ENST00000519419 // sense // intron // 22 /// ENST00000519465 // sense // intron // 8 /// ENST00000519654 // sense // intron // 20 /// ENST00000519993 // sense // intron // 22 /// ENST00000521029 // sense // intron // 3 …	"---"
HBII-295_st	HBII-295	1.87571	1.49599	1.39666	1.87837	2.22396	1.89804	1.79219	2.1503	1.65948	2.5922	2.68904	1.99108	2.19195	2.28313	-0.530515	2.00844	-3.62634	0.00264319	0.127317	20534238	HBII-295_st	"CDBox"	"Homo sapiens"	"chr9:125642492-125642598 (-)"	"107"	"AAGTTTTCTAAGTGTCTAATGATGAATTTCATAGGGCAGATTCTGAGGTGAAAATTTAATTCATCACTGATACTCCTACTGTGGAATCTGAAGACACTTGAAAACGT"	"---"	"---"
MIMAT0027572_st	hsa-miR-6780b-5p	1.19145	1.36023	1.10244	1.34231	0.833549	1.65539	1.00989	1.1745	1.0762	1.64677	5.09273	1.58748	2.55175	2.84283	-1.55032	1.74768	-3.59157	0.00283457	0.135546	20525633	MIMAT0027572_st	"miRNA"	"Homo sapiens"	"chr6:43402285-43402307 (+)"	"23"	"UGGGGAAGGCUUGGCAGGGAAGA"	"ENST00000244533 // sense // intron // 1 /// ENST00000372515 // sense // intron // 2 /// ENST00000372530 // sense // intron // 3 /// ENST00000443426 // sense // intron // 2 /// OTTHUMT00000040603 // sense // intron // 3 /// OTTHUMT00000040605 // sense // intron // 2 /// OTTHUMT00000040608 // sense // intron // 1 /// OTTHUMT00000358542 // sense // intron // 2"	"---"
MI0017390_st	hsa-mir-4751	0.880523	0.884714	0.636275	0.863728	0.756325	0.927719	0.70574	1.05113	0.648205	0.99859	1.1736	0.965239	1.1736	1.10535	-0.266126	0.912196	-3.58261	0.00288607	0.137015	20536990	MI0017390_st	"stem-loop"	"Homo sapiens"	"chr19:50436321-50436394 (+)"	"74"	"CCCGGAGCCAGAGGACCCGUAGCUGCUAGAAGGGCAGGGGUGUGGCUUCUGGGGGCUGGUCUUCAGCUCUGGCG"	"ENST00000423777 // sense // exon // 3 /// ENST00000451973 // antisense // intron // 2 /// ENST00000595125 // sense // exon // 4 /// OTTHUMT00000464915 // sense // exon // 3 /// OTTHUMT00000464972 // sense // exon // 4 /// OTTHUMT00000465006 // antisense // intron // 2"	"---"
MI0006359_st	hsa-mir-1299	0.644171	0.932083	0.875839	0.811018	0.736825	0.792681	0.818357	0.883922	0.8985	1.041	0.996389	1.29783	0.944937	1.01311	-0.237164	0.90619	-3.57835	0.00291093	0.137209	20535836	MI0006359_st	"stem-loop"	"Homo sapiens"	"chr9:69002239-69002321 (-)"	"83"	"CCUCAUGGCAGUGUUCUGGAAUCCUACGUGAGGGACAAUCAUUCAGACCCACGUAGCAGUGUUCUGGAAUUCUGUGUGAGGGA"	"---"	"---"
MIMAT0000418_st	hsa-miR-23b-3p	13.4487	13.5309	13.3795	13.23	13.5945	13.3365	13.4174	13.2952	13.2528	12.3034	13.1492	13.3559	12.9269	11.9966	0.640868	13.1584	3.54741	0.00309782	0.139065	20500721	MIMAT0000418_st	"miRNA"	"Homo sapiens"	"chr9:97847547-97847567 (+)"	"21"	"AUCACAUUGCCAGGGAUUACC"	"ENST00000297979 // sense // intron // 14 /// ENST00000375315 // sense // intron // 15 /// ENST00000428313 // sense // intron // 15 /// ENST00000463372 // sense // intron // 5 /// ENST00000468164 // sense // intron // 4 /// ENST00000471978 // sense // intron // 5 /// ENST00000478473 // sense // intron // 6 /// OTTHUMT00000053196 // sense // intron // 5 /// OTTHUMT00000053197 // sense // intron //…	"hsa-mir-24-1 // chr9:97848303-97848370 (+) /// hsa-mir-23b // chr9:97847490-97847586 (+) /// hsa-mir-27b // chr9:97847727-97847823 (+) /// hsa-mir-3074 // chr9:97848296-97848376 (-)"
MIMAT0004779_st	hsa-miR-509-5p	0.894201	0.744319	0.481293	0.937445	0.656797	0.872197	0.888758	0.910666	0.855139	1.02905	1.19695	1.17181	1.06796	0.951146	-0.278848	0.904124	-3.55384	0.00305799	0.139065	20503895	MIMAT0004779_st	"miRNA"	"Homo sapiens"	"chrX:146340329-146340349 (-) /// chrX:146342104-146342124 (-)"	"21"	"UACUGCAGACAGUGGCAAUCA"	"---"	"hsa-mir-509-1 // chrX:146342050-146342143 (-) /// hsa-mir-509-2 // chrX:146340278-146340368 (-) /// hsa-mir-509-3 // chrX:146341170-146341244 (-) /// hsa-mir-514b // chrX:146331669-146331748 (-)"
MIMAT0019050_st	hsa-miR-4513	0.922073	1.0787	0.982042	0.831933	0.895696	0.976175	0.855716	1.08523	1.00848	0.99763	1.50606	1.06644	1.3143	1.67056	-0.351438	1.08507	-3.54982	0.00308285	0.139065	20518910	MIMAT0019050_st	"miRNA"	"Homo sapiens"	"chr15:75081064-75081085 (-)"	"22"	"AGACUGACGGCUGGAGGCCCAU"	"ENST00000220003 // antisense // intron // 1 /// ENST00000439220 // antisense // intron // 2 /// ENST00000563894 // antisense // intron // 1 /// ENST00000567123 // antisense // intron // 1 /// ENST00000567571 // antisense // intron // 1 /// ENST00000569462 // antisense // intron // 1 /// OTTHUMT00000286398 // antisense // intron // 1 /// OTTHUMT00000421491 // antisense // intron // 2 /// OTTHUMT0…	"---"
MIMAT0019063_st	hsa-miR-4524a-3p	0.908275	1.35167	0.938976	1.03192	0.823911	1.18994	0.891797	0.859969	0.676696	1.12947	1.42141	2.02568	1.81839	1.11551	-0.538409	1.15597	-3.55771	0.00303431	0.139065	20518924	MIMAT0019063_st	"miRNA"	"Homo sapiens"	"chr17:67095711-67095732 (-)"	"22"	"UGAGACAGGCUUAUGCUGCUAU"	"ENST00000284425 // sense // intron // 22 /// ENST00000581569 // antisense // exon // 1 /// OTTHUMT00000450463 // sense // intron // 22"	"hsa-mir-4524a // chr17:67095705-67095773 (-) /// hsa-mir-4524b // chr17:67095683-67095797 (+)"
MIMAT0027426_st	hsa-miR-6763-5p	3.12704	4.13638	2.72178	3.0688	2.84763	2.86005	2.92697	3.54203	3.25909	5.5245	3.96027	3.17434	4.23521	4.50886	-1.11511	3.56378	-3.55792	0.00303298	0.139065	20525487	MIMAT0027426_st	"miRNA"	"Homo sapiens"	"chr12:133158588-133158606 (+)"	"19"	"CUGGGGAGUGGCUGGGGAG"	"ENST00000261673 // sense // intron // 16 /// ENST00000434748 // sense // intron // 15 /// ENST00000542306 // sense // intron // 8 /// OTTHUMT00000397404 // sense // intron // 15 /// OTTHUMT00000397538 // sense // intron // 8"	"---"
snR38C_st	snR38C	6.39427	5.79403	5.99825	6.1658	5.71515	5.85343	6.21547	6.17338	6.0896	7.43496	6.06261	6.35935	6.67065	7.0279	-0.666718	6.28249	-3.55415	0.00305607	0.139065	20538303	snR38C_st	"CDBox"	"Homo sapiens"	"chr17:74554872-74554951 (+)"	"80"	"GCTGAGCTGAGGATGATTTAAAGTTATCCCTGTCTGAAATGGTATCTTTTGTGAGGAGGTCTGACTTGCTGAGGCTCAGC"	"---"	"---"
U15B_st	U15B	1.32449	1.51217	1.13493	1.62295	1.4301	1.49095	1.24287	1.45122	1.56823	1.71747	1.65748	2.00877	1.83376	1.52806	-0.329343	1.53739	-3.56552	0.002987	0.139065	20538138	U15B_st	"CDBox"	"Homo sapiens"	"chr11:75115465-75115610 (+)"	"146"	"CTTCAGTGATGACACGATGACGAGTCAGAAAGGTCACGTCCTGCTCTTGGTCCTTGTCAGTGCCATGTTCTGTGGTGCTGTGCACGAGTTCCTTTGGCAGAAGTGTCCTATTTATTGATCGATTTAGAGGCATTTGTCTGAGAAGG"	"---"	"---"
14qII-28_x_st	14qII-28	1.61579	1.50777	1.18429	1.64536	1.48939	1.67327	1.04236	0.91729	1.68418	1.55217	2.98085	2.45117	2.22468	1.66375	-0.756784	1.68802	-3.5294	0.00321212	0.143222	20532602	14qII-28_x_st	"CDBox"	"Homo sapiens"	"chr14:101455467-101455537 (+)"	"71"	"TGGATCGATGATGACTGCTGGTGGCGTATGAGTCATATGCGATGAATACGTGTCTAGAACTCTGAGGTCCA"	"---"	"---"
MI0016848_st	hsa-mir-4487	0.911932	0.995032	1.00882	0.825088	0.861113	1.02258	0.969261	1.03875	1.25052	0.905017	0.712074	0.755069	0.640995	0.694266	0.245528	0.899323	3.52599	0.00323424	0.14324	20536760	MI0016848_st	"stem-loop"	"Homo sapiens"	"chr11:47422521-47422593 (+)"	"73"	"ACUGUCCUUCAGCCAGAGCUGGCUGAAGGGCAGAAGGGAACUGUCCUUCAGCCAGAGCUGGCUGAAGGGCAGA"	"ENST00000532340 // antisense // intron // 2 /// ENST00000532943 // antisense // intron // 2 /// OTTHUMT00000395647 // antisense // intron // 2 /// OTTHUMT00000395648 // antisense // intron // 2"	"---"
E3_x_st	E3	2.9637	2.60966	2.83971	2.97355	3.04262	2.84643	3.03946	2.67794	2.91515	3.82766	3.0997	3.46792	2.94996	3.2403	-0.438419	3.03527	-3.51582	0.00330116	0.143318	20538306	E3_x_st	"HAcaBox"	"Homo sapiens"	"chr3:186505088-186505222 (+)"	"135"	"AAAGCAGGATTCAGACTACAATATAGCTGCTAAGTGCTGTGTTGTCGTTCCCCCTGCTTAAAATAAAGTTGTTTCTTAACTATACCTGTCTGCTATTCTCCTGTAGCAGCCAGGGACGCTTGGTCTCATACATGT"	"---"	"---"
MIMAT0028235_st	hsa-miR-7162-3p	1.66517	3.86211	3.63909	2.20464	0.972644	3.56768	2.61624	4.47254	2.49463	0.865217	1.33644	1.19344	1.48238	0.811624	1.69493	2.22742	3.51987	0.00327432	0.143318	20526885	MIMAT0028235_st	"miRNA"	"Homo sapiens"	"chr10:30657526-30657544 (-)"	"19"	"UCUGAGGUGGAACAGCAGC"	"ENST00000340929 // sense // exon // 7 /// ENST00000471055 // sense // exon // 6 /// ENST00000488290 // sense // exon // 5 /// OTTHUMT00000047421 // sense // exon // 7 /// OTTHUMT00000047427 // sense // exon // 5 /// OTTHUMT00000047430 // sense // exon // 6"	"---"
U18A_x_st	U18A	1.3221	1.43268	1.20983	1.40951	0.806817	2.16066	1.58761	1.41833	1.86142	2.27941	2.66939	2.03683	2.65951	1.51082	-0.763531	1.74035	-3.51829	0.00328473	0.143318	20538142	U18A_x_st	"CDBox"	"Homo sapiens"	"chr15:66795583-66795652 (-)"	"70"	"CAGTAGTGATGAAATTCCACTTCATTGGTCCGTGTTTCTGAACCACATGATTTTCTCGGATGTTCTGATG"	"---"	"---"
MIMAT0027583_st	hsa-miR-6840-3p	0.943492	2.12024	1.35212	1.79463	1.11438	1.26525	1.26798	0.982561	1.38337	2.03617	2.78714	2.39377	2.14283	1.35487	-0.784732	1.63849	-3.49311	0.00345549	0.149038	20525644	MIMAT0027583_st	"miRNA"	"Homo sapiens"	"chr7:99954319-99954340 (+)"	"22"	"GCCCAGGACUUUGUGCGGGGUG"	"ENST00000310771 // sense // intron // 13 /// ENST00000419749 // sense // intron // 8 /// ENST00000422808 // sense // intron // 7 /// ENST00000431140 // sense // intron // 2 /// ENST00000438028 // sense // intron // 6 /// ENST00000443526 // sense // intron // 4 /// ENST00000444073 // sense // intron // 2 /// ENST00000444874 // sense // intron // 12 /// ENST00000448382 // sense // 3UTR // 5 /// EN…	"---"
MIMAT0025844_st	hsa-miR-6716-5p	1.65404	2.10326	1.80953	2.11702	2.54668	1.82413	2.39155	1.92705	1.893	3.62008	2.99824	2.35821	2.00003	3.12434	-0.790595	2.31194	-3.48144	0.00353765	0.151591	20525383	MIMAT0025844_st	"miRNA"	"Homo sapiens"	"chr11:118514733-118514752 (+)"	"20"	"UGGGAAUGGGGGUAAGGGCC"	"ENST00000356063 // sense // 3UTR // 14 /// ENST00000361417 // sense // 3UTR // 16 /// ENST00000392852 // sense // exon // 4 /// ENST00000524713 // sense // 3UTR // 4 /// ENST00000525698 // sense // exon // 8 /// ENST00000526826 // sense // exon // 2 /// ENST00000527898 // sense // 3UTR // 4 /// ENST00000528594 // sense // 3UTR // 14 /// ENST00000528875 // sense // intron // 3 /// ENST00000530994…	"---"
MIMAT0000097_st	hsa-miR-99a-5p	9.86669	10.3831	10.147	10.4029	10.2676	10.657	10.0647	10.4603	10.2867	10.8952	10.6447	10.5904	10.5574	10.6471	-0.385196	10.4194	-3.47423	0.00358943	0.152817	20500181	MIMAT0000097_st	"miRNA"	"Homo sapiens"	"chr21:17911421-17911442 (+)"	"22"	"AACCCGUAGAUCCGAUCUUGUG"	"ENST00000400178 // sense // intron // 5 /// ENST00000418813 // sense // intron // 3 /// ENST00000428669 // sense // intron // 5 /// ENST00000441820 // sense // intron // 1 /// ENST00000445461 // sense // intron // 5 /// ENST00000453910 // sense // intron // 3 /// ENST00000456342 // sense // intron // 6 /// ENST00000458468 // sense // intron // 6 /// ENST00000602280 // sense // intron // 1 /// EN…	"hsa-let-7c // chr21:17912148-17912231 (+) /// hsa-mir-99a // chr21:17911409-17911489 (+)"
ACA11_st	ACA11	0.925715	0.85034	0.740029	1.08299	0.927993	0.845687	0.68219	0.744519	0.990832	1.27085	0.942271	1.21413	1.166	1.05024	-0.263109	0.959555	-3.46184	0.00368003	0.153699	20532618	ACA11_st	"HAcaBox"	"Homo sapiens"	"chr4:1976363-1976487 (+)"	"125"	"GCGCTCACTAAGGCTCGGTCCTCTCCACGTGGTCCTGACCTGTCCTCTGTGAGCAAGAGAAACAGGACTGGTTTGGGGGTGTCCTGTCTCAGTGGACACAGGACACCACGGTTTTCAGTACAACA"	"---"	"---"
MIMAT0004589_st	hsa-miR-30b-3p	7.10101	5.85009	5.38177	5.99516	7.83598	6.20532	6.26604	5.95101	5.90817	4.42367	4.51611	5.71502	5.7282	4.64763	1.27105	5.82323	3.46724	0.00364026	0.153699	20500725	MIMAT0004589_st	"miRNA"	"Homo sapiens"	"chr8:135812775-135812796 (-)"	"22"	"CUGGGAGGUGGAUGUUUACUUC"	"---"	"hsa-mir-30d // chr8:135817119-135817188 (-) /// hsa-mir-30b // chr8:135812763-135812850 (-)"
MIMAT0027640_st	hsa-miR-6870-5p	1.73024	1.62844	1.37329	1.4082	1.59864	1.87022	1.7847	1.39757	1.95316	2.04729	2.06255	1.83312	2.35156	1.86612	-0.393855	1.77894	-3.46302	0.00367133	0.153699	20525701	MIMAT0027640_st	"miRNA"	"Homo sapiens"	"chr20:10630320-10630338 (-)"	"19"	"UGGGGGAGAUGGGGGUUGA"	"ENST00000254958 // sense // intron // 9 /// ENST00000423891 // sense // intron // 7"	"---"
ENSG00000212532_st	ENSG00000212532	0.767667	0.975332	1.03169	0.965239	0.862655	0.634905	1.37446	1.08795	1.37188	1.36316	1.14247	2.38963	2.20042	1.36859	-0.684878	1.25257	-3.4553	0.00372885	0.154759	20533105	ENSG00000212532_st	"snoRNA"	"Homo sapiens"	"chr6:51329488-51329563 (+)"	"76"	"GTCCTCTGATGACTTCATGTTAGTGCCACCTGTCTGGGCCACGGAGAACCCATGATGGAACTGAGAATCTGAGGAA"	"---"	"---"
ENSG00000252071_st	ENSG00000252071	0.83939	0.797383	0.966599	1.01362	0.833093	0.867737	1.12374	0.816428	0.900655	0.73757	0.668489	0.637407	0.694092	0.761911	0.206623	0.832723	3.44781	0.00378546	0.156127	20533866	ENSG00000252071_st	"snoRNA"	"Homo sapiens"	"chr19:47451546-47451631 (+)"	"86"	"AACCTATGTATCATATCACATTGGGTTTTCATGCTCATGTGTGAGAAGTGCCTCTTTCAAACCTTGTTCTGACACATTATCTTACA"	"---"	"---"
ENSG00000212532_x_st	ENSG00000212532	1.01336	0.967266	0.981432	1.00545	0.902863	0.689589	1.41467	1.2474	1.40482	1.40691	1.18544	2.29956	2.2224	1.4088	-0.634973	1.29643	-3.42354	0.00397514	0.158024	20533106	ENSG00000212532_x_st	"snoRNA"	"Homo sapiens"	"chr6:51329488-51329563 (+)"	"76"	"GTCCTCTGATGACTTCATGTTAGTGCCACCTGTCTGGGCCACGGAGAACCCATGATGGAACTGAGAATCTGAGGAA"	"---"	"---"
ENSG00000252427_st	ENSG00000252427	1.00994	1.00706	0.914523	0.952806	1.05875	0.952002	1.01473	1.14579	0.888993	0.84081	0.796181	0.721672	0.834222	0.882473	0.178774	0.929998	3.42891	0.00393237	0.158024	20533956	ENSG00000252427_st	"snoRNA"	"Homo sapiens"	"chr11:46780316-46780423 (-)"	"108"	"TATAAATGTGATGAATTGCACACTCGCAGAGTCATAGCATTAGGGGATGCAGGCAGTGTTTCATACTTTCCCGAGGAAAGAAATGCACAGGTGCCACTCAGTCATCAC"	"---"	"---"
ENSG00000264346_x_st	ENSG00000264346	1.22151	0.783731	1.07389	1.20226	1.09446	1.31771	0.746046	1.23798	1.08974	1.57446	1.28098	1.39952	1.84046	1.28357	-0.390542	1.22474	-3.42446	0.00396774	0.158024	20534147	ENSG00000264346_x_st	"snoRNA"	"Homo sapiens"	"chr22:20113925-20114049 (+)"	"125"	"GCAGACTCACTCTGCATCTGACTATACTTCCAGGCGGGTGCTTTTTCTGTCTGCCAGATAAACATTCCAGGGTGCTGTGGCCGCCTCACGTATCCAGAGTGATGCAGCTCCCTGGGGACACAGGT"	"---"	"---"
MIMAT0000062_st	hsa-let-7a-5p	11.1953	12.3186	12.5375	12.2181	11.407	12.5428	12.4248	12.4188	12.5398	12.8527	13.027	12.7368	12.9917	13.0365	-0.750845	12.4462	-3.42392	0.00397206	0.158024	20500112	MIMAT0000062_st	"miRNA"	"Homo sapiens"	"chr11:122017276-122017297 (-) /// chr22:46508632-46508653 (+) /// chr9:96938244-96938265 (+)"	"22"	"UGAGGUAGUAGGUUGUAUAGUU"	"ENST00000362295 // sense // exon // 1 /// ENST00000602703 // sense // intron // 1 /// OTTHUMT00000467752 // sense // intron // 1 /// ENST00000362105 // sense // exon // 1 /// ENST00000360737 // sense // exon // 5 /// OTTHUMT00000316781 // sense // exon // 5"	"hsa-let-7a-3 // chr22:46508629-46508702 (+) /// hsa-let-7b // chr22:46509566-46509648 (+) /// hsa-mir-4763 // chr22:46509446-46509537 (+)"
MIMAT0002868_st	hsa-miR-522-3p	0.779999	0.830277	0.462732	0.694272	0.694272	0.918411	0.859408	0.817962	0.599638	1.12745	0.817962	0.92929	1.06683	1.14247	-0.277138	0.838641	-3.4261	0.00395466	0.158024	20503867	MIMAT0002868_st	"miRNA"	"Homo sapiens"	"chr19:54254518-54254539 (+)"	"22"	"AAAAUGGUUCCCUUUAGAGUGU"	"---"	"hsa-mir-517c // chr19:54244567-54244661 (+) /// hsa-mir-520h // chr19:54245766-54245853 (+) /// hsa-mir-521-1 // chr19:54251890-54251976 (+) /// hsa-mir-522 // chr19:54254465-54254551 (+) /// hsa-mir-519a-1 // chr19:54255651-54255735 (+) /// hsa-mir-527 // chr19:54257272-54257356 (+) /// hsa-mir-516a-1 // chr19:54259995-54260084 (+) /// hsa-mir-516a-2 // chr19:54264387-54264476 (+) /// hsa-mir-1…
MIMAT0004556_st	hsa-miR-10b-3p	0.902545	2.42614	1.01187	1.818	1.24099	2.17839	1.88593	1.05646	1.66553	2.08145	3.79051	3.32219	2.84329	1.71318	-1.17392	1.99546	-3.4336	0.00389541	0.158024	20500441	MIMAT0004556_st	"miRNA"	"Homo sapiens"	"chr2:177015096-177015117 (+)"	"22"	"ACAGAUUCGAUUCUAGGGGAAU"	"ENST00000432796 // sense // intron // 1 /// ENST00000468418 // sense // 3UTR // 1 /// OTTHUMT00000334246 // sense // 3UTR // 1 /// OTTHUMT00000334248 // sense // intron // 1"	"---"
MI0000077_st	hsa-mir-21	0.777671	1.1359	1.03516	1.00008	1.05783	1.21846	0.892001	1.28081	1.18789	1.24541	1.30233	1.47724	1.74781	1.24541	-0.33855	1.186	-3.41575	0.00403795	0.159233	20534361	MI0000077_st	"stem-loop"	"Homo sapiens"	"chr17:57918627-57918698 (+)"	"72"	"UGUCGGGUAGCUUAUCAGACUGAUGUUGACUGUUGAAUCUCAUGGCAACACCAGUCGAUGGGCUGUCUGACA"	"ENST00000592790 // sense // exon // 1 /// OTTHUMT00000448807 // sense // exon // 1"	"---"
MIMAT0027526_st	hsa-miR-6813-5p	1.48952	1.63354	0.887872	1.56464	1.08842	1.84262	0.818357	1.28983	1.72427	2.21194	2.45384	1.51684	2.10673	1.82001	-0.650864	1.60346	-3.4138	0.00405382	0.159233	20525587	MIMAT0027526_st	"miRNA"	"Homo sapiens"	"chr20:62708336-62708358 (-)"	"23"	"CAGGGGCUGGGGUUUCAGGUUCU"	"ENST00000332298 // sense // intron // 1 /// ENST00000395042 // sense // intron // 1 /// ENST00000479996 // sense // intron // 1 /// ENST00000493165 // sense // intron // 1 /// OTTHUMT00000080273 // sense // intron // 1 /// OTTHUMT00000080274 // sense // intron // 1 /// OTTHUMT00000080275 // sense // intron // 1"	"---"
14qII-22_x_st	14qII-22	4.43733	4.14865	4.56902	4.1777	4.34882	4.34019	4.37201	4.36242	5.30843	5.94665	5.97256	5.14718	5.12118	4.31416	-0.848729	4.75474	-3.38204	0.00432164	0.162229	20532594	14qII-22_x_st	"CDBox"	"Homo sapiens"	"chr14:101449263-101449333 (+)"	"71"	"TGGATCGATGATGACTACCGGTGGCGTATGAGTCATATGTGATGAATACGTGTTTGGAACTCTGAGGTCCA"	"---"	"---"
HBII-142_st	HBII-142	11.3738	9.73963	9.71052	9.89465	11.5235	9.69898	10.2629	9.68712	10.755	12.4447	10.5956	11.2462	11.5527	11.9632	-1.26648	10.7463	-3.38929	0.004259	0.162229	20534223	HBII-142_st	"CDBox"	"Homo sapiens"	"chr3:184043484-184043559 (+)"	"76"	"TTCCTCTGATGACTTCCTGTTAGTGCCACGTGTCTGGGCCACTGAGACACCATGATGGAACTGAGGATCTGAGGAA"	"---"	"---"
MI0014253_x_st	hsa-mir-3202-2	0.714047	0.925511	0.773463	0.866152	0.908787	0.775616	0.797548	0.994341	0.828262	0.643155	0.691075	0.740935	0.577823	0.624745	0.18709	0.775819	3.39156	0.00423956	0.162229	20536334	MI0014253_x_st	"stem-loop"	"Homo sapiens"	"chrX:153246549-153246627 (-)"	"79"	"AUUAAUAUGGAAGGGAGAAGAGCUUUAAUGCUCUGAAAAUGACUCCAAUCAUUAAAGCUCUUCUCCCUUCCAUAUUAAU"	"ENST00000369982 // antisense // intron // 1 /// ENST00000425274 // antisense // intron // 1 /// ENST00000431598 // antisense // intron // 1 /// ENST00000580198 // antisense // exon // 1 /// OTTHUMT00000061093 // antisense // intron // 1 /// OTTHUMT00000156177 // antisense // intron // 1 /// OTTHUMT00000268441 // antisense // intron // 1"	"hsa-mir-3202-1 // chrX:153246548-153246628 (+) /// hsa-mir-3202-2 // chrX:153246549-153246627 (-)"
MIMAT0000449_st	hsa-miR-146a-5p	1.23161	3.97904	5.20567	3.73426	1.53703	5.64261	3.65136	3.40988	4.72211	6.9727	7.84762	5.48169	5.55649	4.79051	-2.45051	4.55447	-3.38145	0.00432677	0.162229	20500778	MIMAT0000449_st	"miRNA"	"Homo sapiens"	"chr5:159912379-159912400 (+)"	"22"	"UGAGAACUGAAUUCCAUGGGUU"	"ENST00000517927 // sense // exon // 2 /// OTTHUMT00000374137 // sense // exon // 2"	"---"
MIMAT0019860_st	hsa-miR-4735-5p	0.77351	0.609953	0.808295	0.816073	0.673332	0.668489	0.644324	0.746365	0.754154	1.13019	0.923537	0.763168	1.00376	0.857699	-0.214061	0.798061	-3.38421	0.00430276	0.162229	20519581	MIMAT0019860_st	"miRNA"	"Homo sapiens"	"chr1:196551583-196551604 (-)"	"22"	"CCUAAUUUGAACACCUUCGGUA"	"ENST00000294725 // sense // intron // 1 /// ENST00000367431 // sense // intron // 1 /// ENST00000367433 // sense // intron // 1 /// ENST00000451324 // sense // intron // 1 /// OTTHUMT00000086418 // sense // intron // 1 /// OTTHUMT00000086419 // sense // intron // 1"	"---"
MIMAT0027596_st	hsa-miR-6848-5p	1.95438	1.28983	1.15136	1.15273	1.27023	1.36947	1.52895	1.56877	2.38291	1.71888	2.69767	2.20161	2.98571	1.94094	-0.790229	1.80096	-3.39114	0.00424314	0.162229	20525657	MIMAT0027596_st	"miRNA"	"Homo sapiens"	"chr8:145540951-145540973 (-)"	"23"	"UGGGGGCUGGGAUGGGCCAUGGU"	"ENST00000332324 // sense // exon // 14 /// ENST00000524844 // sense // intron // 6 /// ENST00000524965 // sense // exon // 10 /// ENST00000526479 // sense // intron // 2 /// ENST00000527438 // sense // exon // 1 /// ENST00000527885 // sense // exon // 2 /// ENST00000528718 // sense // exon // 3 /// OTTHUMT00000382059 // sense // exon // 14 /// OTTHUMT00000382060 // sense // exon // 10 /// OTTHUM…	"---"
SNORA38B_x_st	SNORA38B	3.36731	1.0877	2.45001	2.03725	3.61732	2.45936	2.76964	2.10615	3.39778	5.0666	2.65233	4.05751	4.53821	3.90166	-1.45521	3.10778	-3.39674	0.00419557	0.162229	20538105	SNORA38B_x_st	"HAcaBox"	"Homo sapiens"	"chr17:65736785-65736915 (+)"	"131"	"CCCTCCTACAAAGGCATGTCTATAGTTCCTTGTCTTTGGACATGTAAGAATTGGAGGCAAAGAAATGTGGACTTGGAGAAATCTGGGGCCAGCTTGCTCTCCGCAGGCTCAAGATCAACCATCCCACATAG"	"---"	"---"
U96a_x_st	U96a	6.23801	4.45957	4.55792	4.77191	5.55611	5.10446	4.98455	4.94574	4.67115	5.7902	5.3923	5.75876	6.25198	6.91077	-0.988644	5.38525	-3.39602	0.00420162	0.162229	20538276	U96a_x_st	"CDBox"	"Homo sapiens"	"chr5:180668818-180668889 (-)"	"72"	"CCTGGTGATGACAGATGGCATTGTCAGCCAATCCCCAAGTGGGAGTGAGGACATGTCCTGCAATTCTGAAGG"	"---"	"---"
ENSG00000253051_st	ENSG00000253051	0.839204	0.636734	0.709223	0.853939	0.750795	0.7797	0.674537	0.582174	0.753304	1.21682	0.864092	1.0804	0.940187	0.784354	-0.246104	0.818962	-3.37171	0.00441246	0.164508	20534103	ENSG00000253051_st	"snoRNA"	"Homo sapiens"	"chr13:45910449-45910582 (-)"	"134"	"ATGCATCTATTTGACAGACCTGGAGCAGTTGCTATCTGCTGCTATGGTTTCCACCACAGATGCAAGAAGAACATGTCCTTGCGCTTTCCGTCTGTCTAATTGTGGCAGCTGAGATTGAATAGAGGAATACAGGA"	"---"	"---"
MIMAT0027656_st	hsa-miR-6878-5p	0.771073	1.04134	0.825864	0.656682	0.637171	0.77239	0.968822	0.846563	0.778514	1.17933	1.17764	0.952581	0.912828	1.09999	-0.253539	0.901485	-3.36474	0.00447483	0.164969	20525717	MIMAT0027656_st	"miRNA"	"Homo sapiens"	"chr1:150464826-150464848 (+)"	"23"	"AGGGAGAAAGCUAGAAGCUGAAG"	"ENST00000369051 // sense // intron // 4 /// ENST00000369054 // sense // intron // 5 /// ENST00000369064 // sense // intron // 6 /// ENST00000438568 // sense // intron // 5 /// ENST00000460794 // sense // exon // 1 /// ENST00000462578 // sense // exon // 1 /// ENST00000463555 // sense // intron // 1 /// ENST00000467982 // sense // intron // 4 /// ENST00000480070 // sense // intron // 1 /// OTTHUM…	"---"
U3_s_st	U3	5.764	4.97731	5.61501	5.70273	6.27794	5.84789	5.84789	5.62387	5.67127	6.51504	5.9552	6.60116	7.1731	5.86674	-0.719147	5.95994	-3.36562	0.00446691	0.164969	20538175	U3_s_st	"CDBox"	"Homo sapiens"	"chr17:19091329-19091545 (+)"	"217"	"AAGACTATACTTTCAGGGATCATTTCTATAGTGTGTTACTAGAGAAGTTTCTCTGAACGTGTAGAGCACCGAAAACCACGAGGAAGAGAGGTAGCGTTTTCTCCTGAGCGTGAAGCCGGCTTTCTGGCGTTGCTTGGCTGCAACTGCCGTCAGCCATTGATGATCGTTCTTCTCTCCGTATTGGGGAGTGAGAGGGAGAGAACGCGGTCTGAGTGGT"	"---"	"---"
MIMAT0015030_st	hsa-miR-3156-5p	1.07494	0.970429	1.35862	0.829577	0.971777	0.858718	1.12888	1.25213	1.28321	1.24046	1.11323	1.69088	2.09376	1.70096	-0.486936	1.25483	-3.35888	0.00452799	0.166001	20515575	MIMAT0015030_st	"miRNA"	"Homo sapiens"	"chr10:45659469-45659490 (+) /// chr18:14830173-14830194 (+) /// chr21:14778752-14778773 (-)"	"22"	"AAAGAUCUGGAAGUGGGAGACA"	"ENST00000444850 // sense // intron // 2 /// OTTHUMT00000047775 // sense // intron // 2 /// ENST00000358984 // sense // intron // 27 /// OTTHUMT00000443557 // sense // intron // 27 /// ENST00000451052 // sense // intron // 9 /// OTTHUMT00000157664 // sense // intron // 9"	"---"
MIMAT0016873_st	hsa-miR-4322	0.999521	1.51805	1.58896	1.2764	1.63081	1.40694	1.26876	1.33082	1.31521	2.1375	2.45511	1.92656	1.82559	1.21168	-0.540679	1.56371	-3.34773	0.00463078	0.168832	20517701	MIMAT0016873_st	"miRNA"	"Homo sapiens"	"chr19:10341131-10341151 (+)"	"21"	"CUGUGGGCUCAGCGCGUGGGG"	"ENST00000588952 // antisense // intron // 1 /// ENST00000590320 // antisense // intron // 1 /// ENST00000592342 // antisense // intron // 1 /// OTTHUMT00000451185 // antisense // intron // 1 /// OTTHUMT00000451187 // antisense // intron // 1 /// OTTHUMT00000451194 // antisense // intron // 1"	"---"
ENSG00000200026_x_st	ENSG00000200026	0.687279	1.12919	0.837703	1.09023	1.03282	1.03061	0.842793	1.06577	0.821957	1.20568	1.19198	1.37311	1.02821	1.35105	-0.281299	1.04917	-3.33954	0.00470786	0.170177	20532771	ENSG00000200026_x_st	"snoRNA"	"Homo sapiens"	"chr9:38147425-38147558 (+)"	"134"	"TCGATGGGTGGGATAATCCTTACCTGTTCCTCGTTTTGGAGGGCAGATAGAACATGATGATTGGAGATGCATGAAATGTGATTAATGCCTCTGCCTAATCAGGACTTGCAACACCCTGAGTACTCCTCTCTGAT"	"---"	"---"
MIMAT0005865_st	hsa-miR-1202	2.00496	1.78567	0.879875	1.83312	1.33879	1.73127	0.848565	1.45367	1.5465	5.1199	2.40088	1.62119	2.62538	2.76462	-1.41501	1.99674	-3.33834	0.00471926	0.170177	20506795	MIMAT0005865_st	"miRNA"	"Homo sapiens"	"chr6:156267943-156267963 (+)"	"21"	"GUGCCAGCUGCAGUGGGGGAG"	"---"	"---"
U96b_x_st	U96b	0.783731	1.35247	0.954872	0.757881	0.72928	1.31743	1.43441	1.2172	1.37165	1.29177	1.43537	1.73337	1.73142	1.64737	-0.465757	1.26844	-3.33423	0.00475843	0.170657	20538277	U96b_x_st	"CDBox"	"Homo sapiens"	"chrX:109468217-109468288 (-)"	"72"	"CCTGGTGATGACAGACGACATTGTCAGCCAATCCCCATGTGGTAGTGAGGACATGTCCTGCAGTTCTGAAGG"	"---"	"---"
ENSG00000252829_st	ENSG00000252829	0.863299	0.794709	0.709522	0.894973	0.777952	1.02003	0.705218	0.800196	0.709531	1.02459	1.06354	0.9655	0.973887	0.973887	-0.1919	0.876917	-3.30364	0.00506077	0.178588	20534053	ENSG00000252829_st	"snoRNA"	"Homo sapiens"	"chr2:131687335-131687457 (-)"	"123"	"ACTGGAGGACTAAGGAGGCTGGGTCTGATGAGGCAAGATTTTGCTGATACATTGCTCCTAGAAAAAAGGGTTGGCAAGAGCAGCCCTGGAGACTCACACGGCTGACTGTTCTACCCAACACTC"	"---"	"---"
MI0012488_st	hsa-mir-711	6.05316	4.27227	4.05177	3.73548	4.29889	4.40158	4.82862	4.37928	5.48648	6.97718	4.95935	4.96049	6.25399	7.01477	-1.42121	5.11952	-3.30473	0.00504972	0.178588	20536041	MI0012488_st	"stem-loop"	"Homo sapiens"	"chr3:48616335-48616410 (-)"	"76"	"ACUGACUUUGAGUCUCUCCUCAGGGUGCUGCAGGCAAAGCUGGGGACCCAGGGAGAGACGUAAGUGAGGGGAGAUG"	"ENST00000328333 // sense // intron // 62 /// ENST00000454817 // sense // intron // 62 /// ENST00000487017 // sense // intron // 28 /// OTTHUMT00000257519 // sense // intron // 62 /// OTTHUMT00000313513 // sense // intron // 28"	"---"
MIMAT0027589_st	hsa-miR-6844	0.800082	0.783158	1.0708	0.756351	0.778022	0.881409	1.04867	0.863416	0.663439	0.570249	0.581448	0.616645	0.650395	0.693963	0.226943	0.768432	3.30835	0.00501299	0.178588	20525650	MIMAT0027589_st	"miRNA"	"Homo sapiens"	"chr8:125520756-125520776 (-)"	"21"	"UUCUUUGUUUUUAAUUCACAG"	"ENST00000276692 // sense // intron // 7 /// ENST00000517678 // sense // intron // 5 /// ENST00000519232 // sense // intron // 7 /// ENST00000519548 // sense // intron // 5 /// ENST00000519776 // sense // intron // 6 /// ENST00000520321 // sense // intron // 6 /// ENST00000521546 // sense // intron // 7 /// ENST00000521973 // sense // intron // 5 /// ENST00000522310 // sense // intron // 6 /// EN…	"---"
MI0000087_x_st	hsa-mir-29a	1.11446	1.10013	0.994645	1.05551	0.675412	0.978997	0.968061	1.22307	0.951986	0.723917	0.738884	0.875961	0.778676	0.647709	0.25389	0.916244	3.29372	0.00516286	0.179314	20534376	MI0000087_x_st	"stem-loop"	"Homo sapiens"	"chr7:130561506-130561569 (-)"	"64"	"AUGACUGAUUUCUUUUGGUGUUCAGAGUCAAUAUAAUUUUCUAGCACCAUCUGAAAUCGGUUAU"	"ENST00000362111 // sense // exon // 1 /// ENST00000447430 // antisense // intron // 2 /// OTTHUMT00000338093 // antisense // intron // 2"	"hsa-mir-29a // chr7:130561506-130561569 (-) /// hsa-mir-29b-1 // chr7:130562218-130562298 (-)"
MI0016833_st	hsa-mir-548x-2	0.8061	0.695267	1.05441	0.764059	0.831222	0.695348	1.0797	0.736196	0.588268	1.15457	0.942271	1.05708	1.15457	1.06592	-0.269265	0.901786	-3.29586	0.00514069	0.179314	20536743	MI0016833_st	"stem-loop"	"Homo sapiens"	"chr13:66540462-66540561 (-)"	"100"	"AUGCCAAAUAUUAGGUUGGCACAAAAGUAAUUGUGGCUUUUGCCAUUAAAAGUAAUGGUAAAAACUGCAAUUACUUUCGUGCCAACCUAAUAUUUGUGUG"	"---"	"---"
SNORA38B_st	SNORA38B	2.25919	1.30705	1.26454	1.27457	2.04594	1.61204	1.506	1.45521	2.74557	3.88991	1.86731	2.93311	3.56473	2.01367	-1.13484	2.1242	-3.29681	0.00513084	0.179314	20538104	SNORA38B_st	"HAcaBox"	"Homo sapiens"	"chr17:65736785-65736915 (+)"	"131"	"CCCTCCTACAAAGGCATGTCTATAGTTCCTTGTCTTTGGACATGTAAGAATTGGAGGCAAAGAAATGTGGACTTGGAGAAATCTGGGGCCAGCTTGCTCTCCGCAGGCTCAAGATCAACCATCCCACATAG"	"---"	"---"
MI0006395_st	hsa-mir-548g	1.00227	0.712339	0.818915	0.776597	1.10158	1.02262	0.818357	1.06558	0.875393	0.665771	0.647961	0.695878	0.693034	0.712339	0.227409	0.829189	3.28451	0.00525956	0.18077	20535874	MI0006395_st	"stem-loop"	"Homo sapiens"	"chr4:148265781-148265869 (-)"	"89"	"AGUUAUUAGAUUAGUGCAAAAGUAAUUGCAGUUUUUGCAUUACGUUCUAUGGCAAAACUGUAAUUACUUUUGUACCAACAUAAUACUUC"	"---"	"---"
MIMAT0018958_st	hsa-miR-4440	1.27614	1.05416	0.903032	0.937989	0.930755	1.10909	0.989612	1.00856	1.36686	1.45186	1.47024	1.44753	2.1279	1.06306	-0.448096	1.22406	-3.28657	0.00523777	0.18077	20518815	MIMAT0018958_st	"miRNA"	"Homo sapiens"	"chr2:239990525-239990546 (-)"	"22"	"UGUCGUGGGGCUUGCUGGCUUG"	"ENST00000345617 // sense // intron // 22 /// ENST00000494800 // sense // intron // 1 /// ENST00000543185 // sense // intron // 16 /// OTTHUMT00000257174 // sense // intron // 22 /// OTTHUMT00000326233 // sense // intron // 1"	"---"
MIMAT0024599_st	hsa-miR-6126	6.23212	4.70403	4.22528	5.20974	6.81552	4.044	5.54147	4.74539	6.062	7.08155	8.3141	5.46259	6.61722	7.12468	-1.63341	5.86998	-3.27594	0.00535109	0.18202	20524036	MIMAT0024599_st	"miRNA"	"Homo sapiens"	"chr16:3535422-3535439 (-)"	"18"	"GUGAAGGCCCGGCGGAGA"	"ENST00000360862 // antisense // exon // 6 /// ENST00000407558 // antisense // exon // 8 /// ENST00000414063 // antisense // exon // 7 /// ENST00000421765 // antisense // exon // 6 /// ENST00000424546 // antisense // exon // 7 /// ENST00000570819 // antisense // exon // 6 /// ENST00000572584 // antisense // exon // 6 /// ENST00000572942 // antisense // exon // 6 /// ENST00000574423 // antisense /…	"---"
U58C_x_st	U58C	0.839545	1.10298	1.56649	1.18063	0.910072	1.29355	1.19812	1.4279	1.24971	1.59592	1.53593	2.16321	2.24837	1.18194	-0.548515	1.39245	-3.27824	0.00532641	0.18202	20538211	U58C_x_st	"CDBox"	"Homo sapiens"	"chr18:47015614-47015678 (-)"	"65"	"TTGCTGTGATGACTATCTTAGGACACCTTTGGAATAACTATGAAAGAAAACTATTCTGAGCAACC"	"---"	"---"
MIMAT0021123_st	hsa-miR-5192	0.696019	0.943795	0.745496	0.598301	0.904592	0.618289	0.594479	0.732673	0.879728	0.851109	0.937669	0.965239	1.04864	1.15533	-0.245668	0.833669	-3.26699	0.00544834	0.184377	20520572	MIMAT0021123_st	"miRNA"	"Homo sapiens"	"chr2:62433017-62433038 (+)"	"22"	"AGGAGAGUGGAUUCCAGGUGGU"	"ENST00000301998 // sense // intron // 1 /// OTTHUMT00000251606 // sense // intron // 1"	"---"
ENSG00000201316_st	ENSG00000201316	1.08507	0.947202	0.875862	0.914266	1.03491	0.941865	1.10946	1.08558	0.955925	0.765443	0.865335	0.716895	0.920238	0.784305	0.184017	0.928739	3.26333	0.00548868	0.184795	20532847	ENSG00000201316_st	"snoRNA"	"Homo sapiens"	"chr8:51927581-51927725 (+)"	"145"	"AATCTCCTGGGATTGTGTCTGGCGAGTGCCCAGTATTCTGCCACCTTCAGAAGGAAGGGAAAGCAAACCTTCATGAAAGCAGAGGCATTCATTCCATTCCCAGCTTGCTCCAGATCTGGCAGTTGGAAGACATTCTGCAACAATG"	"---"	"---"
mgU6-53_st	mgU6-53	1.06121	1.21926	0.828532	0.983704	1.08353	1.08628	0.938654	1.15931	1.01627	1.12874	1.23707	1.52707	1.15919	1.61299	-0.291152	1.14584	-3.25973	0.00552856	0.185193	20538295	mgU6-53_st	"CDBox"	"Homo sapiens"	"chr14:21865452-21865560 (-)"	"109"	"TCCCAATGATGAGTTGCCATGCTAATACTGAGCCACCAGGTAGGGCAGTGTTGCCCTGGTTTGGGTGCCAGTGAGTTTAACAAAACTTCTCACATGAAGATCTGAGGGG"	"---"	"---"
ENSG00000207502_st	ENSG00000207502	1.17533	1.2144	1.22856	1.027	1.26728	1.36859	1.31639	1.33236	1.51296	0.935802	1.05105	0.862655	1.10598	1.15993	0.248345	1.18273	3.25308	0.0056031	0.186742	20533016	ENSG00000207502_st	"snoRNA"	"Homo sapiens"	"chr1:116164493-116164626 (-)"	"134"	"GCATGGTAGTGGGTTCATTGGGGGCCCTTCTCTGTGGGCCTCATAGCGTACCCATGCCAGTGTAAACTTGAGCCTTGAACCATTGCCCAGCCTCCTTCCCATGGGCTGTGTGTAGCGAAGGGGGTTGCACAGTG"	"---"	"---"
ENSG00000199411_s_st	ENSG00000199411	4.98828	3.11065	3.0173	3.79068	6.50353	2.93081	4.33446	3.71214	4.79987	7.54126	4.29427	6.0659	5.70584	6.93054	-1.97559	4.83754	-3.24758	0.00566551	0.187873	20532737	ENSG00000199411_s_st	"snoRNA"	"Homo sapiens"	"chr9:139988797-139988882 (+)"	"86"	"TCTTAGTGACATAATTCTAATAGTTTGTTCCGACCTTCCACTGTGGACTCAATAGCAGGGAGATGAAGAGGACAGTGATTGCATGA"	"---"	"---"
ENSG00000201229_st	ENSG00000201229	1.14213	1.035	0.973705	1.34488	1.08842	1.15021	1.13383	1.02756	1.06619	0.465693	0.755166	1.17366	0.875932	0.723298	0.308132	0.996834	3.23751	0.00578146	0.188794	20532843	ENSG00000201229_st	"snoRNA"	"Homo sapiens"	"chr3:183169645-183169776 (+)"	"132"	"AGGTTGGATTCATTGTTACAATATAGCTGTGAAGTGCTATGTTGTCCTTGCCCCCTGCTCAAAGCAATTGTTTCCCACAATCTCTGTCTCACTCGGTTCTATAGTAAGACATGGACGCTTGGTCTCAAACAT"	"---"	"---"
ENSG00000212380_st	ENSG00000212380	1.00227	0.887154	0.983932	1.02153	0.887498	0.69465	1.11587	0.881258	1.13473	0.788517	0.697773	0.647359	0.872761	0.489031	0.257454	0.864595	3.22249	0.00595891	0.188794	20533076	ENSG00000212380_st	"snoRNA"	"Homo sapiens"	"chr15:25509657-25509737 (+)"	"81"	"GGGGCAATATGGAGATGTTATATTGTCTTCGACAGGGAAGATGACATAAAAATTATGTTCAATAGGATTATGTGGAGACTT"	"---"	"---"
ENSG00000238546_st	ENSG00000238546	0.887923	0.95412	0.862744	0.997418	0.862655	0.904376	0.751596	0.831613	0.883825	0.668596	0.68814	0.657616	0.877875	0.615747	0.180213	0.817446	3.23893	0.00576496	0.188794	20533359	ENSG00000238546_st	"snoRNA"	"Homo sapiens"	"chr2:130184995-130185098 (+)"	"104"	"ATGTTTTTGTGGTTTATGAATGTGATGATTGGGTTTTCACACTCAAGTGTGAGACGTGCCTCTCTCAGATCTTGTTCCAATGTCAGTACATTACCGATCTGACA"	"---"	"---"
HBII-95_x_st	HBII-95	1.49175	1.2686	1.46351	1.43973	1.19812	1.97929	2.29299	1.81474	2.01476	1.60003	2.29858	2.92138	4.02397	2.46345	-0.998871	2.01935	-3.23153	0.00585149	0.188794	20534335	HBII-95_x_st	"CDBox"	"Homo sapiens"	"chr2:203157774-203157857 (+)"	"84"	"GTGTTCAATGATGATTTCTATTTGTTTGCCTGATTTCCTTTTGGATAATGAAGGCATCTTTAGTCACTACCTCTTCTGAGACAC"	"---"	"---"
MI0014190_st	hsa-mir-3160-2	0.699879	0.937523	1.14475	0.801943	1.16505	1.20892	1.13789	1.04795	0.739614	0.618931	0.74115	0.610653	0.732105	0.745804	0.297328	0.880868	3.22251	0.00595875	0.188794	20536266	MI0014190_st	"stem-loop"	"Homo sapiens"	"chr11:46473357-46473437 (+)"	"81"	"ACCUGCCCUGGGCUUUCUAGUCUCAGCUCUCCUGACCAGCUGAGCUGGAGGAGAGCUGAGACUAGAAAGCCCAGGGCAGGU"	"ENST00000298834 // antisense // intron // 10 /// ENST00000314845 // antisense // intron // 12 /// ENST00000426438 // antisense // intron // 10 /// ENST00000458649 // antisense // intron // 11 /// ENST00000528950 // antisense // intron // 10 /// ENST00000529553 // antisense // intron // 1 /// ENST00000533727 // antisense // intron // 11 /// ENST00000534300 // antisense // intron // 10 /// ENST000…	"hsa-mir-3160-1 // chr11:46473355-46473439 (-) /// hsa-mir-3160-2 // chr11:46473357-46473437 (+)"
MI0017866_st	hsa-mir-5000	1.03537	0.994467	1.41029	0.685827	0.823028	1.15551	0.938654	1.00067	1.11885	0.608261	0.79317	0.694407	0.821457	0.583948	0.317825	0.904564	3.23519	0.00580861	0.188794	20537064	MI0017866_st	"stem-loop"	"Homo sapiens"	"chr2:75317939-75318041 (+)"	"103"	"CUGAAGAGUAGAGUGUGUGGUCCCAGUUCAGAAGUGUUCCUGAGUAACUUGUGCUUAUAACUCAGGACACUUCUGAACUUGGACCAUACAGGUCUCCCUGCUU"	"ENST00000305249 // antisense // intron // 2 /// ENST00000409848 // antisense // intron // 2 /// OTTHUMT00000252239 // antisense // intron // 2 /// OTTHUMT00000328659 // antisense // intron // 2"	"---"
MIMAT0000092_st	hsa-miR-92a-3p	11.7208	10.7439	10.8939	11.3384	11.6281	11.0798	10.8436	10.9071	11.211	9.52744	10.528	11.0915	10.7461	10.1394	0.745369	10.8856	3.21371	0.00606522	0.188794	20500171	MIMAT0000092_st	"miRNA"	"Homo sapiens"	"chr13:92003615-92003636 (+) /// chrX:133303574-133303595 (-)"	"22"	"UAUUGCACUUGUCCCGGCCUGU"	"ENST00000385233 // sense // exon // 1 /// ENST00000400282 // sense // intron // 3 /// ENST00000581816 // sense // exon // 3 /// ENST00000582141 // sense // exon // 2 /// OTTHUMT00000045448 // sense // intron // 3 /// OTTHUMT00000442497 // sense // exon // 2 /// OTTHUMT00000442498 // sense // exon // 3"	"hsa-mir-19b-2 // chrX:133303701-133303796 (-) /// hsa-mir-92a-2 // chrX:133303568-133303642 (-) /// hsa-mir-106a // chrX:133304228-133304308 (-) /// hsa-mir-363 // chrX:133303408-133303482 (-) /// hsa-mir-18b // chrX:133304071-133304141 (-) /// hsa-mir-20b // chrX:133303839-133303907 (-)"
MIMAT0000232_st	hsa-miR-199a-3p	7.39903	8.9443	9.16985	8.54833	8.22445	8.94788	9.15704	9.0036	9.51839	9.8423	11.3149	9.82165	9.41809	9.22771	-1.15684	9.18125	-3.22025	0.00598583	0.188794	20500400	MIMAT0000232_st	"miRNA"	"Homo sapiens"	"chr1:172113694-172113715 (-) /// chr19:10928105-10928126 (-)"	"22"	"ACAGUAGUCUGCACAUUGGUUA"	"ENST00000314646 // antisense // intron // 15 /// ENST00000355667 // antisense // intron // 15 /// ENST00000359692 // antisense // intron // 14 /// ENST00000389253 // antisense // intron // 15 /// ENST00000408974 // antisense // intron // 14 /// ENST00000585892 // antisense // intron // 15 /// ENST00000590787 // antisense // intron // 1 /// ENST00000590806 // antisense // intron // 1 /// OTTHUMT0…	"hsa-mir-199a-2 // chr1:172113675-172113784 (-) /// hsa-mir-214 // chr1:172107938-172108047 (-) /// hsa-mir-3120 // chr1:172107948-172108028 (+)"
MIMAT0000753_st	hsa-miR-342-3p	9.1809	8.96532	8.92519	9.24798	10.3739	8.69425	9.21465	9.22983	8.82582	8.45716	8.57603	8.91014	8.35055	7.68586	0.788263	8.90269	3.21772	0.00601645	0.188794	20501280	MIMAT0000753_st	"miRNA"	"Homo sapiens"	"chr14:100576052-100576074 (+)"	"23"	"UCUCACACAGAAAUCGCACCCGU"	"ENST00000392920 // sense // intron // 3 /// ENST00000402714 // sense // intron // 3 /// ENST00000544450 // sense // intron // 3 /// ENST00000553875 // sense // intron // 4 /// ENST00000554045 // sense // intron // 3 /// ENST00000555706 // sense // intron // 4 /// ENST00000557153 // sense // intron // 3 /// ENST00000557384 // sense // intron // 2 /// OTTHUMT00000413958 // sense // intron // 3 ///…	"hsa-mir-342 // chr14:100575992-100576090 (+) /// hsa-mir-151b // chr14:100575756-100575851 (-)"
MIMAT0004563_st	hsa-miR-199b-3p	7.39903	8.9443	9.16985	8.54833	8.22445	8.94788	9.15704	9.0036	9.51839	9.8423	11.3149	9.82165	9.41809	9.22771	-1.15684	9.18125	-3.22025	0.00598583	0.188794	20500458	MIMAT0004563_st	"miRNA"	"Homo sapiens"	"chr9:131007024-131007045 (-)"	"22"	"ACAGUAGUCUGCACAUUGGUUA"	"ENST00000341179 // antisense // intron // 15 /// ENST00000372923 // antisense // intron // 15 /// ENST00000393594 // antisense // intron // 15 /// ENST00000441149 // antisense // intron // 14 /// ENST00000475805 // antisense // intron // 15 /// ENST00000479174 // antisense // intron // 2 /// ENST00000486160 // antisense // intron // 15 /// ENST00000493925 // antisense // intron // 2 /// OTTHUMT0…	"hsa-mir-199b // chr9:131007000-131007109 (-) /// hsa-mir-3154 // chr9:131007226-131007309 (-)"
MIMAT0018976_st	hsa-miR-4454	11.9679	11.4679	11.0755	11.5567	11.2755	11.2195	11.2953	11.0496	12.0597	12.9732	11.303	11.8974	12.2722	13.0718	-0.862649	11.7489	-3.21613	0.00603571	0.188794	20518834	MIMAT0018976_st	"miRNA"	"Homo sapiens"	"chr4:164014759-164014778 (-)"	"20"	"GGAUCCGAGUCACGGCACCA"	"---"	"---"
MIMAT0024597_st	hsa-miR-6124	1.60944	2.70783	3.0664	2.05137	3.59288	2.38682	2.83586	2.84922	2.70292	2.00079	1.91968	1.88174	1.63261	1.83218	0.791351	2.36212	3.22094	0.00597753	0.188794	20524034	MIMAT0024597_st	"miRNA"	"Homo sapiens"	"chr11:12185239-12185258 (+)"	"20"	"GGGAAAAGGAAGGGGGAGGA"	"ENST00000256194 // sense // intron // 3 /// ENST00000342902 // sense // intron // 2 /// ENST00000379612 // sense // intron // 1 /// ENST00000524685 // sense // intron // 2 /// ENST00000525119 // sense // intron // 2 /// ENST00000527546 // sense // intron // 2 /// ENST00000528931 // sense // intron // 1 /// ENST00000531732 // sense // intron // 3 /// ENST00000532179 // sense // intron // 2 /// EN…	"---"
MIMAT0026610_st	hsa-miR-519d-5p	0.783731	0.786566	0.798531	0.976539	0.994965	0.775225	1.0432	0.906319	0.738012	0.735217	0.495301	0.553424	0.627474	0.795031	0.22572	0.786395	3.21485	0.00605126	0.188794	20503848	MIMAT0026610_st	"miRNA"	"Homo sapiens"	"chr19:54216615-54216639 (+)"	"25"	"CCUCCAAAGGGAAGCGCUUUCUGUU"	"---"	"hsa-mir-526a-1 // chr19:54209506-54209590 (+) /// hsa-mir-520c // chr19:54210707-54210793 (+) /// hsa-mir-518c // chr19:54211989-54212089 (+) /// hsa-mir-524 // chr19:54214256-54214342 (+) /// hsa-mir-517a // chr19:54215522-54215608 (+) /// hsa-mir-519d // chr19:54216601-54216688 (+) /// hsa-mir-521-2 // chr19:54219848-54219934 (+) /// hsa-mir-520d // chr19:54223350-54223436 (+) /// hsa-mir-517b…
ENSG00000238819_x_st	ENSG00000238819	0.748364	0.7977	0.927467	0.974442	1.08842	0.793047	1.23106	0.898036	0.793047	0.658901	0.595033	0.763168	0.640448	0.673143	0.250704	0.827306	3.20708	0.00614668	0.190021	20533542	ENSG00000238819_x_st	"snoRNA"	"Homo sapiens"	"chr15:46643860-46643944 (-)"	"85"	"CTGATTCAACTATGATTTTTATTTGTTTGACTGATTTCCTTTTGGATAATGAAGGTATCTTTAGTCACCATATCTTCTGAGACAT"	"---"	"---"
MIMAT0003290_st	hsa-miR-621	0.730892	0.650696	0.629791	0.652578	0.750795	0.726238	0.729728	0.701979	0.588268	0.999355	0.98278	0.737837	0.745033	0.869769	-0.182403	0.749696	-3.20582	0.00616222	0.190021	20504367	MIMAT0003290_st	"miRNA"	"Homo sapiens"	"chr13:41384962-41384982 (+)"	"21"	"GGCUAGCAACAGCGCUUACCU"	"---"	"---"
mgU12-22-U4-8_x_st	mgU12-22-U4-8	1.44688	1.33668	1.5953	1.27262	1.89316	1.28237	1.40138	1.51939	1.28282	2.07886	1.50292	1.99376	2.63414	1.60198	-0.514487	1.63159	-3.20177	0.00621265	0.19013	20538286	mgU12-22-U4-8_x_st	"scaRna"	"Homo sapiens"	"chr18:47340393-47340813 (+)"	"421"	"AGAGGCTTGGGCCGCCGAGCTGGACCCGGACCGGTTTTGGGTACTGTACTGGGGGCAGGGCAGAGAGGTGGGCGGCAGTTGGGGTGCGGTGATTGTAGTAGGCTAGGGCGCTTTCGGGTCCCCATTGCAGCCCCCGGATGAGCCCGCAGTATTTTCCTTATATGATCAGGTCCCATTGCGGGCGGCGCCGCTTGCCCGGAGCCTGAGAGGATTATGAAAACGTGGCGAGCGAAATGGGGCCAGGGGACCTGGAGCAGGGGCGTGAGGAGAGTAGGCAGCGGGTGAGGCTGGACGGGAGGGAGGTCTAGGGAGGCCTCTGCCGCGGGCACTGTGAGTCCTGGCCGATGATGACGAGACCACTGCGCAATCTGAGTTCTGGGAACCAGGTGATGGAGTAT…	"---"	"---"
MIMAT0018085_st	hsa-miR-3663-3p	0.994218	2.26976	1.03519	1.38113	1.04205	1.5552	1.11805	1.2477	1.51041	1.70857	3.19857	2.3665	2.42907	1.3695	-0.864029	1.65899	-3.20091	0.00622338	0.19013	20517916	MIMAT0018085_st	"miRNA"	"Homo sapiens"	"chr10:118927206-118927228 (-)"	"23"	"UGAGCACCACACAGGCCGGGCGC"	"ENST00000419373 // sense // intron // 1 /// OTTHUMT00000050558 // sense // intron // 1"	"---"
MI0000542_x_st	hsa-mir-320a	7.28038	6.26634	6.42031	6.07248	6.60463	6.50592	6.52992	6.5635	6.80088	8.65195	7.08341	6.64232	6.93648	8.68919	-1.04018	6.93198	-3.19356	0.00631614	0.191902	20534637	MI0000542_x_st	"stem-loop"	"Homo sapiens"	"chr8:22102475-22102556 (-)"	"82"	"GCUUCGCUCCCCUCCGCCUUCUCUUCCCGGUUCUUCCCGGAGUCGGGAAAAGCUGGGUUGAGAGGGCGAAAAAGGAUGAGGU"	"---"	"---"
MIMAT0005901_st	hsa-miR-1249	1.19598	1.1142	1.07223	1.05551	1.19784	1.28474	1.16709	1.0328	1.06195	1.00513	0.801426	0.934204	0.58766	1.09529	0.246627	1.04329	3.19172	0.00633955	0.191902	20506841	MIMAT0005901_st	"miRNA"	"Homo sapiens"	"chr22:45596839-45596860 (-)"	"22"	"ACGCCCUUCCCCCCCUUCUUCA"	"ENST00000251993 // sense // intron // 7 /// ENST00000336156 // sense // intron // 7 /// ENST00000391627 // sense // intron // 7 /// ENST00000423262 // sense // intron // 5 /// ENST00000443310 // sense // intron // 7 /// ENST00000474515 // sense // intron // 1 /// ENST00000488038 // sense // intron // 6 /// ENST00000493003 // sense // intron // 1 /// OTTHUMT00000321975 // sense // intron // 7 ///…	"---"
ENSG00000238296_st	ENSG00000238296	0.98045	0.879467	0.731371	0.752418	0.816672	0.967933	1.03439	0.799783	0.961362	0.762213	0.764225	0.608481	0.623099	0.646031	0.199617	0.809135	3.17661	0.00653525	0.193123	20533195	ENSG00000238296_st	"snoRNA"	"Homo sapiens"	"chr1:101694220-101694321 (-)"	"102"	"ATCCTTTTGTAGTTCATAAGCGTGATCACTGGGTGTTTACGCACGTGTGAGATATGCCATCCTTGAACCTTGTTATGATGTCAGCACATTACCCATCTGACA"	"---"	"---"
ENSG00000263358_s_st	ENSG00000263358	8.21442	7.97675	8.37686	8.17781	7.30613	8.21224	8.25588	8.33277	7.55255	7.05282	7.74867	7.83571	7.34565	7.321	0.584279	7.83638	3.15123	0.0068774	0.193123	20534128	ENSG00000263358_s_st	"snoRNA"	"Homo sapiens"	"chrHSCHR6_MHC_SSTO:31494098-31494173 (-)"	"76"	"GCCAAATGATGTTTATTTGAAACAGGAGCACCTCAGTGCAAGGACGACTCTTATCTATCACCCATGACTGATGGCT"	"---"	"---"
ENSG00000263359_s_st	ENSG00000263359	8.21442	7.97675	8.37686	8.17781	7.30613	8.21224	8.25588	8.33277	7.55255	7.05282	7.74867	7.83571	7.34565	7.321	0.584279	7.83638	3.15123	0.0068774	0.193123	20534129	ENSG00000263359_s_st	"snoRNA"	"Homo sapiens"	"chrHSCHR6_MHC_COX:31491609-31491684 (-)"	"76"	"GCCAAATGATGTTTATTTGAAACAGGAGCACCTCAGTGCAAGGACGACTCTTATCTATCACCCATGACTGATGGCT"	"---"	"---"
ENSG00000263625_s_st	ENSG00000263625	8.21442	7.97675	8.37686	8.17781	7.30613	8.21224	8.25588	8.33277	7.55255	7.05282	7.74867	7.83571	7.34565	7.321	0.584279	7.83638	3.15123	0.0068774	0.193123	20534136	ENSG00000263625_s_st	"snoRNA"	"Homo sapiens"	"chrHSCHR6_MHC_MCF:31580504-31580579 (-)"	"76"	"GCCAAATGATGTTTATTTGAAACAGGAGCACCTCAGTGCAAGGACGACTCTTATCTATCACCCATGACTGATGGCT"	"---"	"---"
ENSG00000265116_s_st	ENSG00000265116	8.21442	7.97675	8.37686	8.17781	7.30613	8.21224	8.25588	8.33277	7.55255	7.05282	7.74867	7.83571	7.34565	7.321	0.584279	7.83638	3.15123	0.0068774	0.193123	20534155	ENSG00000265116_s_st	"snoRNA"	"Homo sapiens"	"chrHSCHR6_MHC_MANN:31543668-31543743 (-)"	"76"	"GCCAAATGATGTTTATTTGAAACAGGAGCACCTCAGTGCAAGGACGACTCTTATCTATCACCCATGACTGATGGCT"	"---"	"---"
ENSG00000265849_s_st	ENSG00000265849	8.21442	7.97675	8.37686	8.17781	7.30613	8.21224	8.25588	8.33277	7.55255	7.05282	7.74867	7.83571	7.34565	7.321	0.584279	7.83638	3.15123	0.0068774	0.193123	20534174	ENSG00000265849_s_st	"snoRNA"	"Homo sapiens"	"chrHSCHR6_MHC_APD:31515442-31515517 (-)"	"76"	"GCCAAATGATGTTTATTTGAAACAGGAGCACCTCAGTGCAAGGACGACTCTTATCTATCACCCATGACTGATGGCT"	"---"	"---"
ENSG00000266295_s_st	ENSG00000266295	8.21442	7.97675	8.37686	8.17781	7.30613	8.21224	8.25588	8.33277	7.55255	7.05282	7.74867	7.83571	7.34565	7.321	0.584279	7.83638	3.15123	0.0068774	0.193123	20534180	ENSG00000266295_s_st	"snoRNA"	"Homo sapiens"	"chrHSCHR6_MHC_QBL:31494434-31494509 (-)"	"76"	"GCCAAATGATGTTTATTTGAAACAGGAGCACCTCAGTGCAAGGACGACTCTTATCTATCACCCATGACTGATGGCT"	"---"	"---"
ENSG00000266419_s_st	ENSG00000266419	8.21442	7.97675	8.37686	8.17781	7.30613	8.21224	8.25588	8.33277	7.55255	7.05282	7.74867	7.83571	7.34565	7.321	0.584279	7.83638	3.15123	0.0068774	0.193123	20534182	ENSG00000266419_s_st	"snoRNA"	"Homo sapiens"	"chrHSCHR6_MHC_DBB:31486334-31486409 (-)"	"76"	"GCCAAATGATGTTTATTTGAAACAGGAGCACCTCAGTGCAAGGACGACTCTTATCTATCACCCATGACTGATGGCT"	"---"	"---"
HBII-419_st	HBII-419	5.02049	5.3838	5.1845	5.19115	4.93586	5.57773	5.1587	5.59812	5.45732	5.57585	5.52925	6.10109	5.75673	5.47428	-0.408809	5.42463	-3.16694	0.00666357	0.193123	20534246	HBII-419_st	"CDBox"	"Homo sapiens"	"chr10:70514929-70514995 (+)"	"67"	"GAGTTATGATGTGTGTAAATCCTATTCCATTGCTGAAATGCAGTGTGGAACACAATGAACTGAACTC"	"---"	"---"
HBII-85-24_x_st	HBII-85-24	2.73333	2.81105	2.87205	2.62658	2.51787	2.97846	3.04674	2.88197	3.48496	3.38466	2.858	3.63828	4.58602	3.46261	-0.702246	3.13447	-3.1655	0.00668286	0.193123	20534317	HBII-85-24_x_st	"CDBox"	"Homo sapiens"	"chr15:25339183-25339276 (+)"	"94"	"TGGATCGATGATGACTTTTATACATGCATTCCTTGGAAAGCTGAACAAAATGAGTGAAAACTCTATACCGTCATCTTCGTTGAACTGAGGTCCA"	"---"	"---"
MI0015864_st	hsa-mir-4252	0.895265	1.05299	1.05551	0.881855	0.810864	0.77398	1.17676	0.91173	0.944783	0.874439	0.50624	0.636537	0.708917	0.784677	0.242697	0.858182	3.15415	0.00683707	0.193123	20536475	MI0015864_st	"stem-loop"	"Homo sapiens"	"chr1:6489894-6489956 (-)"	"63"	"UGGGGGGCUGGCAGCUCAUCAGUCCAGGCCAUCUGGCCACUGAGUCAGCACCAGCGCCCAAUC"	"ENST00000377828 // antisense // intron // 2 /// OTTHUMT00000001887 // antisense // intron // 2"	"---"
MI0016887_st	hsa-mir-4521	1.50414	1.11478	0.800937	1.07589	1.33421	1.05244	1.19812	2.09449	0.945942	0.723917	0.685872	0.584583	0.826939	0.746584	0.522081	1.0492	3.16146	0.00673733	0.193123	20536800	MI0016887_st	"stem-loop"	"Homo sapiens"	"chr17:8090263-8090322 (+)"	"60"	"UCGGCUAAGGAAGUCCUGUGCUCAGUUUUGUAGCAUCAAAACUAGGAUUUCUCUUGUUAC"	"---"	"---"
MIMAT0000087_st	hsa-miR-30a-5p	10.0761	10.7922	11.017	10.7173	9.63738	11.0825	10.7333	10.9528	10.4163	8.94391	9.68891	10.1021	10.2147	10.0371	0.805411	10.3151	3.18263	0.00645653	0.193123	20500162	MIMAT0000087_st	"miRNA"	"Homo sapiens"	"chr6:72113298-72113319 (-)"	"22"	"UGUAAACAUCCUCGACUGGAAG"	"ENST00000413945 // sense // intron // 3 /// ENST00000436803 // sense // intron // 3 /// ENST00000602823 // sense // intron // 2 /// OTTHUMT00000041155 // sense // intron // 3 /// OTTHUMT00000041167 // sense // intron // 3 /// OTTHUMT00000467928 // sense // intron // 2"	"---"
MIMAT0000646_st	hsa-miR-155-5p	4.60832	3.59771	2.5142	2.96939	7.34187	3.97488	5.74101	2.80017	4.74038	7.74204	7.24325	6.7998	5.57196	5.29105	-2.27541	5.06686	-3.16014	0.00675526	0.193123	20501083	MIMAT0000646_st	"miRNA"	"Homo sapiens"	"chr21:26946295-26946317 (+)"	"23"	"UUAAUGCUAAUCGUGAUAGGGGU"	"ENST00000456917 // sense // exon // 4 /// OTTHUMT00000171187 // sense // exon // 4"	"---"
MIMAT0000770_st	hsa-miR-133b	12.2405	12.6525	12.7189	12.6601	11.9323	12.9061	12.4175	12.6638	12.4139	11.047	11.7537	11.9214	12.3698	12.2858	0.636208	12.2845	3.16419	0.00670053	0.193123	20501309	MIMAT0000770_st	"miRNA"	"Homo sapiens"	"chr6:52013786-52013807 (+)"	"22"	"UUUGGUCCCCUUCAACCAGCUA"	"ENST00000418518 // antisense // intron // 1 /// OTTHUMT00000040895 // antisense // intron // 1"	"hsa-mir-206 // chr6:52009147-52009232 (+) /// hsa-mir-133b // chr6:52013721-52013839 (+)"
U42B_x_st	U42B	0.790529	0.775209	0.70121	1.34901	0.862655	1.18076	1.09279	0.701152	1.00331	1.3553	1.02806	1.17366	1.48035	1.57864	-0.383575	1.07661	-3.15207	0.00686579	0.193123	20538179	U42B_x_st	"CDBox"	"Homo sapiens"	"chr17:27047568-27047634 (+)"	"67"	"GTGCATATGATGGAAAAGTTTTAATCTCCTGACACTTGTGATGTCTTCAAAGGAACCACTGATGCAC"	"---"	"---"
U83_s_st	U83	8.21442	7.97675	8.37686	8.17781	7.30613	8.21224	8.25588	8.33277	7.55255	7.05282	7.74867	7.83571	7.34565	7.321	0.584279	7.83638	3.15123	0.0068774	0.193123	20538260	U83_s_st	"CDBox"	"Homo sapiens"	"chr6:31504151-31504226 (-)"	"76"	"GCCAAATGATGTTTATTTGAAACAGGAGCACCTCAGTGCAAGGACGACTCTTATCTATCACCCATGACTGATGGCT"	"---"	"---"
MI0016844_st	hsa-mir-4483	0.872583	1.41308	0.825562	0.834837	0.871546	0.856432	0.97543	1.09351	0.902399	0.707494	0.668489	0.710497	0.546508	0.757184	0.282563	0.859682	3.14055	0.00702661	0.196477	20536755	MI0016844_st	"stem-loop"	"Homo sapiens"	"chr10:115537752-115537813 (-)"	"62"	"AAAAAACAACAUACUUAGUGCAUACCCAUAUAAUAUUAGGGGUGGUCUGUUGUUGUUUUUCU"	"ENST00000354462 // antisense // intron // 5 /// ENST00000361048 // antisense // intron // 11 /// ENST00000369309 // antisense // intron // 6 /// ENST00000369312 // antisense // intron // 12 /// OTTHUMT00000050430 // antisense // intron // 6 /// OTTHUMT00000050431 // antisense // intron // 5"	"---"
ENSG00000251844_st	ENSG00000251844	0.583948	0.713313	0.552717	0.715243	0.824163	0.881128	0.51353	0.777415	0.901776	0.938654	0.955616	0.994137	0.958082	0.857099	-0.222581	0.79763	-3.12333	0.00727412	0.201748	20533812	ENSG00000251844_st	"snoRNA"	"Homo sapiens"	"chr12:97945915-97946006 (-)"	"92"	"TTTCTATTTTATCTGATTCTTCCTCTATGCACAAACTCAGCTTCAGTCATTAGTATCATTAAAATTAACTTTCTAGAAATGATGCAAAGGAA"	"---"	"---"
MIMAT0000076_st	hsa-miR-21-5p	1.41798	4.09216	4.49203	1.69741	1.31124	4.75092	3.80909	4.66929	4.68197	5.37667	6.32054	4.62497	5.29564	5.75876	-2.03953	4.16419	-3.12318	0.00727626	0.201748	20500141	MIMAT0000076_st	"miRNA"	"Homo sapiens"	"chr17:57918634-57918655 (+)"	"22"	"UAGCUUAUCAGACUGAUGUUGA"	"ENST00000592790 // sense // exon // 1 /// OTTHUMT00000448807 // sense // exon // 1"	"---"
MIMAT0027590_st	hsa-miR-6845-5p	1.53053	0.929105	0.912256	1.14665	1.12417	1.47723	0.968131	0.829673	1.24195	1.5927	2.13202	1.53192	1.62455	1.13174	-0.473731	1.29804	-3.11756	0.00735893	0.203186	20525651	MIMAT0027590_st	"miRNA"	"Homo sapiens"	"chr8:144919965-144919983 (-)"	"19"	"CGGGGCCAGAGCAGAGAGC"	"ENST00000327830 // sense // intron // 9 /// ENST00000423469 // sense // exon // 1 /// ENST00000442628 // sense // intron // 10 /// ENST00000529747 // sense // intron // 6 /// ENST00000531729 // sense // exon // 1 /// ENST00000532940 // sense // intron // 7 /// ENST00000533093 // sense // intron // 9 /// ENST00000533846 // sense // intron // 8 /// OTTHUMT00000382245 // sense // intron // 9 /// OT…	"---"
14qII-21_x_st	14qII-21	3.25936	2.89896	2.36254	2.47294	2.8557	2.60375	2.9268	2.55444	3.20142	3.24551	3.90019	3.1589	3.71078	2.84101	-0.5784	2.99945	-3.11224	0.00743799	0.204514	20532593	14qII-21_x_st	"CDBox"	"Homo sapiens"	"chr14:101448312-101448382 (+)"	"71"	"TGGATCAATGATGACCACTGGTGGCGTATGAGTCATATGTGATGAATACGTGTCTGGAACTCTGAGGTCCA"	"---"	"---"
snR38A_st	snR38A	1.47309	1.76355	1.08056	2.29251	1.69131	1.60647	1.64997	1.7026	1.98213	1.74337	2.0208	2.64925	2.28431	3.25179	-0.696327	1.94227	-3.1097	0.00747607	0.204708	20538301	snR38A_st	"CDBox"	"Homo sapiens"	"chr17:74557715-74557786 (+)"	"72"	"CACAAGCCTATGATGGTTAGTTATCCCTGTCTGAAAATCTGGACTGAGGGAAATAATCTATTCTGAGGCTTA"	"---"	"---"
MIMAT0000682_st	hsa-miR-200a-3p	0.81032	0.81032	0.981111	0.788055	0.788055	1.12373	1.10249	1.0603	1.03143	0.660713	0.898587	0.408686	0.757142	0.632093	0.272533	0.846644	3.10543	0.00754039	0.205616	20501163	MIMAT0000682_st	"miRNA"	"Homo sapiens"	"chr1:1103296-1103317 (+)"	"22"	"UAACACUGUCUGGUAACGAUGU"	"---"	"hsa-mir-200b // chr1:1102484-1102578 (+) /// hsa-mir-200a // chr1:1103243-1103332 (+) /// hsa-mir-429 // chr1:1104385-1104467 (+)"
MIMAT0027032_st	hsa-miR-500b-3p	1.06233	1.7355	1.1051	1.35127	1.73337	1.5462	1.19902	1.55817	1.36496	1.45421	1.78349	1.97925	1.90446	1.87768	-0.393604	1.54679	-3.09929	0.00763403	0.207313	20517755	MIMAT0027032_st	"miRNA"	"Homo sapiens"	"chrX:49775330-49775349 (+)"	"20"	"GCACCCAGGCAAGGAUUCUG"	"ENST00000376088 // sense // intron // 3 /// ENST00000376091 // sense // intron // 3 /// ENST00000458843 // sense // exon // 1 /// ENST00000482218 // sense // intron // 3 /// OTTHUMT00000056542 // sense // intron // 3 /// OTTHUMT00000056543 // sense // intron // 3 /// OTTHUMT00000109349 // sense // intron // 3"	"hsa-mir-188 // chrX:49768109-49768194 (+) /// hsa-mir-362 // chrX:49773572-49773636 (+) /// hsa-mir-500a // chrX:49773039-49773122 (+) /// hsa-mir-501 // chrX:49774330-49774413 (+) /// hsa-mir-502 // chrX:49779206-49779291 (+) /// hsa-mir-532 // chrX:49767754-49767844 (+) /// hsa-mir-660 // chrX:49777849-49777945 (+) /// hsa-mir-500b // chrX:49775280-49775358 (+)"
MIMAT0022271_st	hsa-miR-664b-5p	0.854278	0.73576	1.00399	1.03697	1.39015	0.842937	0.68219	1.15931	0.829768	1.31383	1.25952	1.03697	1.68626	1.32109	-0.375159	1.08236	-3.09199	0.00774678	0.209512	20521810	MIMAT0022271_st	"miRNA"	"Homo sapiens"	"chrX:153996871-153996894 (+)"	"24"	"UGGGCUAAGGGAGAUGAUUGGGUA"	"ENST00000369550 // sense // intron // 8 /// ENST00000384221 // sense // exon // 1 /// ENST00000412124 // sense // intron // 2 /// ENST00000413910 // sense // intron // 8 /// ENST00000426673 // sense // intron // 2 /// ENST00000452771 // sense // intron // 6 /// ENST00000475966 // sense // exon // 1 /// ENST00000484317 // sense // intron // 1 /// OTTHUMT00000061180 // sense // intron // 8 /// OTT…	"---"
ENSG00000252020_s_st	ENSG00000252020	1.05699	0.954329	0.865734	0.730768	0.949264	0.978997	1.07181	0.935821	0.899892	0.751593	0.848271	0.671859	0.838447	0.478767	0.22039	0.859467	3.07274	0.00805201	0.211694	20533854	ENSG00000252020_s_st	"snoRNA"	"Homo sapiens"	"chr22:21744085-21744227 (-)"	"143"	"TTCTCAGGTCCCCAGTGCAGCCCCAAGATGAGCCTGCAGTATTTTCCTTACATGATCTGGTCCTACTGTGGGCAGCGCTGCTGCCCAGAGCCTGAGAGGATTATGAAAACATGGCAACGGAAGTGAGGCCAGGGGACACAGCA"	"---"	"---"
ENSG00000252143_s_st	ENSG00000252143	1.05699	0.954329	0.865734	0.730768	0.949264	0.978997	1.07181	0.935821	0.899892	0.751593	0.848271	0.671859	0.838447	0.478767	0.22039	0.859467	3.07274	0.00805201	0.211694	20533886	ENSG00000252143_s_st	"snoRNA"	"Homo sapiens"	"chr22:21899186-21899328 (+)"	"143"	"TTCTCAGGTCCCCAGTGCAGCCCCAAGATGAGCCTGCAGTATTTTCCTTACATGATCTGGTCCTACTGTGGGCAGCGCTGCTGCCCAGAGCCTGAGAGGATTATGAAAACATGGCAACGGAAGTGAGGCCAGGGGACACAGCA"	"---"	"---"
ENSG00000252571_s_st	ENSG00000252571	1.05699	0.954329	0.865734	0.730768	0.949264	0.978997	1.07181	0.935821	0.899892	0.751593	0.848271	0.671859	0.838447	0.478767	0.22039	0.859467	3.07274	0.00805201	0.211694	20533992	ENSG00000252571_s_st	"snoRNA"	"Homo sapiens"	"chr22:20455222-20455364 (+)"	"143"	"TTCTCAGGTCGCCAGTGCAGCCCCAAGATGAGCCTGCAGTATTTTCCTTACATGATCTGGTCCTACTGTGGGCAGCGCTGCTGCCCAGAGCCTGAGAGGATTATGAAAACATGGCAACGGAAGTGAGGCCAGGGGACACAGCA"	"---"	"---"
MI0014198_st	hsa-mir-3167	0.982532	0.89149	0.857175	0.965239	1.02903	0.950609	0.77724	0.872661	0.704643	1.22077	1.57836	0.845367	1.0734	1.23144	-0.297577	0.998568	-3.0729	0.00804944	0.211694	20536275	MI0014198_st	"stem-loop"	"Homo sapiens"	"chr11:126858354-126858438 (-)"	"85"	"GGCUGUGGAGGCACCAGUAUUUCUGAAAUUCUUUUUUCUGAAAUUCUUCAGGAAGGAUUUCAGAAAUACUGGUGUCCCGACAGCC"	"ENST00000525144 // sense // intron // 1 /// ENST00000525704 // sense // intron // 1 /// ENST00000529097 // sense // intron // 1 /// ENST00000533026 // sense // intron // 2 /// ENST00000547738 // sense // intron // 1 /// ENST00000549874 // sense // intron // 1 /// OTTHUMT00000386479 // sense // intron // 1 /// OTTHUMT00000386480 // sense // intron // 1 /// OTTHUMT00000386483 // sense // intron //…	"---"
MIMAT0000242_st	hsa-miR-129-5p	0.975924	0.889632	0.85488	0.881994	0.666696	1.03944	0.952735	0.95649	1.02222	1.39029	1.15421	1.18415	1.07698	0.946863	-0.234941	0.999465	-3.08313	0.00788587	0.211694	20500418	MIMAT0000242_st	"miRNA"	"Homo sapiens"	"chr11:43602958-43602978 (+) /// chr7:127847929-127847949 (+)"	"21"	"CUUUUUGCGGUCUGGGCUUGC"	"ENST00000384972 // sense // exon // 1 /// ENST00000526615 // sense // intron // 2 /// ENST00000532864 // sense // intron // 1 /// ENST00000533358 // sense // intron // 1 /// OTTHUMT00000389683 // sense // intron // 2 /// OTTHUMT00000389684 // sense // intron // 1 /// OTTHUMT00000389685 // sense // intron // 1"	"---"
MIMAT0004784_st	hsa-miR-455-3p	8.68826	8.36878	8.14489	8.10966	9.91196	7.80137	8.02973	8.42766	7.65158	7.40457	7.41223	7.62145	7.34762	7.61127	0.868782	8.03793	3.0801	0.00793404	0.211694	20504187	MIMAT0004784_st	"miRNA"	"Homo sapiens"	"chr9:116971767-116971787 (+)"	"21"	"GCAGUCCAUGGGCAUAUACAC"	"ENST00000356083 // sense // intron // 10 /// ENST00000451716 // sense // intron // 5 /// ENST00000494090 // sense // intron // 7 /// OTTHUMT00000053763 // sense // intron // 10 /// OTTHUMT00000053764 // sense // intron // 7 /// OTTHUMT00000053766 // sense // intron // 5"	"---"
MIMAT0022709_st	hsa-miR-652-5p	4.80322	3.63391	4.23226	4.35027	6.11611	3.63622	4.01733	3.84564	2.41994	0.954906	2.31157	4.08144	3.2846	0.954906	1.79973	3.47445	3.08028	0.00793115	0.211694	20504407	MIMAT0022709_st	"miRNA"	"Homo sapiens"	"chrX:109298577-109298601 (+)"	"25"	"CAACCCUAGGAGAGGGUGCCAUUCA"	"ENST00000288381 // sense // intron // 2 /// ENST00000372068 // sense // intron // 2 /// ENST00000372072 // sense // intron // 1 /// ENST00000372073 // sense // intron // 2 /// ENST00000471255 // sense // intron // 2 /// OTTHUMT00000057896 // sense // intron // 2 /// OTTHUMT00000057898 // sense // intron // 2 /// OTTHUMT00000057899 // sense // intron // 2"	"---"
MIMAT0001413_st	hsa-miR-20b-5p	5.4084	7.58752	6.97926	8.29721	7.41651	7.41526	6.29271	7.06434	6.77907	2.1375	6.40223	6.48973	5.91889	4.30411	1.97621	6.32091	3.06591	0.00816318	0.213765	20502237	MIMAT0001413_st	"miRNA"	"Homo sapiens"	"chrX:133303880-133303902 (-)"	"23"	"CAAAGUGCUCAUAGUGCAGGUAG"	"---"	"hsa-mir-19b-2 // chrX:133303701-133303796 (-) /// hsa-mir-92a-2 // chrX:133303568-133303642 (-) /// hsa-mir-106a // chrX:133304228-133304308 (-) /// hsa-mir-363 // chrX:133303408-133303482 (-) /// hsa-mir-18b // chrX:133304071-133304141 (-) /// hsa-mir-20b // chrX:133303839-133303907 (-)"
MIMAT0018983_st	hsa-miR-4461	1.84752	1.2752	1.53332	1.90722	3.44246	2.64109	2.38682	2.23865	2.795	0.965344	1.24062	1.21842	1.79786	1.39938	0.905373	1.90635	3.05187	0.00839652	0.219006	20518841	MIMAT0018983_st	"miRNA"	"Homo sapiens"	"chr5:134263774-134263796 (+)"	"23"	"GAUUGAGACUAGUAGGGCUAGGC"	"ENST00000254908 // sense // intron // 2 /// ENST00000454092 // antisense // exon // 1 /// ENST00000504352 // sense // intron // 2 /// ENST00000510013 // sense // intron // 2 /// ENST00000512783 // sense // intron // 2 /// OTTHUMT00000371577 // sense // intron // 2 /// OTTHUMT00000371578 // sense // intron // 2 /// OTTHUMT00000371580 // sense // intron // 2 /// OTTHUMT00000371581 // sense // intr…	"---"
HBII-52-21_x_st	HBII-52-21	0.716862	1.07912	0.990104	0.85109	0.659673	1.4123	1.38219	0.721686	1.30775	1.48521	0.864203	1.60245	1.92289	2.35897	-0.633327	1.23961	-3.04737	0.00847265	0.219985	20534265	HBII-52-21_x_st	"CDBox"	"Homo sapiens"	"chr15:25453230-25453310 (+)"	"81"	"GGGTCGATGATGAGAACCTTATATTTTCTGAAGAGAGGTGATGACTTAAAAATCATGCTCAATAGGATTACGCTGAGGCCC"	"---"	"---"
MI0016828_st	hsa-mir-4476	0.892358	0.746243	0.793698	0.811793	0.825167	0.780034	0.780869	0.800196	0.847226	0.878695	0.872197	1.05551	1.08797	0.918674	-0.153989	0.863616	-3.04572	0.0085007	0.219985	20536736	MI0016828_st	"stem-loop"	"Homo sapiens"	"chr9:36893459-36893528 (-)"	"70"	"AAAAGCCUGUCCCUAAGUCCCUCCCAGCCUUCCAGAGUUGGUGCCAGGAAGGAUUUAGGGACAGGCUUUG"	"ENST00000358127 // sense // intron // 7 /// ENST00000377840 // sense // intron // 6 /// ENST00000377847 // sense // intron // 7 /// ENST00000377852 // sense // intron // 7 /// ENST00000377853 // sense // intron // 7 /// ENST00000414447 // sense // intron // 6 /// ENST00000446742 // sense // intron // 6 /// ENST00000520154 // sense // intron // 6 /// ENST00000520281 // sense // intron // 6 /// EN…	"---"
MI0014129_x_st	hsa-mir-3116-2	0.987494	0.867882	0.962983	0.823969	0.862655	0.939677	0.921137	0.862019	0.705394	1.50065	1.04598	1.06802	0.981425	1.03574	-0.244894	0.96893	-3.04345	0.00853951	0.220126	20536190	MI0014129_x_st	"stem-loop"	"Homo sapiens"	"chr1:62544461-62544528 (-)"	"68"	"UAUUGAGUCCCUACUAUGUUCCAGGCACCUACGAUACCCAGUGCCUGGAACAUAGUAGGGACUCAAUA"	"ENST00000307297 // antisense // intron // 5 /// ENST00000316485 // antisense // intron // 31 /// ENST00000371158 // antisense // intron // 31 /// ENST00000459752 // antisense // intron // 31 /// ENST00000484562 // antisense // intron // 31 /// ENST00000484937 // antisense // intron // 19 /// ENST00000543708 // antisense // intron // 5 /// ENST00000545929 // antisense // intron // 4 /// ENST00000…	"hsa-mir-3116-1 // chr1:62544458-62544531 (+) /// hsa-mir-3116-2 // chr1:62544461-62544528 (-)"
MIMAT0002875_st	hsa-miR-504-5p	3.78121	4.13638	3.61929	4.2977	4.82378	4.69788	3.39511	4.71723	2.60403	1.37884	3.21286	3.67836	3.47764	1.27738	1.40305	3.50698	3.03142	0.00874798	0.223752	20503884	MIMAT0002875_st	"miRNA"	"Homo sapiens"	"chrX:137749921-137749942 (-)"	"22"	"AGACCCUGGUCUGCACUCUAUC"	"ENST00000305414 // sense // intron // 3 /// ENST00000315930 // sense // intron // 3 /// ENST00000370603 // sense // intron // 4 /// ENST00000436198 // sense // intron // 5 /// ENST00000441825 // sense // intron // 3 /// ENST00000455663 // sense // intron // 5 /// ENST00000541469 // sense // intron // 3 /// OTTHUMT00000058534 // sense // intron // 3 /// OTTHUMT00000058535 // sense // intron // 3 …	"---"
MIMAT0022269_st	hsa-miR-5579-5p	1.04965	0.932096	1.15264	0.930072	1.03974	0.77239	0.957489	1.0353	0.884714	0.418205	0.588719	0.600806	0.624988	1.13262	0.29961	0.865673	3.03302	0.00872002	0.223752	20521808	MIMAT0022269_st	"miRNA"	"Homo sapiens"	"chr11:79133250-79133270 (-)"	"21"	"UAUGGUACUCCUUAAGCUAAC"	"ENST00000278550 // sense // intron // 1 /// ENST00000528688 // sense // intron // 1 /// ENST00000531583 // sense // intron // 1 /// OTTHUMT00000391406 // sense // intron // 1 /// OTTHUMT00000391452 // sense // intron // 1 /// OTTHUMT00000391453 // sense // intron // 1"	"---"
MIMAT0000072_st	hsa-miR-18a-5p	4.56031	5.31739	4.75867	6.8973	6.60788	5.67439	4.96847	4.84134	4.69938	2.1375	5.0484	4.60326	3.44246	4.20295	1.48255	4.83998	3.01745	0.00899648	0.227463	20500132	MIMAT0000072_st	"miRNA"	"Homo sapiens"	"chr13:92003010-92003032 (+)"	"23"	"UAAGGUGCAUCUAGUGCAGAUAG"	"ENST00000362310 // sense // exon // 1 /// ENST00000400282 // sense // intron // 3 /// ENST00000581816 // sense // exon // 3 /// ENST00000582141 // sense // exon // 2 /// OTTHUMT00000045448 // sense // intron // 3 /// OTTHUMT00000442497 // sense // exon // 2 /// OTTHUMT00000442498 // sense // exon // 3"	"hsa-mir-17 // chr13:92002859-92002942 (+) /// hsa-mir-18a // chr13:92003005-92003075 (+) /// hsa-mir-19a // chr13:92003145-92003226 (+) /// hsa-mir-19b-1 // chr13:92003446-92003532 (+) /// hsa-mir-20a // chr13:92003319-92003389 (+) /// hsa-mir-92a-1 // chr13:92003568-92003645 (+)"
MIMAT0027395_st	hsa-miR-6747-3p	0.792208	1.04134	0.756919	1.02807	0.77618	0.891455	1.06523	1.15931	0.978842	1.00987	1.16504	1.33414	1.28211	1.13165	-0.24128	1.02945	-3.0182	0.00898305	0.227463	20525456	MIMAT0027395_st	"miRNA"	"Homo sapiens"	"chr11:62334483-62334503 (-)"	"21"	"UCCUGCCUUCCUCUGCACCAG"	"ENST00000329251 // sense // intron // 6 /// ENST00000378019 // sense // intron // 6 /// ENST00000496634 // sense // intron // 13 /// ENST00000525340 // sense // intron // 5 /// ENST00000526409 // sense // intron // 9 /// OTTHUMT00000395017 // sense // intron // 9 /// OTTHUMT00000395018 // sense // intron // 13 /// OTTHUMT00000395047 // sense // intron // 6 /// OTTHUMT00000395048 // sense // intr…	"---"
MIMAT0028223_st	hsa-miR-7156-3p	0.753862	0.819168	0.919345	0.829123	0.89682	0.944831	1.01424	0.797606	0.687741	1.35642	0.869432	1.0351	0.957871	1.44417	-0.281183	0.951837	-3.01844	0.00897867	0.227463	20526873	MIMAT0028223_st	"miRNA"	"Homo sapiens"	"chr1:77525865-77525887 (+)"	"23"	"CUGCAGCCACUUGGGGAACUGGU"	"ENST00000318803 // sense // intron // 4 /// ENST00000477717 // sense // intron // 4 /// OTTHUMT00000026692 // sense // intron // 4 /// OTTHUMT00000026693 // sense // intron // 4"	"---"
MIMAT0004677_st	hsa-miR-34c-3p	1.1393	0.971676	0.930404	0.853939	1.12846	0.923079	0.802666	1.1333	1.22769	1.04168	1.52438	1.78111	1.13052	1.30028	-0.343314	1.13489	-3.01397	0.00905943	0.22818	20501171	MIMAT0004677_st	"miRNA"	"Homo sapiens"	"chr11:111384209-111384230 (+)"	"22"	"AAUCACUAACCACACGGCCAGG"	"---"	"hsa-mir-34b // chr11:111383663-111383746 (+) /// hsa-mir-34c // chr11:111384164-111384240 (+)"
MIMAT0019021_st	hsa-miR-4487	1.22716	2.96802	2.84819	1.58571	1.21207	2.76455	4.00363	3.26131	3.53221	6.31873	3.8436	2.80524	3.44939	6.79821	-2.04272	3.32986	-3.00997	0.00913242	0.229144	20518881	MIMAT0019021_st	"miRNA"	"Homo sapiens"	"chr11:47422574-47422592 (+)"	"19"	"AGAGCUGGCUGAAGGGCAG"	"ENST00000532340 // antisense // intron // 2 /// ENST00000532943 // antisense // intron // 2 /// OTTHUMT00000395647 // antisense // intron // 2 /// OTTHUMT00000395648 // antisense // intron // 2"	"---"
ENSG00000238545_st	ENSG00000238545	1.04137	0.830175	0.957807	1.05353	0.794828	0.874215	0.917755	0.832643	0.874121	0.855636	0.552911	0.801058	0.677379	0.703283	0.19044	0.840479	3.00687	0.00918933	0.229698	20533357	ENSG00000238545_st	"snoRNA"	"Homo sapiens"	"chr1:226491963-226492064 (+)"	"102"	"ACCCTTCTTAGTTCATAAGCATGATGATTGGGTTTTCATACTCATGTGTGAGATGTGTCTCTCTCAAACTTTGTGAAAAGTCAGCACATGACCCATCTGATG"	"---"	"---"
MI0020357_st	hsa-mir-6080	0.960267	0.925805	1.28983	1.23953	0.840548	1.08395	1.17522	1.31563	0.978968	1.49554	1.66114	1.19006	1.53381	1.14059	-0.314256	1.20221	-2.99969	0.00932247	0.232147	20537253	MI0020357_st	"stem-loop"	"Homo sapiens"	"chr17:62776877-62776942 (+)"	"66"	"GCCUGCGGCUCUGGGAAUGCCGGUCUGGGGCUGGUUGUCUAGUGCGGGCGUUCCCGUUCGCGGGGA"	"ENST00000400873 // antisense // exon // 3 /// ENST00000578036 // antisense // exon // 15 /// ENST00000578492 // antisense // exon // 2 /// ENST00000579125 // antisense // exon // 2 /// OTTHUMT00000445591 // antisense // exon // 2 /// OTTHUMT00000445592 // antisense // exon // 2 /// OTTHUMT00000445597 // antisense // exon // 15"	"---"
MI0006344_st	hsa-mir-548e	0.673143	0.783731	0.798629	0.856872	0.831707	0.395337	1.03501	0.704047	0.884714	1.15376	1.04598	0.856371	1.12424	1.02002	-0.266386	0.868826	-2.99389	0.00943141	0.233977	20535817	MI0006344_st	"stem-loop"	"Homo sapiens"	"chr10:112748684-112748771 (+)"	"88"	"UUAUUAGGUUGGUACAAAAGCAAUCGCGGUUUUUGCUAUUACUUUUAAAGGCAAAAACUGAGACUACUUUUGCACCAACCUGAUAGAA"	"ENST00000265277 // sense // intron // 2 /// ENST00000369452 // sense // intron // 3 /// ENST00000451838 // sense // intron // 1 /// ENST00000489390 // sense // intron // 1 /// OTTHUMT00000050355 // sense // intron // 3 /// OTTHUMT00000050356 // sense // intron // 1 /// OTTHUMT00000050357 // sense // intron // 1"	"---"
ACA33_x_st	ACA33	1.50548	1.39849	1.38604	1.76553	1.725	2.33631	2.03046	2.21136	2.01451	2.30283	2.30639	3.00488	2.71275	1.79199	-0.604527	2.03514	-2.99044	0.00949694	0.234063	20532654	ACA33_x_st	"HAcaBox"	"Homo sapiens"	"chr6:133138358-133138490 (+)"	"133"	"AAGCCAGCCAATGAATCTGCTTACCTGATTGTGTTTGTGCAGACATACTTTAAAAACTGGCAATAGTAAAGCCATGTTACGAGCCTTAAGGACATTGAAGTCGTTAAGGTCCCTGAGAATGGCTATAACAAAT"	"---"	"---"
MIMAT0001340_st	hsa-miR-423-3p	9.44205	8.01762	7.94122	8.10929	10.1151	7.87214	8.57079	8.16	7.97769	6.92009	7.33843	8.06508	7.86779	6.25316	1.17841	8.04646	2.98997	0.00950581	0.234063	20502124	MIMAT0001340_st	"miRNA"	"Homo sapiens"	"chr17:28444149-28444171 (+)"	"23"	"AGCUCGGUCUGAGGCCCCUCAGU"	"ENST00000247026 // sense // intron // 1 /// ENST00000394826 // sense // intron // 1 /// ENST00000467446 // sense // exon // 1 /// ENST00000475652 // sense // intron // 1 /// ENST00000479218 // sense // intron // 1 /// ENST00000540900 // sense // intron // 2 /// ENST00000577289 // sense // intron // 1 /// ENST00000582938 // antisense // intron // 1 /// ENST00000583301 // sense // intron // 1 /// …	"hsa-mir-423 // chr17:28444097-28444190 (+) /// hsa-mir-3184 // chr17:28444104-28444178 (-)"
ENSG00000238734_x_st	ENSG00000238734	1.18775	1.03416	1.42013	1.05172	1.4044	1.18527	1.08225	1.48891	0.894576	0.851828	0.806215	0.912616	0.960767	1.02593	0.282882	1.09332	2.95854	0.0101232	0.237156	20533483	ENSG00000238734_x_st	"snoRNA"	"Homo sapiens"	"chr16:70266882-70266985 (-)"	"104"	"ATCCTTTTGTAATACATAAGCATAATGATTGGGTTTTTATGTTCACATGTTTGATATGCCTCCCTCAAATCCTCTTATGATGTCGGCACATTACCCATCTGAGG"	"---"	"---"
ENSG00000238968_st	ENSG00000238968	0.884714	0.920648	0.701855	0.853939	0.922067	0.864213	1.03968	1.04134	0.835179	0.956395	0.975069	1.1828	1.12411	1.26124	-0.203962	0.968803	-2.9626	0.0100411	0.237156	20533630	ENSG00000238968_st	"snoRNA"	"Homo sapiens"	"chr3:149795514-149795618 (-)"	"105"	"ATCCTTTTGCAATTCATGAGCATGATGATGTGGTATCACACTTACGTGTGAGATGTGCCTCCCTCAAACCTTCTTCCTACAGGTTGGCACTTTGCCCACCTGACA"	"---"	"---"
HBII-13_st	HBII-13	1.56064	4.54211	5.19911	4.83685	1.42395	5.93356	4.65906	5.18606	4.68449	6.82439	4.94099	5.79622	6.92939	7.52651	-2.17841	5.00309	-2.96885	0.00991639	0.237156	20534221	HBII-13_st	"CDBox"	"Homo sapiens"	"chr15:25230247-25230313 (+)"	"67"	"GGATTTGTGATGAGCTGTGTTTACTGAGCATGATGAAGTAAAGCTCAACGTGATTACTCTGAAGTCC"	"---"	"---"
HBII-52-25_x_st	HBII-52-25	5.25938	5.03332	5.30562	4.72926	4.95446	5.34477	5.49366	4.59182	5.39465	5.90168	4.47372	6.24671	6.79334	7.24761	-1.00962	5.48357	-2.96926	0.00990831	0.237156	20534269	HBII-52-25_x_st	"CDBox"	"Homo sapiens"	"chr15:25460688-25460769 (+)"	"82"	"AGGTCGATTATGAGAACCTTATATTGTCCTGAAGAGAGGTGATGACTTAAAAATCATGCCCAATAGGATTACGCTGAGGCCC"	"---"	"---"
MI0001445_st	hsa-mir-423	3.6882	3.55187	3.59054	3.71349	4.17795	3.55399	3.65882	3.72054	3.50201	2.9854	3.23944	3.78236	3.44172	2.96129	0.402117	3.54054	2.95942	0.0101052	0.237156	20535082	MI0001445_st	"stem-loop"	"Homo sapiens"	"chr17:28444097-28444190 (+)"	"94"	"AUAAAGGAAGUUAGGCUGAGGGGCAGAGAGCGAGACUUUUCUAUUUUCCAAAAGCUCGGUCUGAGGCCCCUCAGUCUUGCUUCCUAACCCGCGC"	"ENST00000247026 // sense // intron // 1 /// ENST00000394826 // sense // intron // 1 /// ENST00000467446 // sense // exon // 1 /// ENST00000475652 // sense // intron // 1 /// ENST00000479218 // sense // intron // 1 /// ENST00000540900 // sense // intron // 2 /// ENST00000577289 // sense // intron // 1 /// ENST00000582938 // antisense // intron // 1 /// ENST00000583301 // sense // intron // 1 /// …	"hsa-mir-423 // chr17:28444097-28444190 (+) /// hsa-mir-3184 // chr17:28444104-28444178 (-)"
MI0003821_s_st	hsa-mir-1185-2	0.644679	0.810559	0.963236	0.911586	0.965239	0.811678	0.805575	0.857842	0.757237	0.960713	1.15093	0.906357	1.11715	0.99995	-0.190616	0.90448	-2.97864	0.009724	0.237156	20535449	MI0003821_s_st	"stem-loop"	"Homo sapiens"	"chr14:101510535-101510620 (+)"	"86"	"UUUGGUACUUAAAGAGAGGAUACCCUUUGUAUGUUCACUUGAUUAAUGGCGAAUAUACAGGGGGAGACUCUCAUUUGCGUAUCAAA"	"---"	"hsa-mir-376c // chr14:101506027-101506092 (+) /// hsa-mir-376a-1 // chr14:101507119-101507186 (+) /// hsa-mir-381 // chr14:101512257-101512331 (+) /// hsa-mir-376b // chr14:101506773-101506872 (+) /// hsa-mir-487a // chr14:101518783-101518862 (+) /// hsa-mir-539 // chr14:101513658-101513735 (+) /// hsa-mir-544a // chr14:101514995-101515085 (+) /// hsa-mir-376a-2 // chr14:101506406-101506485 (+) …
MI0003844_s_st	hsa-mir-1185-1	0.644679	0.810559	0.963236	0.911586	0.965239	0.811678	0.805575	0.857842	0.757237	0.960713	1.15093	0.906357	1.11715	0.99995	-0.190616	0.90448	-2.97864	0.009724	0.237156	20535456	MI0003844_s_st	"stem-loop"	"Homo sapiens"	"chr14:101509314-101509399 (+)"	"86"	"UUUGGUACUUGAAGAGAGGAUACCCUUUGUAUGUUCACUUGAUUAAUGGCGAAUAUACAGGGGGAGACUCUUAUUUGCGUAUCAAA"	"---"	"hsa-mir-376c // chr14:101506027-101506092 (+) /// hsa-mir-376a-1 // chr14:101507119-101507186 (+) /// hsa-mir-381 // chr14:101512257-101512331 (+) /// hsa-mir-376b // chr14:101506773-101506872 (+) /// hsa-mir-487a // chr14:101518783-101518862 (+) /// hsa-mir-495 // chr14:101500092-101500173 (+) /// hsa-mir-539 // chr14:101513658-101513735 (+) /// hsa-mir-544a // chr14:101514995-101515085 (+) ///…
MIMAT0000447_st	hsa-miR-134-5p	5.38424	3.41397	1.2643	2.15369	5.18687	3.31256	4.05043	1.08327	4.05043	7.65647	5.09177	4.82753	4.73924	5.24946	-2.19069	4.10459	-2.95677	0.010159	0.237156	20500773	MIMAT0000447_st	"miRNA"	"Homo sapiens"	"chr14:101521031-101521052 (+)"	"22"	"UGUGACUGGUUGACCAGAGGGG"	"ENST00000385258 // sense // exon // 1"	"hsa-mir-134 // chr14:101521024-101521096 (+) /// hsa-mir-154 // chr14:101526092-101526175 (+) /// hsa-mir-377 // chr14:101528387-101528455 (+) /// hsa-mir-381 // chr14:101512257-101512331 (+) /// hsa-mir-382 // chr14:101520643-101520718 (+) /// hsa-mir-485 // chr14:101521756-101521828 (+) /// hsa-mir-487a // chr14:101518783-101518862 (+) /// hsa-mir-496 // chr14:101526910-101527011 (+) /// hsa-m…
MIMAT0000452_st	hsa-miR-154-5p	1.1622	1.58417	1.12032	1.11751	1.08842	2.36051	1.9505	1.66275	1.10426	1.61385	2.63318	2.63318	2.98623	1.52806	-0.81772	1.75323	-2.96648	0.00996348	0.237156	20500784	MIMAT0000452_st	"miRNA"	"Homo sapiens"	"chr14:101526106-101526127 (+)"	"22"	"UAGGUUAUCCGUGUUGCCUUCG"	"---"	"hsa-mir-134 // chr14:101521024-101521096 (+) /// hsa-mir-154 // chr14:101526092-101526175 (+) /// hsa-mir-369 // chr14:101531935-101532004 (+) /// hsa-mir-377 // chr14:101528387-101528455 (+) /// hsa-mir-382 // chr14:101520643-101520718 (+) /// hsa-mir-409 // chr14:101531637-101531715 (+) /// hsa-mir-412 // chr14:101531784-101531874 (+) /// hsa-mir-410 // chr14:101532249-101532328 (+) /// hsa-mi…
MIMAT0027370_st	hsa-miR-6734-3p	0.74607	0.635482	0.654472	0.731679	0.848638	0.740283	0.928978	0.758062	0.780696	1.2946	0.731608	0.965239	0.93873	1.04359	-0.236489	0.842723	-2.97326	0.00982928	0.237156	20525431	MIMAT0027370_st	"miRNA"	"Homo sapiens"	"chr1:43830319-43830341 (-)"	"23"	"CCCUUCCCUCACUCUUCUCUCAG"	"ENST00000372458 // sense // intron // 5 /// ENST00000413844 // sense // intron // 4 /// ENST00000464204 // sense // intron // 5 /// ENST00000465321 // sense // intron // 6 /// ENST00000468865 // sense // intron // 3 /// ENST00000470769 // sense // intron // 5 /// ENST00000470968 // sense // intron // 5 /// ENST00000478481 // sense // intron // 2 /// ENST00000479439 // sense // intron // 5 /// EN…	"---"
U29_st	U29	9.24092	9.227	9.8984	9.70908	7.66784	10.1779	9.58352	9.83246	9.74637	10.7264	9.93465	10.2431	10.6465	10.5084	-0.958058	9.79589	-2.97326	0.0098292	0.237156	20538158	U29_st	"CDBox"	"Homo sapiens"	"chr11:62621376-62621440 (-)"	"65"	"TTTCTATGATGAATCAAACTAGCTCACTATGACCGACAGTGAAAATACATGAACACCTGAGAAAC"	"---"	"---"
U3-2_s_st	U3-2	5.11445	5.30386	5.56208	5.4123	6.38458	5.81236	5.89781	5.54142	5.72302	6.46598	5.72777	6.53481	7.10675	5.79184	-0.686333	5.88422	-2.95621	0.0101705	0.237156	20538326	U3-2_s_st	"CDBox"	"Homo sapiens"	"chr17:18965225-18965441 (+)"	"217"	"AAGACTATACTTTCAGGGATCATTTCTATAGTGTGTTACTAGAGAAGTTTCTCTGAACGTGTAGAGCACCGAAAACCCCGAGGAAGAGAGGTAGCGTTTTCTCCTGAGCGTGAAGCCGGCTTTCTGGCGTTGCTTGGCTGCAACTGCCGTCAGCCATTGATGATCGTTCTTCTCTCCGTATTGGGGAGTGAGAGGGAGAGAACGCGGTCTGAGTGGT"	"---"	"---"
U3-2B_s_st	U3-2B	5.11445	5.30386	5.56208	5.4123	6.38458	5.81236	5.89781	5.54142	5.72302	6.46598	5.72777	6.53481	7.10675	5.79184	-0.686333	5.88422	-2.95621	0.0101705	0.237156	20538325	U3-2B_s_st	"CDBox"	"Homo sapiens"	"chr17:18967233-18967449 (-)"	"217"	"AAGACTATACTTTCAGGGATCATTTCTATAGTGTGTTACTAGAGAAGTTTCTCTGAACGTGTAGAGCACCGAAAACCCCGAGGAAGAGAGGTAGCGTTTTCTCCTGAGCGTGAAGCCGGCTTTCTGGCGTTGCTTGGCTGCAACTGCCGTCAGCCATTGATGATCGTTCTTCTCTCCGTATTGGGGAGTGAGAGGGAGAGAACGCGGTCTGAGTGGT"	"---"	"---"
U3-3_s_st	U3-3	5.11445	5.30386	5.56208	5.4123	6.38458	5.81236	5.89781	5.54142	5.72302	6.46598	5.72777	6.53481	7.10675	5.79184	-0.686333	5.88422	-2.95621	0.0101705	0.237156	20538327	U3-3_s_st	"CDBox"	"Homo sapiens"	"chr17:19093342-19093558 (-)"	"217"	"AAGACTATACTTTCAGGGATCATTTCTATAGTGTGTTACTAGAGAAGTTTCTCTGAACGTGTAGAGCACCGAAAACCACGAGGAAGAGAGGTAGCGTTTTCTCCTGAACGTGAAGCCGGCTTTCTGGCGTTGCTTGGCTGCAACTGCCGTCAGCCATTGATGATCGTTCTTCTCTCCGTATTGGGGAGTGAGAGGGAGAGAACGCGGTCTGAGTGGT"	"---"	"---"
U3-4_s_st	U3-4	5.11445	5.30386	5.56208	5.4123	6.38458	5.81236	5.89781	5.54142	5.72302	6.46598	5.72777	6.53481	7.10675	5.79184	-0.686333	5.88422	-2.95621	0.0101705	0.237156	20538328	U3-4_s_st	"CDBox"	"Homo sapiens"	"chr17:19015733-19015949 (-)"	"217"	"AAGGCTATACTTTCAGGGATCATTTCTATAGTGTGTTACTAGAGAAGTTTCTTTGAACGTGTAGAGCACCGAAAACCCCGAGGAAGAGAGGTAGCGTTTTCTCCTGAGCGTGAAGCCGGCTTTCTGGCGTTGCTTGGCTGCAACTGCCGTCAGCCATTGATGATCGTTCTTCTCTCCGTATTGGGGAGTGAGAGGGAGAGAACGCGGTCTGAGTGGT"	"---"	"---"
MI0001448_st	hsa-mir-425	1.73868	1.72695	1.74132	1.59643	3.09083	1.82951	1.89862	1.84118	1.77025	1.15111	1.51009	1.42935	1.5298	0.91918	0.606957	1.69809	2.95008	0.010296	0.239237	20535085	MI0001448_st	"stem-loop"	"Homo sapiens"	"chr3:49057581-49057667 (-)"	"87"	"GAAAGCGCUUUGGAAUGACACGAUCACUCCCGUUGAGUGGGCACCCGAGAAGCCAUCGGGAAUGUCGUGUCCGCCCAGUGCUCUUUC"	"ENST00000313778 // sense // intron // 1 /// ENST00000440857 // sense // intron // 1 /// ENST00000492585 // sense // intron // 1 /// ENST00000496568 // sense // intron // 1 /// OTTHUMT00000345586 // sense // intron // 1 /// OTTHUMT00000345587 // sense // intron // 1 /// OTTHUMT00000345595 // sense // intron // 1 /// OTTHUMT00000345596 // sense // intron // 1"	"hsa-mir-191 // chr3:49058051-49058142 (-) /// hsa-mir-425 // chr3:49057581-49057667 (-)"
MI0001729_st	hsa-mir-451a	0.970381	1.17455	1.1271	1.16507	0.740074	0.789631	1.08247	1.05858	0.835598	0.672698	0.872197	0.758537	0.7791	0.674233	0.242364	0.907159	2.94498	0.0104015	0.24084	20535113	MI0001729_st	"stem-loop"	"Homo sapiens"	"chr17:27188387-27188458 (-)"	"72"	"CUUGGGAAUGGCAAGGAAACCGUUACCAUUACUGAGUUUAGUAAUGGUAAUGGUUCUCUUGCUAUACCCAGA"	"ENST00000582320 // sense // exon // 1 /// OTTHUMT00000446722 // sense // exon // 1"	"hsa-mir-144 // chr17:27188551-27188636 (-) /// hsa-mir-451a // chr17:27188387-27188458 (-) /// hsa-mir-451b // chr17:27188389-27188456 (+) /// hsa-mir-4732 // chr17:27188673-27188748 (-)"
MI0022571_st	hsa-mir-6726	1.15093	1.02977	1.16033	1.23243	0.873705	1.01726	1.06156	0.960179	0.963416	0.8839	0.703682	1.1103	0.720956	0.601678	0.245851	0.962149	2.93638	0.0105819	0.244161	20537469	MI0022571_st	"stem-loop"	"Homo sapiens"	"chr1:1231490-1231550 (-)"	"61"	"GGGGGCGGGAGCUGGGGUCUGCAGGUUCGCACUGAUGCCUGCUCGCCCUGUCUCCCGCUAG"	"ENST00000353662 // sense // intron // 16 /// ENST00000354700 // sense // intron // 16 /// ENST00000467278 // sense // intron // 6 /// ENST00000492936 // sense // intron // 15 /// OTTHUMT00000006366 // sense // intron // 16 /// OTTHUMT00000006368 // sense // intron // 6 /// OTTHUMT00000006369 // sense // intron // 15"	"---"
HBII-180B_x_st	HBII-180B	1.03467	1.07349	0.670144	1.1359	1.05143	0.943054	1.08527	0.782854	0.989021	1.31606	0.901379	1.20212	1.40613	1.53925	-0.299006	1.08077	-2.9227	0.0108751	0.250053	20534227	HBII-180B_x_st	"CDBox"	"Homo sapiens"	"chr19:51302286-51302382 (-)"	"97"	"TTGGGGACCCCGTGATGTCCAGCACTGGGCTCTGACTGCCCCTGAGGACACGGTGCACCCCGGGACCTTTGACATCCGGGGTTCTGAGGGGCCCCAC"	"---"	"---"
MIMAT0004810_st	hsa-miR-629-5p	0.882772	2.74357	1.68995	1.83312	2.31697	2.31305	2.72111	1.78392	1.67441	1.26806	3.64578	3.71049	3.31469	3.96822	-1.18602	2.41901	-2.9156	0.0110307	0.252749	20504379	MIMAT0004810_st	"miRNA"	"Homo sapiens"	"chr15:70371766-70371786 (-)"	"21"	"UGGGUUUACGUUGGGAGAACU"	"ENST00000317509 // sense // intron // 4 /// ENST00000440567 // sense // intron // 4 /// ENST00000442299 // sense // intron // 4 /// ENST00000451782 // sense // intron // 4 /// ENST00000539550 // sense // intron // 2 /// ENST00000557907 // sense // intron // 4 /// ENST00000557919 // sense // intron // 4 /// ENST00000557984 // sense // intron // 2 /// ENST00000557997 // sense // intron // 4 /// EN…	"---"
ACA67B_st	ACA67B	1.00362	0.932083	0.965239	1.10033	1.02907	1.24834	1.11259	0.975804	1.27245	1.42584	1.76351	1.33378	1.15912	1.10148	-0.285686	1.17309	-2.87186	0.0120371	0.253074	20532712	ACA67B_st	"HAcaBox"	"Homo sapiens"	"chr2:10586840-10586975 (-)"	"136"	"GCATGGGTTTGGATTTATGACAGGCCCGTCACCCTGGGCCTGTCATAGTACCCCATGCCAGAGCAAACTGTGTCCCCGAACCATTGCCTGGCCTCTGTGCCCGTAGGCTGCTGGCACTGAAGTGGGTTGCACAGTG"	"---"	"---"
ENSG00000200538_st	ENSG00000200538	0.815207	0.884714	0.74123	0.823257	0.638824	0.654011	0.984932	0.791101	0.823207	0.829932	1.35311	0.903732	0.991878	1.10821	-0.242207	0.881667	-2.89745	0.0114377	0.253074	20532804	ENSG00000200538_st	"snoRNA"	"Homo sapiens"	"chr17:46459734-46459948 (-)"	"215"	"AAGACTATACTTTCAGGGATCATTTCTATAGTTAGTTGCTAGAGAAGTTTCTCTGGACATGTGGAGCACCAGAAACCATGAGAAGGAGATGTAGTGTTCTCTCCGGAGCATGAAGCTGGCTCTTGGTGTTGCTTCGCTGCACCTGCCATTTGCCATTGACAATCATTCTTCTCTTCCTCTGGGAGAGTAAGGAGGAGAGGACACAGTCTGAGTGG"	"---"	"---"
ENSG00000263442_s_st	ENSG00000263442	7.69047	6.25871	7.07605	6.93965	7.44614	7.15895	6.96749	6.73846	7.30165	7.81079	7.17908	7.5364	7.96842	7.67272	-0.569309	7.2675	-2.88023	0.0118377	0.253074	20534131	ENSG00000263442_s_st	"snoRNA"	"Homo sapiens"	"chrHSCHR6_MHC_SSTO:31498825-31498902 (-)"	"78"	"GCCATATGATGTTTTCTTTTCGAAAGGTGAGCGCTTTGCGCAGTGATGACCCTCATCTATCACCCTTGACTGATGGCT"	"---"	"---"
ENSG00000264591_s_st	ENSG00000264591	7.69047	6.25871	7.07605	6.93965	7.44614	7.15895	6.96749	6.73846	7.30165	7.81079	7.17908	7.5364	7.96842	7.67272	-0.569309	7.2675	-2.88023	0.0118377	0.253074	20534152	ENSG00000264591_s_st	"snoRNA"	"Homo sapiens"	"chrHSCHR6_MHC_DBB:31491059-31491136 (-)"	"78"	"GCCATATGATGTTTTCTTTTCGAAAGGTGAGCGCTTTGCGCAGTGATGACCCTCATCTATCACCCTTGACTGATGGCT"	"---"	"---"
ENSG00000265013_x_st	ENSG00000265013	0.413853	1.0644	1.19493	0.759595	0.965239	0.992955	0.989413	0.796196	0.789811	1.0511	1.26832	1.2861	1.14448	1.18398	-0.301638	0.992883	-2.87006	0.0120804	0.253074	20534154	ENSG00000265013_x_st	"snoRNA"	"Homo sapiens"	"chrHSCHR6_MHC_MCF:29549832-29549915 (+)"	"84"	"TGGATTGGTGATGAGCAACAATCACCATCTTTCGTTTGAGTCTCATGGCCATGAGACCAACCCCATGCACTGCTCTGAGACCTG"	"---"	"---"
ENSG00000265325_s_st	ENSG00000265325	7.69047	6.25871	7.07605	6.93965	7.44614	7.15895	6.96749	6.73846	7.30165	7.81079	7.17908	7.5364	7.96842	7.67272	-0.569309	7.2675	-2.88023	0.0118377	0.253074	20534159	ENSG00000265325_s_st	"snoRNA"	"Homo sapiens"	"chrHSCHR6_MHC_MANN:31548377-31548454 (-)"	"78"	"GCCATATGATGTTTTCTTTTCGAAAGGTGAGCGCTTTGCGCAGTGATGACCCTCATCTATCACCCTTGACTGATGGCT"	"---"	"---"
ENSG00000265607_s_st	ENSG00000265607	7.69047	6.25871	7.07605	6.93965	7.44614	7.15895	6.96749	6.73846	7.30165	7.81079	7.17908	7.5364	7.96842	7.67272	-0.569309	7.2675	-2.88023	0.0118377	0.253074	20534163	ENSG00000265607_s_st	"snoRNA"	"Homo sapiens"	"chrHSCHR6_MHC_COX:31496333-31496410 (-)"	"78"	"GCCATATGATGTTTTCTTTTCGAAAGGTGAGCGCTTTGCGCAGTGATGACCCTCATCTATCACCCTTGACTGATGGCT"	"---"	"---"
ENSG00000265634_x_st	ENSG00000265634	0.413853	1.0644	1.19493	0.759595	0.965239	0.992955	0.989413	0.796196	0.789811	1.0511	1.26832	1.2861	1.14448	1.18398	-0.301638	0.992883	-2.87006	0.0120804	0.253074	20534164	ENSG00000265634_x_st	"snoRNA"	"Homo sapiens"	"chrHSCHR6_MHC_APD:29550140-29550223 (+)"	"84"	"TGGATTGGTGATGAGCAACAATCACCATCTTTCGTTTGAGTCTCATGGCCATGAGACCAACCCCATGCACTGCTCTGAGACCTG"	"---"	"---"
ENSG00000265663_x_st	ENSG00000265663	0.413853	1.0644	1.19493	0.759595	0.965239	0.992955	0.989413	0.796196	0.789811	1.0511	1.26832	1.2861	1.14448	1.18398	-0.301638	0.992883	-2.87006	0.0120804	0.253074	20534166	ENSG00000265663_x_st	"snoRNA"	"Homo sapiens"	"chrHSCHR6_MHC_MANN:29549656-29549739 (+)"	"84"	"TGGATTGGTGATGAGCAACAATCACCATCTTTCGTTTGAGTCTCATGGCCATGAGACCAACCCCATGCACTGCTCTGAGACCTG"	"---"	"---"
ENSG00000265926_x_st	ENSG00000265926	0.413853	1.0644	1.19493	0.759595	0.965239	0.992955	0.989413	0.796196	0.789811	1.0511	1.26832	1.2861	1.14448	1.18398	-0.301638	0.992883	-2.87006	0.0120804	0.253074	20534175	ENSG00000265926_x_st	"snoRNA"	"Homo sapiens"	"chrHSCHR6_MHC_DBB:29549986-29550069 (+)"	"84"	"TGGATTGGTGATGAGCAACAATCACCATCTTTCGTTTGAGTCTCATGGCCATGAGACCAACCCCATGCACTGCTCTGAGACCTG"	"---"	"---"
ENSG00000266132_x_st	ENSG00000266132	0.413853	1.0644	1.19493	0.759595	0.965239	0.992955	0.989413	0.796196	0.789811	1.0511	1.26832	1.2861	1.14448	1.18398	-0.301638	0.992883	-2.87006	0.0120804	0.253074	20534178	ENSG00000266132_x_st	"snoRNA"	"Homo sapiens"	"chrHSCHR6_MHC_QBL:29549960-29550043 (+)"	"84"	"TGGATTGGTGATGAGCAACAATCACCATCTTTCGTTTGAGTCTCATGGCCATGAGACCAACCCCATGCACTGCTCTGAGACCTG"	"---"	"---"
ENSG00000266646_s_st	ENSG00000266646	7.69047	6.25871	7.07605	6.93965	7.44614	7.15895	6.96749	6.73846	7.30165	7.81079	7.17908	7.5364	7.96842	7.67272	-0.569309	7.2675	-2.88023	0.0118377	0.253074	20534183	ENSG00000266646_s_st	"snoRNA"	"Homo sapiens"	"chrHSCHR6_MHC_QBL:31499156-31499233 (-)"	"78"	"GCCATATGATGTTTTCTTTTCGAAAGGTGAGCGCTTTGCGCAGTGATGACCCTCATCTATCACCCTTGACTGATGGCT"	"---"	"---"
ENSG00000266672_x_st	ENSG00000266672	0.413853	1.0644	1.19493	0.759595	0.965239	0.992955	0.989413	0.796196	0.789811	1.0511	1.26832	1.2861	1.14448	1.18398	-0.301638	0.992883	-2.87006	0.0120804	0.253074	20534184	ENSG00000266672_x_st	"snoRNA"	"Homo sapiens"	"chrHSCHR6_MHC_COX:29546631-29546714 (+)"	"84"	"TGGATTGGTGATGAGCAACAATCACCATCTTTCGTTTGAGTCTCATGGCCATGAGACCAACCCCATGCACTGCTCTGAGACCTG"	"---"	"---"
ENSG00000266755_s_st	ENSG00000266755	7.69047	6.25871	7.07605	6.93965	7.44614	7.15895	6.96749	6.73846	7.30165	7.81079	7.17908	7.5364	7.96842	7.67272	-0.569309	7.2675	-2.88023	0.0118377	0.253074	20534187	ENSG00000266755_s_st	"snoRNA"	"Homo sapiens"	"chrHSCHR6_MHC_MCF:31585228-31585305 (-)"	"78"	"GCCATATGATGTTTTCTTTTCGAAAGGTGAGCGCTTTGCGCAGTGATGACCCTCATCTATCACCCTTGACTGATGGCT"	"---"	"---"
MI0000066_st	hsa-let-7e	1.05265	1.04152	1.03622	1.17366	1.0886	0.811603	0.819816	1.02032	1.11753	0.679143	0.942271	0.879329	0.865426	0.644392	0.215879	0.940891	2.90789	0.0112019	0.253074	20534346	MI0000066_st	"stem-loop"	"Homo sapiens"	"chr19:52196039-52196117 (+)"	"79"	"CCCGGGCUGAGGUAGGAGGUUGUAUAGUUGAGGAGGACACCCAAGGAGAUCACUAUACGGCCUCCUAGCUUUCCCCAGG"	"ENST00000602324 // antisense // exon // 1 /// OTTHUMT00000467329 // antisense // exon // 1"	"hsa-let-7e // chr19:52196039-52196117 (+) /// hsa-mir-125a // chr19:52196507-52196592 (+) /// hsa-mir-99b // chr19:52195865-52195934 (+)"
MI0003593_x_st	hsa-mir-548a-1	0.954383	1.32996	1.60587	1.36455	1.0535	1.18124	1.9505	1.16846	0.981547	0.812176	0.506475	1.09633	0.704433	1.05024	0.453849	1.12569	2.89592	0.0114728	0.253074	20535326	MI0003593_x_st	"stem-loop"	"Homo sapiens"	"chr6:18572015-18572111 (+)"	"97"	"UGCAGGGAGGUAUUAAGUUGGUGCAAAAGUAAUUGUGAUUUUUGCCAUUAAAAGUAACGACAAAACUGGCAAUUACUUUUGCACCAAACCUGGUAUU"	"---"	"---"
MI0014238_st	hsa-mir-3193	0.613098	0.580551	0.821601	0.583125	1.10974	0.74369	0.903359	0.913174	0.818357	0.935461	1.01747	1.10394	1.10588	1.00817	-0.246774	0.875544	-2.89943	0.0113926	0.253074	20536312	MI0014238_st	"stem-loop"	"Homo sapiens"	"chr20:30194989-30195043 (+)"	"55"	"UCCUGCGUAGGAUCUGAGGAGUGGACGAGUCUCAUUACCCAGCUCCUGAGCAGGA"	"---"	"---"
MI0016993_st	hsa-mir-3975	0.803571	0.914159	0.941483	0.941483	0.946468	0.715516	0.910688	0.777858	0.970412	0.919883	1.22827	1.00127	1.07684	1.0753	-0.180132	0.944515	-2.8899	0.0116115	0.253074	20536847	MI0016993_st	"stem-loop"	"Homo sapiens"	"chr18:33171701-33171770 (+)"	"70"	"CAUGUAGGUGAGUGAUUGCUAUUUCAAAAGACUAGAGGUAGGAAAUGAGGCUAAUGCACUACUUCACAUG"	"ENST00000586725 // sense // intron // 1 /// ENST00000591924 // sense // intron // 1 /// OTTHUMT00000443207 // sense // intron // 1 /// OTTHUMT00000444187 // sense // intron // 1"	"---"
MIMAT0000271_st	hsa-miR-214-3p	10.7731	8.16953	7.97314	8.15117	11.6651	7.30392	8.96405	8.09757	9.43517	12.0817	11.032	10.2758	9.98363	10.6625	-1.85905	9.61203	-2.87849	0.0118788	0.253074	20500472	MIMAT0000271_st	"miRNA"	"Homo sapiens"	"chr1:172107956-172107977 (-)"	"22"	"ACAGCAGGCACAGACAGGCAGU"	"ENST00000355305 // antisense // intron // 15 /// ENST00000358155 // antisense // intron // 14 /// ENST00000367731 // antisense // intron // 14 /// ENST00000520906 // antisense // intron // 14 /// ENST00000523513 // antisense // intron // 13 /// OTTHUMT00000084529 // antisense // intron // 14 /// OTTHUMT00000084531 // antisense // intron // 15 /// OTTHUMT00000378443 // antisense // intron // 14 /…	"hsa-mir-199a-2 // chr1:172113675-172113784 (-) /// hsa-mir-214 // chr1:172107938-172108047 (-) /// hsa-mir-3120 // chr1:172107948-172108028 (+)"
MIMAT0002809_st	hsa-miR-146b-5p	0.788417	1.17225	0.688203	1.53263	0.493275	2.64308	1.96589	2.45559	1.60099	5.15232	3.7025	3.34191	2.28998	1.01625	-1.61833	2.06023	-2.89744	0.011438	0.253074	20503793	MIMAT0002809_st	"miRNA"	"Homo sapiens"	"chr10:104196277-104196298 (+)"	"22"	"UGAGAACUGAAUUCCAUAGGCU"	"---"	"---"
MIMAT0019700_st	hsa-miR-4640-3p	0.773849	0.909215	0.887174	0.75305	1.01107	0.821045	0.74895	0.87247	0.674009	1.07474	1.01455	1.10666	0.807361	1.10662	-0.194115	0.897197	-2.88365	0.0117572	0.253074	20519418	MIMAT0019700_st	"miRNA"	"Homo sapiens"	"chr6:30858726-30858747 (+)"	"22"	"CACCCCCUGUUUCCUGGCCCAC"	"ENST00000324771 // sense // intron // 6 /// ENST00000376567 // sense // intron // 3 /// ENST00000376568 // sense // intron // 4 /// ENST00000376569 // sense // intron // 5 /// ENST00000376570 // sense // intron // 6 /// ENST00000376575 // sense // intron // 6 /// ENST00000396342 // sense // intron // 4 /// ENST00000418800 // sense // intron // 4 /// ENST00000421124 // sense // intron // 4 /// EN…	"---"
MIMAT0022737_st	hsa-miR-550b-2-5p	1.39177	1.35334	1.07481	1.41119	1.75267	1.11359	0.943121	1.33802	1.22108	1.22894	0.732133	1.08957	0.691817	0.900057	0.36034	1.16015	2.8844	0.0117397	0.253074	20518722	MIMAT0022737_st	"miRNA"	"Homo sapiens"	"chr7:30329470-30329491 (-) /// chr7:32772653-32772674 (-)"	"22"	"AUGUGCCUGAGGGAGUAAGACA"	"ENST00000323037 // antisense // intron // 1 /// OTTHUMT00000214992 // antisense // intron // 1 /// ENST00000404479 // antisense // intron // 10 /// ENST00000417811 // sense // intron // 3 /// OTTHUMT00000328640 // sense // intron // 3"	"hsa-mir-550a-2 // chr7:32772593-32772689 (+) /// hsa-mir-550b-2 // chr7:32772593-32772689 (-)"
MIMAT0022839_st	hsa-miR-3190-3p	0.764848	0.908347	0.958288	0.874153	0.991205	0.792604	0.942768	0.834966	0.826882	1.30859	1.13768	1.05694	0.908347	0.953019	-0.195799	0.947046	-2.88797	0.0116562	0.253074	20515629	MIMAT0022839_st	"miRNA"	"Homo sapiens"	"chr19:47730245-47730267 (+)"	"23"	"UGUGGAAGGUAGACGGCCAGAGA"	"ENST00000300880 // antisense // intron // 1 /// ENST00000341983 // antisense // intron // 1 /// ENST00000439096 // antisense // intron // 2 /// ENST00000449228 // antisense // intron // 2 /// ENST00000598636 // antisense // exon // 1 /// OTTHUMT00000466871 // antisense // intron // 2 /// OTTHUMT00000466872 // antisense // intron // 1 /// OTTHUMT00000466873 // antisense // intron // 1 /// OTTHUMT…	"hsa-mir-3190 // chr19:47730199-47730278 (+) /// hsa-mir-3191 // chr19:47730201-47730276 (-)"
U31_st	U31	3.96914	4.83609	5.53765	5.57412	3.2467	6.51276	5.95438	6.01638	6.90196	7.32585	6.27974	7.09634	7.78205	6.21536	-1.54552	5.94632	-2.89948	0.0113915	0.253074	20538160	U31_st	"CDBox"	"Homo sapiens"	"chr11:62620797-62620867 (-)"	"71"	"CTCACCAGTGATGAGTTGAATACCGCCCCAGTCTGATCAATGTGTGACTGAAAGGTATTTTCTGAGCTGTG"	"---"	"---"
U32A_x_st	U32A	8.29504	7.32881	7.4996	7.91735	7.63386	7.46017	7.29688	7.70313	6.90843	5.2221	7.15859	7.46829	7.30551	5.37973	1.05352	7.18411	2.87136	0.0120491	0.253074	20538162	U32A_x_st	"CDBox"	"Homo sapiens"	"chr19:49993225-49993301 (+)"	"77"	"GTCAGTGATGAGCAACATTCACCATCTTTCGTTTGAGTCTCACGGCCATGAGATCAACCCCATGCACCGCTCTGAGA"	"---"	"---"
U68_x_st	U68	4.00308	3.62624	3.96173	3.65363	4.05869	4.04608	3.44452	3.47007	3.67893	3.90434	4.47201	4.93368	4.82229	3.61643	-0.578308	3.97798	-2.87839	0.0118812	0.253074	20538224	U68_x_st	"HAcaBox"	"Homo sapiens"	"chr19:17973397-17973529 (+)"	"133"	"ATTGCACCTAAACCCAAGAATCACTGTTTCTTATAGCGGTGGTTTAAACAGAGGTGCAAACAGCAAGCGGATCTTGTCGCCTTTGGGGGGCTGTGGCCGTGCCCCTCAAAGTGAATTTGGAGGTTCCACAACT"	"---"	"---"
U84_s_st	U84	7.69047	6.25871	7.07605	6.93965	7.44614	7.15895	6.96749	6.73846	7.30165	7.81079	7.17908	7.5364	7.96842	7.67272	-0.569309	7.2675	-2.88023	0.0118377	0.253074	20538261	U84_s_st	"CDBox"	"Homo sapiens"	"chr6:31508878-31508955 (-)"	"78"	"GCCATATGATGTTTTCTTTTCGAAAGGTGAGCGCTTTGCGCAGTGATGACCCTCATCTATCACCCTTGACTGATGGCT"	"---"	"---"
ACA42_st	ACA42	0.961036	1.06298	1.19111	1.12442	1.26669	1.45259	0.931501	1.1732	1.35324	1.29101	1.5145	2.29435	1.96917	1.11915	-0.469107	1.33607	-2.85916	0.0123458	0.253958	20532672	ACA42_st	"HAcaBox"	"Homo sapiens"	"chr1:155889700-155889833 (-)"	"134"	"TGGTAATGGATTTATGGTGGGTCCTTCTCTGTGGGCCTCTCATAGTGTACCCATGCCATAGCAAATGGCAGCCTCGAACCATTGCCCAGTCCCCTTACCTGTGGGCTGTGAGCACTGAAGGGGGTTGCACAGTG"	"---"	"---"
ACA48_st	ACA48	3.49241	2.73657	2.86275	2.75442	3.30458	3.50378	2.92724	2.90668	2.7904	3.31822	3.66015	3.48434	3.4898	3.25556	-0.410634	3.17764	-2.86371	0.0122342	0.253958	20532683	ACA48_st	"HAcaBox"	"Homo sapiens"	"chr17:7478031-7478165 (+)"	"135"	"TGTCCCTGACCTGGGTAGAGTGGCATCTGGTTGGTGATGCCCATCTCATATCAGCCAGGGACAAAGCAACTCCTTGTTCATCCCAGCTTGGCTTTTGATCCGTGCCCATGCCTGGTTCATGCCTTGGACACATAG"	"---"	"---"
HBII-316_st	HBII-316	0.906973	0.673143	1.28983	1.46411	0.998012	1.35379	1.52806	1.40533	1.39058	1.06149	2.61209	1.96848	1.89633	1.57892	-0.600146	1.43765	-2.85884	0.0123535	0.253958	20534243	HBII-316_st	"CDBox"	"Homo sapiens"	"chr2:29136528-29136616 (+)"	"89"	"TGGTGCTGTGATGATGCCTTAATATTGTGGTTTCGACTCACTGAGAGTAAAATGAGGACCTACAATTCCTTGGCTGTGTCTGAGCACCC"	"---"	"---"
MIMAT0000427_st	hsa-miR-133a-3p	12.9678	13.0959	13.3448	13.2824	12.9405	13.438	13.0898	13.2557	13.039	11.8224	12.5434	12.5423	13.1599	13.1465	0.518646	12.9763	2.86004	0.0123241	0.253958	20500739	MIMAT0000427_st	"miRNA"	"Homo sapiens"	"chr18:19405673-19405694 (-) /// chr20:61162177-61162198 (+)"	"22"	"UUUGGUCCCCUUCAACCAGCUG"	"ENST00000261537 // antisense // intron // 12 /// ENST00000578646 // antisense // intron // 12 /// ENST00000581072 // sense // exon // 3 /// OTTHUMT00000254675 // antisense // intron // 12 /// OTTHUMT00000445571 // sense // exon // 3 /// OTTHUMT00000445642 // antisense // intron // 12 /// ENST00000370523 // sense // intron // 1 /// ENST00000370524 // sense // intron // 2 /// ENST00000370527 // se…	"hsa-mir-1-2 // chr18:19408965-19409049 (-) /// hsa-mir-133a-1 // chr18:19405659-19405746 (-)"
MIMAT0027676_st	hsa-miR-6888-5p	1.23033	0.99477	0.99477	0.884714	0.840601	0.833965	0.873116	0.928435	0.918185	0.723917	0.845306	0.863395	0.677749	0.592618	0.203723	0.871562	2.86562	0.0121876	0.253958	20525737	MIMAT0027676_st	"miRNA"	"Homo sapiens"	"chr2:160043351-160043370 (+)"	"20"	"AAGGAGAUGCUCAGGCAGAU"	"ENST00000263635 // sense // intron // 15 /// ENST00000454300 // sense // intron // 13 /// OTTHUMT00000333135 // sense // intron // 15"	"---"
MIMAT0030421_st	hsa-miR-7846-3p	1.14025	1.43852	0.674107	1.47371	1.20595	1.49419	1.11323	1.57502	2.10468	1.47234	2.28745	1.71229	2.52645	1.80362	-0.602689	1.57299	-2.85885	0.0123534	0.253958	20529138	MIMAT0030421_st	"miRNA"	"Homo sapiens"	"chr1:12227067-12227087 (+)"	"21"	"CAGCGGAGCCUGGAGAGAAGG"	"ENST00000376259 // sense // 3UTR // 1 /// ENST00000492361 // sense // exon // 1 /// ENST00000536782 // sense // 3UTR // 1 /// OTTHUMT00000005133 // sense // 3UTR // 1 /// OTTHUMT00000005134 // sense // exon // 1"	"---"
MI0016908_st	hsa-mir-4537	1.10917	1.22915	1.10434	0.965239	0.965239	1.14277	0.953046	1.29029	1.06731	1.62532	1.47029	1.08411	1.44828	1.13995	-0.261752	1.18532	-2.85001	0.0125728	0.257663	20536821	MI0016908_st	"stem-loop"	"Homo sapiens"	"chr14:106325653-106325722 (-)"	"70"	"UGAGCCGAGCUGAGCUUAGCUGGGCUGAGCUAACCAGGGCUGGGCUGAGCUGGGCUGAGCUGAGCUGAGC"	"---"	"hsa-mir-4507 // chr14:106324293-106324344 (-) /// hsa-mir-4537 // chr14:106325653-106325722 (-) /// hsa-mir-4538 // chr14:106324334-106324411 (-) /// hsa-mir-4539 // chr14:106323682-106323741 (-)"
MIMAT0005934_st	hsa-miR-548p	0.936224	0.696969	0.872176	1.08291	0.823843	0.896023	0.709593	0.796045	0.901105	0.442199	0.692315	0.786994	0.453146	0.77958	0.226363	0.776366	2.84485	0.0127027	0.259521	20506878	MIMAT0005934_st	"miRNA"	"Homo sapiens"	"chr5:100152202-100152223 (-)"	"22"	"UAGCAAAAACUGCAGUUACUUU"	"ENST00000231461 // sense // intron // 4 /// OTTHUMT00000250632 // sense // intron // 4"	"---"
ACA26_st	ACA26	0.675578	0.673143	0.836509	0.824702	0.967674	0.836509	0.975817	0.580763	1.22623	1.18398	1.257	1.60587	1.21228	0.751968	-0.358117	0.972002	-2.83595	0.01293	0.262032	20532639	ACA26_st	"scaRna"	"Homo sapiens"	"chr1:155895749-155895877 (-)"	"129"	"ACTGGAGGACTAAGAAGGCTGAGTCTGATGAAGTAAGACTTTGCTGATACATTCCTCCTAGAAAAAAGGGTTGGAGAGAGCAGCCTTCACTGAAGAGTATCACAGGGCTGACTGTACTACCCAACACTC"	"---"	"---"
ACA49_st	ACA49	1.98765	1.31124	1.49522	1.2467	1.42029	2.10507	1.5533	1.78573	1.64213	1.27097	2.60341	2.2832	2.21506	2.65159	-0.588474	1.82654	-2.83537	0.0129448	0.262032	20532685	ACA49_st	"HAcaBox"	"Homo sapiens"	"chr12:132515769-132515905 (+)"	"137"	"CTTCCTCAGCCTTACTCCAGGGACTTTTTGTTGCCTGTAAAGTGCTCTGGCATTGCCTGAGGATAGATGAGAAAGCACATATCCCTCCCCAGTAAGACGCTGTTTTCTTTTGGGGCCTACAAGTTGAGCTGACAGTA"	"---"	"---"
HBII-52-15_x_st	HBII-52-15	2.65691	4.23753	4.28503	3.85339	3.83792	4.15818	4.07918	3.51353	4.31451	4.49139	3.72235	4.68946	5.28442	5.65431	-0.886588	4.19844	-2.83544	0.012943	0.262032	20534258	HBII-52-15_x_st	"CDBox"	"Homo sapiens"	"chr15:25442723-25442803 (+)"	"81"	"GGGTCGATGATGAGAACCTTATATGTTCTGAAGAGAGGTGATGACTTAAAAATCATGCTCAATAGGATTACGCTGAGGCCC"	"---"	"---"
ENSG00000253092_st	ENSG00000253092	1.08134	1.08514	1.0988	0.946953	0.895651	0.702803	0.889815	0.994745	0.824267	0.870468	0.80261	0.428786	0.73928	0.715545	0.235275	0.862586	2.83046	0.013072	0.2638	20534116	ENSG00000253092_st	"snoRNA"	"Homo sapiens"	"chr3:183170355-183170552 (+)"	"198"	"ACCTTCTTGTTTAAGCTCTGTACTAAAATTGCAGAAACTAGTATCGTGTCTTACCATTTGTAATAAAGCTATCAGAGAAAACCCAAGGAAAAAAACAGCTGTACCAGATAGAAAAACTGAGTTGAACCTTTTTTTTTTCTTTTTTTTAGATGGAGTCTCACTCTGTCACCCAGGCTGGAGTGTAGTGGCGCGATCTCA"	"---"	"---"
ACA24_s_st	ACA24	2.46554	3.27656	4.16139	3.69777	2.62674	4.7974	3.97854	4.05662	4.93721	3.89292	5.22002	5.93552	5.86421	4.31098	-1.2672	4.2301	-2.81407	0.0135054	0.269252	20532636	ACA24_s_st	"HAcaBox"	"Homo sapiens"	"chr4:119200345-119200475 (+)"	"131"	"CTCCATGTATCTTTGGGACCTGTCAGCCGTGGCAGTCTCCCTTCCTAGCCATGGAAGAGCATATCCTTGTTTATTGGCAAAGCTGTCACCATTTAATTGGTATCAGATTCTGACTTGCACAAGTAACATTC"	"---"	"---"
ENSG00000200538_x_st	ENSG00000200538	0.783731	0.943327	0.747865	0.816278	0.629743	0.576815	0.977954	0.696951	0.879803	0.815243	1.25982	0.960327	0.947326	1.12476	-0.237887	0.868567	-2.81501	0.0134802	0.269252	20532805	ENSG00000200538_x_st	"snoRNA"	"Homo sapiens"	"chr17:46459734-46459948 (-)"	"215"	"AAGACTATACTTTCAGGGATCATTTCTATAGTTAGTTGCTAGAGAAGTTTCTCTGGACATGTGGAGCACCAGAAACCATGAGAAGGAGATGTAGTGTTCTCTCCGGAGCATGAAGCTGGCTCTTGGTGTTGCTTCGCTGCACCTGCCATTTGCCATTGACAATCATTCTTCTCTTCCTCTGGGAGAGTAAGGAGGAGAGGACACAGTCTGAGTGG"	"---"	"---"
ENSG00000206903_s_st	ENSG00000206903	2.46554	3.27656	4.16139	3.69777	2.62674	4.7974	3.97854	4.05662	4.93721	3.89292	5.22002	5.93552	5.86421	4.31098	-1.2672	4.2301	-2.81407	0.0135054	0.269252	20532964	ENSG00000206903_s_st	"snoRNA"	"Homo sapiens"	"chr15:65577799-65577929 (-)"	"131"	"CTCCATGTATCTTTGGGACCTGTCAAGTGTGGCAGTCTCCCTTCCTTGCCATGGAAGAGCATATTCTTGTTTACCAGCAAAGCTGTCACCATTTAATTGGTATCAGATTCTGACTTGCACAAGTAACATTC"	"---"	"---"
ENSG00000207130_s_st	ENSG00000207130	2.46554	3.27656	4.16139	3.69777	2.62674	4.7974	3.97854	4.05662	4.93721	3.89292	5.22002	5.93552	5.86421	4.31098	-1.2672	4.2301	-2.81407	0.0135054	0.269252	20532993	ENSG00000207130_s_st	"snoRNA"	"Homo sapiens"	"chr3:128433414-128433548 (-)"	"135"	"CTCCATGTGTCTTTGGAACCTGTCAGCTGTGGCAGTTGCCCTTCCTAGCCATGGAAGAGTAAGTATATTCTTGTTTATTGGCAAAGCTGTCACCATTTCATTGGTATCAGATTCTGACTTGCACAAGTAACATTC"	"---"	"---"
HBII-13_x_st	HBII-13	1.69386	4.68529	5.34229	4.98003	1.55815	6.03009	4.78758	5.30074	4.86755	6.96757	5.03073	5.66118	6.90153	7.52651	-2.05688	5.09522	-2.80566	0.0137331	0.272637	20534222	HBII-13_x_st	"CDBox"	"Homo sapiens"	"chr15:25230247-25230313 (+)"	"67"	"GGATTTGTGATGAGCTGTGTTTACTGAGCATGATGAAGTAAAGCTCAACGTGATTACTCTGAAGTCC"	"---"	"---"
MIMAT0000460_st	hsa-miR-194-5p	2.59763	7.07675	6.57476	7.36227	5.77058	6.80192	6.11091	6.79077	5.8542	0.720999	4.73014	5.9835	5.00341	1.07966	2.60088	5.17554	2.80476	0.0137579	0.272637	20500797	MIMAT0000460_st	"miRNA"	"Homo sapiens"	"chr1:220291548-220291569 (-) /// chr11:64658876-64658897 (-)"	"22"	"UGUAACAGCAACUCCAUGUGGA"	"ENST00000302637 // antisense // intron // 12 /// ENST00000366922 // antisense // intron // 12 /// ENST00000490891 // antisense // intron // 1 /// OTTHUMT00000090761 // antisense // intron // 12 /// OTTHUMT00000090763 // antisense // intron // 1 /// ENST00000413053 // sense // exon // 2 /// OTTHUMT00000143253 // sense // exon // 2"	"hsa-mir-192 // chr11:64658609-64658718 (-) /// hsa-mir-194-2 // chr11:64658827-64658911 (-) /// hsa-mir-6750 // chr11:64665835-64665909 (-)"
MIMAT0020924_st	hsa-miR-642a-3p	1.52843	1.04943	1.12436	1.15402	1.33856	1.30971	1.45841	1.48172	1.20713	1.96919	1.63247	1.44114	2.85373	1.33712	-0.552091	1.49182	-2.80098	0.0138617	0.273872	20504396	MIMAT0020924_st	"miRNA"	"Homo sapiens"	"chr19:46178236-46178257 (+)"	"22"	"AGACACAUUUGGAGAGGGAACC"	"ENST00000263281 // sense // intron // 7 /// ENST00000304207 // sense // intron // 6 /// ENST00000585889 // sense // intron // 7 /// ENST00000588816 // sense // intron // 2 /// ENST00000590918 // sense // intron // 7 /// OTTHUMT00000459640 // sense // intron // 7 /// OTTHUMT00000459641 // sense // intron // 7 /// OTTHUMT00000459642 // sense // intron // 6 /// OTTHUMT00000459643 // sense // intron…	"hsa-mir-642a // chr19:46178186-46178282 (+) /// hsa-mir-642b // chr19:46178190-46178266 (-)"
MI0015871_st	hsa-mir-4267	1.03492	0.968074	0.900242	1.04591	0.82436	1.14313	0.702353	1.10176	1.20265	1.00114	1.31951	1.23042	1.53565	1.19763	-0.26538	1.08627	-2.78986	0.0141715	0.279157	20536482	MI0015871_st	"stem-loop"	"Homo sapiens"	"chr2:110827538-110827619 (-)"	"82"	"CUCAGCAGGCUCCAGCUCGGUGGCACUGGGGGAAGGCUCCAGACCCCAGCCUCUGUCAUCCCUGCAUGGAGCCCACAUCUCC"	"---"	"---"
14qII-20_st	14qII-20	0.586105	1.00394	0.929214	1.15928	0.650661	1.09298	0.766301	0.897882	0.858694	0.938654	1.0624	1.24571	1.28155	1.24992	-0.272863	0.980235	-2.78297	0.0143666	0.282159	20532591	14qII-20_st	"CDBox"	"Homo sapiens"	"chr14:101447341-101447411 (+)"	"71"	"TGGATCGATGATGACTACTGGTGGCGTATGAGTCATCTACAGTGAATACGTCTCTGGAACTCTGAGGTCTG"	"---"	"---"
14qII-12_x_st	14qII-12	2.13682	2.34839	2.13468	2.28181	1.7534	2.49111	2.2839	2.1595	2.2152	3.59224	3.483	2.97531	3.24916	1.46315	-0.75204	2.46912	-2.77765	0.0145192	0.282805	20532579	14qII-12_x_st	"CDBox"	"Homo sapiens"	"chr14:101435285-101435358 (+)"	"74"	"TGGACCAATGATGACAAATACCGGCGTATGAGTCTTGGATGATGAATAATACGTGTCTGGAACTCTGAGGTCCA"	"---"	"---"
ENSG00000222345_st	ENSG00000222345	0.833021	1.04229	0.802668	0.684546	0.656682	0.993857	0.958897	1.04134	0.949576	1.53391	0.916078	1.44537	0.939472	1.11949	-0.306098	0.994085	-2.77936	0.0144699	0.282805	20533180	ENSG00000222345_st	"snoRNA"	"Homo sapiens"	"chr3:52725394-52725469 (+)"	"76"	"AAGAAATGAAGAAACTAAAATTGGTCTTAGTATTGAAGTGAAGACACTGAGATCCAACTCTGATCTTGCCCTAAAC"	"---"	"---"
ENSG00000252727_x_st	ENSG00000252727	0.746399	0.758131	0.718257	0.759799	0.965239	0.783419	0.731958	0.835318	0.884714	0.757058	1.44756	0.929259	1.40371	0.911776	-0.291735	0.902328	-2.77683	0.0145429	0.282805	20534032	ENSG00000252727_x_st	"snoRNA"	"Homo sapiens"	"chr12:8750105-8750236 (+)"	"132"	"TTGTCCTGGCCTAGGCCATTTCTGCTCCCCCGCGCTCAGTCCTAGCAGAGTAGTCTGGCAGGACGCACAGCAATCTCCCTCTCAGTTTAGGAGGGCCGTCTCCTAAGAATAGGGCTGGCAGGAAAGGACAAT"	"---"	"---"
HBI-61_s_st	HBI-61	1.2217	0.860375	1.0452	0.954933	1.20762	0.815755	0.794744	1.12843	0.735177	1.38722	1.3824	1.17366	1.13052	1.10247	-0.261485	1.06716	-2.77143	0.0146995	0.282805	20534213	HBI-61_s_st	"HAcaBox"	"Homo sapiens"	"chr3:186504464-186504641 (+)"	"178"	"ACCTTCTTGTATAAGCACTGTGCTAAAATTGCAGACACTAGGACCATGTCTTGGTTTTTGCAATAATGCTAGCAGAGTACACACAAGAAGAAAAGTAACAGCACTAGATTGTAAAGACTGGGGTGGACCTCTTTCTTAATGTCCAATGTCCTTTGTCTTAAGATTTGGTGCAATATCT"	"---"	"---"
HBII-52-7_x_st	HBII-52-7	0.767276	2.44058	1.3671	1.05564	1.15553	1.67875	3.0633	1.28082	1.6931	2.0066	1.50412	3.35765	3.6755	3.21171	-1.13977	2.01841	-2.77318	0.0146485	0.282805	20534295	HBII-52-7_x_st	"CDBox"	"Homo sapiens"	"chr15:25427532-25427613 (+)"	"82"	"GGGTCAATGAGAACCTTATATTGTCCTGAAGAGAGGTGATAACTTAAAAATCATGCTCAATAATAGGATTACGCTGAGGCCC"	"---"	"---"
MI0006383_s_st	hsa-mir-1248	1.2217	0.860375	1.0452	0.954933	1.20762	0.815755	0.794744	1.12843	0.735177	1.38722	1.3824	1.17366	1.13052	1.10247	-0.261485	1.06716	-2.77143	0.0146995	0.282805	20535862	MI0006383_s_st	"stem-loop"	"Homo sapiens"	"chr3:186504461-186504566 (+)"	"106"	"UUUACCUUCUUGUAUAAGCACUGUGCUAAAAUUGCAGACACUAGGACCAUGUCUUGGUUUUUGCAAUAAUGCUAGCAGAGUACACACAAGAAGAAAAGUAACAGCA"	"ENST00000323963 // sense // intron // 7 /// ENST00000356531 // sense // intron // 6 /// ENST00000408493 // sense // exon // 1 /// ENST00000425053 // sense // intron // 7 /// ENST00000426808 // sense // intron // 6 /// ENST00000429589 // sense // intron // 6 /// ENST00000440191 // sense // intron // 7 /// ENST00000443963 // sense // intron // 6 /// ENST00000465792 // sense // intron // 1 /// ENST…	"---"
MIMAT0000772_st	hsa-miR-345-5p	7.24517	5.61675	5.80805	5.83314	8.21602	5.91053	5.863	5.65213	5.72392	4.68378	4.83417	6.08988	5.21289	4.29948	1.18359	5.78492	2.77379	0.014631	0.282805	20501312	MIMAT0000772_st	"miRNA"	"Homo sapiens"	"chr14:100774213-100774234 (+)"	"22"	"GCUGACUCCUAGUCCAGGGCUC"	"---"	"---"
MIMAT0009448_st	hsa-miR-1973	1.4074	3.98619	4.11321	4.39069	1.98911	5.61132	4.59911	4.91901	3.1324	1.05452	2.0992	2.57778	3.29083	1.1036	1.76909	3.16246	2.7694	0.0147589	0.283121	20510800	MIMAT0009448_st	"miRNA"	"Homo sapiens"	"chr4:117220906-117220924 (+)"	"19"	"ACCGUGCAAAGGUAGCAUA"	"ENST00000604093 // sense // 3UTR // 1 /// OTTHUMT00000469414 // sense // 3UTR // 1"	"---"
MIMAT0025847_st	hsa-miR-6511b-5p	1.93632	2.50401	1.82661	1.74192	1.87446	3.11758	2.61732	1.70747	1.20352	3.81722	3.00034	2.44746	2.6993	2.4325	-0.820563	2.35186	-2.76772	0.0148082	0.283245	20525386	MIMAT0025847_st	"miRNA"	"Homo sapiens"	"chr16:2156721-2156744 (-)"	"24"	"CUGCAGGCAGAAGUGGGGCUGACA"	"ENST00000262304 // sense // exon // 18 /// ENST00000415938 // sense // exon // 4 /// ENST00000423118 // sense // exon // 18 /// ENST00000483024 // sense // exon // 5 /// ENST00000483558 // sense // exon // 3 /// ENST00000483731 // sense // exon // 6 /// ENST00000486339 // sense // exon // 2 /// ENST00000487932 // sense // exon // 4 /// ENST00000496574 // sense // exon // 2 /// ENST00000565639 //…	"---"
MIMAT0000255_st	hsa-miR-34a-5p	2.1449	6.58018	5.39534	5.65509	6.5146	5.78072	6.22056	5.70404	6.18049	6.37648	7.63125	7.69207	6.7528	7.55976	-1.62737	6.1563	-2.76329	0.014939	0.284921	20500442	MIMAT0000255_st	"miRNA"	"Homo sapiens"	"chr1:9211794-9211815 (-)"	"22"	"UGGCAGUGUCUUAGCUGGUUGU"	"---"	"---"
ACA60_st	ACA60	1.04267	0.928871	0.790131	1.43396	1.20952	1.1426	1.09804	1.20614	1.15356	1.32458	1.23371	2.20161	2.23585	1.09245	-0.50592	1.29241	-2.75327	0.0152388	0.288967	20532704	ACA60_st	"HAcaBox"	"Homo sapiens"	"chr20:37078012-37078147 (+)"	"136"	"CACCTGCATTCAAAAATGATCACGGGCTGCCTGTGCTCTGGTCATCAATAACGCAGGGAGAGGAATTGCTGAAAGCCGTTTCCCGTGTTTGGAGGGTTCACACCTGTCCCTTTCAAATGCTGGCGCTTTCACACAC"	"---"	"---"
MIMAT0000245_st	hsa-miR-30d-5p	10.0524	10.0312	10.4185	10.2163	10.5075	10.6028	10.123	10.3782	9.98531	9.05709	9.35188	10.0043	10.2682	10.0816	0.504656	10.077	2.75355	0.0152305	0.288967	20500424	MIMAT0000245_st	"miRNA"	"Homo sapiens"	"chr8:135817162-135817183 (-)"	"22"	"UGUAAACAUCCCCGACUGGAAG"	"---"	"hsa-mir-30d // chr8:135817119-135817188 (-) /// hsa-mir-30b // chr8:135812763-135812850 (-)"
MIMAT0020957_st	hsa-miR-548ah-3p	0.848144	1.03801	0.720053	0.965239	0.791468	1.00072	0.98076	1.06322	0.934517	0.687282	0.737246	0.916467	0.720884	0.632066	0.188115	0.85972	2.75095	0.015309	0.289467	20518830	MIMAT0020957_st	"miRNA"	"Homo sapiens"	"chr4:77496750-77496771 (+)"	"22"	"CAAAAACUGCAGUUACUUUUGC"	"ENST00000296043 // sense // intron // 2 /// ENST00000469923 // sense // intron // 1 /// ENST00000497440 // sense // intron // 2 /// OTTHUMT00000252408 // sense // intron // 2 /// OTTHUMT00000347373 // sense // intron // 1 /// OTTHUMT00000347378 // sense // intron // 2"	"hsa-mir-4450 // chr4:77494721-77494785 (+) /// hsa-mir-548ah // chr4:77496704-77496779 (+)"
mgU6-53_x_st	mgU6-53	1.13362	1.21926	0.874124	0.985164	1.08353	1.19812	0.776684	1.15831	0.877187	1.17302	1.28227	1.61029	1.06646	1.38309	-0.269027	1.13008	-2.74515	0.0154862	0.291268	20538296	mgU6-53_x_st	"CDBox"	"Homo sapiens"	"chr14:21865452-21865560 (-)"	"109"	"TCCCAATGATGAGTTGCCATGCTAATACTGAGCCACCAGGTAGGGCAGTGTTGCCCTGGTTTGGGTGCCAGTGAGTTTAACAAAACTTCTCACATGAAGATCTGAGGGG"	"---"	"---"
MI0025894_st	hsa-mir-8058	0.911234	0.719646	1.03022	0.828657	0.825074	0.847073	0.853988	0.774913	1.13949	0.690559	0.767167	0.680927	0.74601	0.575623	0.189087	0.813613	2.74494	0.0154925	0.291268	20538016	MI0025894_st	"stem-loop"	"Homo sapiens"	"chr16:82722536-82722624 (+)"	"89"	"UGGUCACUGCCAGUGCUGAGACAUUAAAGAUCCAGGCCCCACGGAGAACCAGGGCACCUGGACUUUGAUCUUGCCAUAAUGGUAUGCCU"	"ENST00000268613 // sense // intron // 2 /// ENST00000428848 // sense // intron // 1 /// ENST00000431540 // sense // intron // 1 /// ENST00000446376 // sense // intron // 1 /// ENST00000539548 // sense // intron // 1 /// ENST00000562601 // sense // intron // 1 /// ENST00000565636 // sense // intron // 1 /// ENST00000566333 // sense // intron // 1 /// ENST00000566620 // sense // intron // 1 /// EN…	"---"
MIMAT0027382_st	hsa-miR-6740-3p	0.736788	0.899566	0.778964	1.02919	1.0621	0.736631	0.879811	0.704047	0.751044	1.17824	0.842084	1.28942	0.981351	1.06509	-0.229221	0.923881	-2.74045	0.0156312	0.29304	20525443	MIMAT0027382_st	"miRNA"	"Homo sapiens"	"chr1:201972343-201972364 (+)"	"22"	"UGUCUUCUCUCCUCCCAAACAG"	"ENST00000295640 // sense // intron // 8 /// ENST00000367286 // sense // intron // 7 /// ENST00000419190 // antisense // intron // 1 /// ENST00000464707 // sense // intron // 2 /// ENST00000471105 // sense // intron // 7 /// ENST00000478617 // sense // intron // 7 /// ENST00000479531 // sense // intron // 1 /// ENST00000492849 // sense // intron // 7 /// OTTHUMT00000087344 // antisense // intron …	"---"
MIMAT0000692_st	hsa-miR-30e-5p	5.60004	7.83338	8.67338	7.88618	4.11687	8.38351	7.78325	8.69271	7.30466	1.05024	6.15724	6.68837	6.12171	3.95163	2.56994	6.44594	2.73443	0.0158185	0.295712	20501182	MIMAT0000692_st	"miRNA"	"Homo sapiens"	"chr1:41220043-41220064 (+)"	"22"	"UGUAAACAUCCUUGACUGGAAG"	"ENST00000308733 // sense // intron // 4 /// ENST00000372651 // sense // intron // 5 /// ENST00000372652 // sense // intron // 5 /// ENST00000372653 // sense // intron // 10 /// ENST00000372654 // sense // intron // 6 /// ENST00000372669 // sense // intron // 5 /// ENST00000414185 // sense // intron // 1 /// ENST00000416859 // sense // intron // 3 /// ENST00000424419 // sense // intron // 2 /// E…	"hsa-mir-30c-1 // chr1:41222956-41223044 (+) /// hsa-mir-30e // chr1:41220027-41220118 (+)"
MIMAT0002844_st	hsa-miR-518b	0.723875	1.00544	0.99074	1.3337	1.08842	1.09972	0.938654	1.27975	0.795739	0.744178	0.583948	0.791833	0.779222	0.911551	0.266303	0.933341	2.73103	0.0159254	0.296869	20503838	MIMAT0002844_st	"miRNA"	"Homo sapiens"	"chr19:54206041-54206062 (+)"	"22"	"CAAAGCGCUCCCCUUUAGAGGU"	"---"	"hsa-mir-526b // chr19:54197647-54197729 (+) /// hsa-mir-519b // chr19:54198467-54198547 (+) /// hsa-mir-525 // chr19:54200787-54200871 (+) /// hsa-mir-523 // chr19:54201639-54201725 (+) /// hsa-mir-518f // chr19:54203269-54203355 (+) /// hsa-mir-520b // chr19:54204481-54204541 (+) /// hsa-mir-518b // chr19:54205991-54206073 (+) /// hsa-mir-526a-1 // chr19:54209506-54209590 (+) /// hsa-mir-520c /…
MIMAT0019770_st	hsa-miR-4684-3p	1.15491	0.961954	1.05551	0.985687	0.965239	0.974393	1.06921	1.10477	1.09697	0.767948	0.94626	0.911942	0.932505	0.936953	0.14184	0.990304	2.72855	0.016004	0.297494	20519488	MIMAT0019770_st	"miRNA"	"Homo sapiens"	"chr1:23046059-23046080 (+)"	"22"	"UGUUGCAAGUCGGUGGAGACGU"	"ENST00000374630 // sense // intron // 1 /// ENST00000374632 // sense // intron // 1 /// ENST00000400191 // sense // intron // 1 /// ENST00000544305 // sense // intron // 1 /// OTTHUMT00000008059 // sense // intron // 1 /// OTTHUMT00000008060 // sense // intron // 1 /// OTTHUMT00000008061 // sense // intron // 1"	"---"
MIMAT0026474_st	hsa-miR-208a-5p	1.93765	3.59352	2.35932	3.54802	4.31584	2.86923	2.66376	3.69395	2.67181	0.782675	1.93187	3.56901	2.02614	0.642706	1.28209	2.61468	2.72591	0.0160879	0.298214	20500416	MIMAT0026474_st	"miRNA"	"Homo sapiens"	"chr14:23857846-23857867 (-)"	"22"	"GAGCUUUUGGCCCGGGUUAUAC"	"ENST00000356287 // sense // intron // 28 /// ENST00000362287 // sense // exon // 1 /// ENST00000405093 // sense // intron // 29 /// OTTHUMT00000071796 // sense // intron // 28"	"---"
MIMAT0004922_st	hsa-miR-875-5p	0.768881	0.673143	0.797223	0.564722	0.649162	0.752651	0.583948	0.780457	0.735886	1.14597	0.735513	1.03577	0.724324	0.879469	-0.203535	0.773366	-2.71885	0.0163143	0.301563	20505756	MIMAT0004922_st	"miRNA"	"Homo sapiens"	"chr8:100549058-100549079 (-)"	"22"	"UAUACCUCAGUUUUAUCAGGUG"	"ENST00000357162 // antisense // intron // 30 /// ENST00000358544 // antisense // intron // 30 /// ENST00000395996 // antisense // intron // 31 /// ENST00000496144 // antisense // intron // 31 /// ENST00000521559 // antisense // intron // 1 /// OTTHUMT00000277137 // antisense // intron // 30 /// OTTHUMT00000277138 // antisense // intron // 30 /// OTTHUMT00000277139 // antisense // intron // 31 //…	"hsa-mir-599 // chr8:100548864-100548958 (-) /// hsa-mir-875 // chr8:100549014-100549089 (-)"
MIMAT0005908_st	hsa-miR-1257	0.810663	0.810663	0.971712	0.853939	0.827663	0.668489	0.87386	0.783171	1.01893	0.910563	0.960277	1.05551	0.993516	1.19045	-0.175496	0.909243	-2.71277	0.0165118	0.303514	20506850	MIMAT0005908_st	"miRNA"	"Homo sapiens"	"chr20:60528677-60528697 (-)"	"21"	"AGUGAAUGAUGGGUUCUGACC"	"ENST00000474089 // sense // exon // 3 /// OTTHUMT00000079973 // sense // exon // 3"	"---"
MIMAT0027484_st	hsa-miR-6792-5p	0.806047	1.15929	0.795696	1.18841	1.19812	1.18748	1.1981	1.15931	1.08234	1.43368	1.45242	1.10923	1.32905	1.29814	-0.238415	1.17124	-2.71407	0.0164693	0.303514	20525545	MIMAT0027484_st	"miRNA"	"Homo sapiens"	"chr19:7682325-7682345 (+)"	"21"	"GUAAGCAGGGGCUCUGGGUGA"	"ENST00000160298 // sense // intron // 15 /// ENST00000446248 // sense // intron // 17 /// ENST00000595692 // sense // intron // 4 /// OTTHUMT00000459300 // sense // intron // 15 /// OTTHUMT00000459301 // sense // intron // 17 /// OTTHUMT00000459302 // sense // intron // 4"	"---"
MIMAT0018199_st	hsa-miR-3924	0.673143	1.07185	0.786313	1.05551	0.823704	0.872197	0.828455	0.810234	1.04623	0.636465	0.825443	0.668191	0.634099	0.676812	0.197091	0.814903	2.71082	0.0165756	0.30384	20518450	MIMAT0018199_st	"miRNA"	"Homo sapiens"	"chr10:59064249-59064270 (-)"	"22"	"AUAUGUAUAUGUGACUGCUACU"	"---"	"---"
ENSG00000239063_st	ENSG00000239063	1.07964	0.910778	0.929816	0.90741	0.942263	1.02508	1.40887	1.05887	1.16077	0.749105	0.944319	0.916999	0.838206	0.63835	0.22966	0.965034	2.7036	0.0168138	0.307353	20533699	ENSG00000239063_st	"snoRNA"	"Homo sapiens"	"chr1:52877114-52877194 (+)"	"81"	"ATCCTTTTGTAGTTCAGGTGCATGTGTGAGTTGTGCCTCCCTCAAACCTTGTTACAAAGTCAGCACATTACCTGTCTATCA"	"---"	"---"
MIMAT0019217_st	hsa-miR-3189-5p	0.961051	0.884714	1.15759	1.67004	0.973343	0.968199	0.929046	0.925362	1.06203	0.556686	0.75622	0.965239	0.884714	0.428553	0.34076	0.937342	2.70146	0.0168851	0.307803	20515625	MIMAT0019217_st	"miRNA"	"Homo sapiens"	"chr19:18497380-18497404 (+)"	"25"	"UGCCCCAUCUGUGCCCUGGGUAGGA"	"ENST00000252809 // sense // intron // 1 /// ENST00000595973 // sense // intron // 2 /// OTTHUMT00000466340 // sense // intron // 2"	"---"
MI0000783_st	hsa-mir-375	0.997727	0.863004	0.998433	0.965239	0.896134	0.871226	1.14139	0.737526	0.902897	0.644148	0.756161	0.870678	0.818911	0.673143	0.177789	0.866901	2.699	0.0169674	0.308452	20534852	MI0000783_st	"stem-loop"	"Homo sapiens"	"chr2:219866367-219866430 (-)"	"64"	"CCCCGCGACGAGCCCCUCGCACAAACCGGACCUGAGCGUUUUGUUCGUUCGGCUCGCGUGAGGC"	"ENST00000362103 // sense // exon // 1"	"---"
MIMAT0027460_st	hsa-miR-6780a-5p	0.791631	1.22646	0.94286	0.750795	1.08232	1.10248	0.579713	0.938088	0.738544	1.50463	1.25318	1.38134	1.25341	0.793383	-0.331314	1.0242	-2.69589	0.017072	0.309501	20525521	MIMAT0027460_st	"miRNA"	"Homo sapiens"	"chr17:40860142-40860164 (-)"	"23"	"UUGGGAGGGAAGACAGCUGGAGA"	"ENST00000415827 // sense // intron // 14 /// ENST00000428826 // sense // intron // 14 /// ENST00000435174 // sense // intron // 12 /// ENST00000585455 // sense // intron // 1 /// ENST00000585550 // sense // intron // 6 /// ENST00000585893 // sense // intron // 13 /// ENST00000585912 // sense // intron // 12 /// ENST00000586103 // sense // intron // 14 /// ENST00000588239 // sense // intron // 7 …	"---"
HBII-95_st	HBII-95	1.36016	1.15146	1.48996	1.54541	1.19812	2.08107	2.54312	2.065	1.75224	1.59689	2.36152	3.0555	4.08691	2.02367	-0.937504	2.02222	-2.69406	0.017134	0.309773	20534334	HBII-95_st	"CDBox"	"Homo sapiens"	"chr2:203157774-203157857 (+)"	"84"	"GTGTTCAATGATGATTTCTATTTGTTTGCCTGATTTCCTTTTGGATAATGAAGGCATCTTTAGTCACTACCTCTTCTGAGACAC"	"---"	"---"
MIMAT0015004_st	hsa-miR-544b	0.608552	0.605521	0.803863	0.737573	0.750795	0.685475	0.874725	0.693082	0.605521	0.897088	0.883042	0.727265	0.883042	0.932964	-0.157446	0.763465	-2.68727	0.0173654	0.312245	20515542	MIMAT0015004_st	"miRNA"	"Homo sapiens"	"chr3:124451333-124451354 (+)"	"22"	"ACCUGAGGUUGUGCAUUUCUAA"	"ENST00000232607 // sense // intron // 1 /// ENST00000413078 // sense // intron // 1 /// ENST00000460034 // sense // intron // 2 /// ENST00000462091 // sense // intron // 1 /// ENST00000467167 // sense // intron // 2 /// ENST00000474588 // sense // intron // 1 /// ENST00000479719 // sense // intron // 1 /// ENST00000497791 // sense // intron // 1 /// ENST00000536109 // sense // intron // 2 /// EN…	"---"
U38B_x_st	U38B	1.97109	4.69214	5.1845	5.04662	3.51884	5.05995	5.2236	5.07324	5.98749	5.12181	6.39253	6.3959	6.02966	6.26859	-1.40198	5.14042	-2.68858	0.0173203	0.312245	20538174	U38B_x_st	"CDBox"	"Homo sapiens"	"chr1:45244062-45244130 (+)"	"69"	"TCTCAGTGATGAAAACTTTGTCCAGTTCTGCTACTGACAGTAAGTGAAGATAAAGTGTGTCTGAGGAGA"	"---"	"---"
MIMAT0000450_st	hsa-miR-149-5p	4.78089	5.45733	3.66446	4.4667	5.65658	4.42499	4.01285	4.72068	5.03978	1.33801	3.97415	4.96768	3.9965	2.44925	1.34647	4.2107	2.68473	0.0174527	0.312906	20500780	MIMAT0000450_st	"miRNA"	"Homo sapiens"	"chr2:241395432-241395454 (+)"	"23"	"UCUGGCUCCGUGUCUUCACUCCC"	"ENST00000264039 // sense // intron // 1 /// ENST00000404327 // antisense // intron // 1 /// ENST00000404891 // antisense // intron // 1 /// ENST00000420138 // sense // intron // 1 /// ENST00000426280 // sense // intron // 1 /// ENST00000469694 // sense // intron // 1 /// OTTHUMT00000257179 // sense // intron // 1 /// OTTHUMT00000325970 // sense // intron // 1 /// OTTHUMT00000325972 // sense // i…	"---"
MIMAT0004694_st	hsa-miR-342-5p	1.20533	2.41779	1.70042	1.96032	4.09068	2.60104	2.73086	3.28431	1.4243	3.07484	4.43544	3.76884	3.60367	2.78549	-1.15421	2.79167	-2.68345	0.0174969	0.312906	20501279	MIMAT0004694_st	"miRNA"	"Homo sapiens"	"chr14:100576010-100576030 (+)"	"21"	"AGGGGUGCUAUCUGUGAUUGA"	"ENST00000392920 // sense // intron // 3 /// ENST00000402714 // sense // intron // 3 /// ENST00000544450 // sense // intron // 3 /// ENST00000553875 // sense // intron // 4 /// ENST00000554045 // sense // intron // 3 /// ENST00000555706 // sense // intron // 4 /// ENST00000557153 // sense // intron // 3 /// ENST00000557384 // sense // intron // 2 /// OTTHUMT00000413958 // sense // intron // 3 ///…	"hsa-mir-342 // chr14:100575992-100576090 (+) /// hsa-mir-151b // chr14:100575756-100575851 (-)"
MIMAT0031178_st	hsa-miR-7975	4.35431	5.00575	4.8951	4.93466	1.60773	4.83527	3.54776	5.02109	5.55731	5.98388	4.53657	5.45187	6.73969	7.24187	-1.57311	4.97949	-2.68032	0.0176055	0.313996	20529566	MIMAT0031178_st	"miRNA"	"Homo sapiens"	"chr19:55634593-55634610 (-)"	"18"	"AUCCUAGUCACGGCACCA"	"---"	"---"
MI0022550_st	hsa-mir-6716	0.915365	0.702111	0.767604	0.802367	0.878334	0.821795	0.728389	1.08174	1.03254	1.39816	0.923769	0.870885	1.03617	1.43269	-0.273418	0.956565	-2.67795	0.017688	0.314617	20537457	MI0022550_st	"stem-loop"	"Homo sapiens"	"chr11:118514718-118514797 (+)"	"80"	"GAGAGGCCAAGACCUUGGGAAUGGGGGUAAGGGCCUUCUGAGCCCAGGUCCGAACUCUCCAUUCCUCUGCAGAGCGCUCU"	"ENST00000356063 // sense // 3UTR // 14 /// ENST00000361417 // sense // 3UTR // 16 /// ENST00000392852 // sense // exon // 4 /// ENST00000524713 // sense // 3UTR // 4 /// ENST00000525698 // sense // exon // 8 /// ENST00000526826 // sense // exon // 2 /// ENST00000527898 // sense // 3UTR // 4 /// ENST00000528594 // sense // 3UTR // 14 /// ENST00000528875 // sense // intron // 3 /// ENST00000530994…	"---"
ENSG00000206897_st	ENSG00000206897	0.885795	1.10548	1.15757	0.848221	1.08858	0.969623	1.03606	1.1687	0.87517	0.701354	0.833672	0.833491	0.974601	0.802401	0.185918	0.948622	2.6682	0.0180316	0.31901	20532960	ENSG00000206897_st	"snoRNA"	"Homo sapiens"	"chr12:124101255-124101387 (+)"	"133"	"TAGCAAGCCTCCAGCGTGCTTGGGTCTGCAGTGACCCCGTGGATTCCTACAGGGCTTGCCAGAACAGTTTTGAAATGGTTTGAGGCCTTGCCGTGCTCCATGTAGAGCAAGGTTATAGAAATTTCAGACAATG"	"---"	"---"
ENSG00000239018_st	ENSG00000239018	1.13738	1.04144	0.952424	0.976522	1.08842	1.07073	0.983154	0.842036	0.912284	0.801468	0.921721	0.976708	0.772902	0.677875	0.170354	0.939648	2.66843	0.0180236	0.31901	20533667	ENSG00000239018_st	"snoRNA"	"Homo sapiens"	"chr2:75862267-75862370 (+)"	"104"	"ATCCTGTTATGATTCATAAGCATGATGACTGAGTTTTCACACTCCTGTGTGAGATGTGCCTCCCTCTAACCTTATTACAACATTGACATCTTACTCATTTGACA"	"---"	"---"
ENSG00000238545_x_st	ENSG00000238545	1.12653	0.871402	0.991938	1.02192	0.903591	0.886713	0.88045	0.88588	0.884714	0.858328	0.645581	0.886713	0.759341	0.759341	0.157378	0.883032	2.66563	0.0181232	0.319016	20533358	ENSG00000238545_x_st	"snoRNA"	"Homo sapiens"	"chr1:226491963-226492064 (+)"	"102"	"ACCCTTCTTAGTTCATAAGCATGATGATTGGGTTTTCATACTCATGTGTGAGATGTGTCTCTCTCAAACTTTGTGAAAAGTCAGCACATGACCCATCTGATG"	"---"	"---"
U92_st	U92	1.46143	1.16202	1.04732	1.10518	1.13503	0.818998	1.0401	0.805491	1.19443	1.49725	1.30612	1.93632	1.16793	1.23058	-0.342086	1.20773	-2.66548	0.0181286	0.319016	20538272	U92_st	"scaRna"	"Homo sapiens"	"chr9:19063654-19063784 (-)"	"131"	"TGGGAGGCTGATACACAAATTGGGCTGAAATACTGCTCTACTTGTCACCATGCCTCCCTAGAATAAACTGCCTTTTGATGACCGGGACGAATTGAGTGAAATCGTAACGGACAGATACGGGGCAGACAGAT"	"---"	"---"
MI0022591_st	hsa-mir-6746	1.65797	1.62478	1.62012	1.6831	1.81246	1.61961	2.10847	1.46255	2.04462	1.50065	1.34564	1.52356	1.5671	1.42879	0.263927	1.64282	2.65971	0.018336	0.321806	20537489	MI0022591_st	"stem-loop"	"Homo sapiens"	"chr11:61645688-61645750 (-)"	"63"	"CUUGCCCGGGAGAAGGAGGUGGCCUGGAGAGCUGCUGUCUCCAGCCGCCGCCUGUCUCCACAG"	"ENST00000278829 // sense // intron // 5 /// ENST00000414624 // sense // intron // 5 /// ENST00000525588 // sense // intron // 5 /// ENST00000526294 // sense // intron // 3 /// ENST00000527379 // sense // intron // 1 /// ENST00000527697 // sense // intron // 5 /// ENST00000529404 // sense // intron // 4 /// ENST00000531956 // sense // intron // 5 /// ENST00000533676 // sense // intron // 4 /// EN…	"---"
MIMAT0000063_st	hsa-let-7b-5p	13.9489	13.3333	13.2825	13.4663	14.1804	12.793	13.7208	13.3711	13.9894	14.0249	14.1468	14.0638	14.0493	13.9941	-0.490698	13.7403	-2.65242	0.0186016	0.325602	20500115	MIMAT0000063_st	"miRNA"	"Homo sapiens"	"chr22:46509571-46509592 (+)"	"22"	"UGAGGUAGUAGGUUGUGUGGUU"	"ENST00000360737 // sense // exon // 5 /// OTTHUMT00000316781 // sense // exon // 5"	"hsa-let-7a-3 // chr22:46508629-46508702 (+) /// hsa-let-7b // chr22:46509566-46509648 (+) /// hsa-mir-4763 // chr22:46509446-46509537 (+)"
U38B_st	U38B	1.95607	4.89824	5.53625	5.39186	2.54066	5.30688	5.54431	5.30028	6.3118	5.24694	6.83151	6.88791	6.66221	6.70823	-1.71332	5.36594	-2.64655	0.018818	0.328518	20538173	U38B_st	"CDBox"	"Homo sapiens"	"chr1:45244062-45244130 (+)"	"69"	"TCTCAGTGATGAAAACTTTGTCCAGTTCTGCTACTGACAGTAAGTGAAGATAAAGTGTGTCTGAGGAGA"	"---"	"---"
MI0014245_st	hsa-mir-3197	0.995927	0.884714	0.81564	1.05551	1.07841	0.795648	0.698648	0.917334	1.05811	1.02245	1.13981	0.979466	1.21353	1.24985	-0.198803	0.993216	-2.63975	0.0190716	0.332067	20536317	MI0014245_st	"stem-loop"	"Homo sapiens"	"chr21:42539484-42539556 (+)"	"73"	"GGCGAGGGGAGGCGCAGGCUCGGAAAGGCGCGCGAGGCUCCAGGCUCCUUCCCGAUCCACCGCUCUCCUCGCU"	"---"	"---"
HBII-52-6_x_st	HBII-52-6	0.465032	1.11774	1.29462	0.879266	0.63145	1.18151	1.00979	1.0179	1.07761	1.34528	0.787046	1.29284	1.8145	1.90594	-0.465242	1.13004	-2.63566	0.0192259	0.333874	20534294	HBII-52-6_x_st	"CDBox"	"Homo sapiens"	"chr15:25425644-25425725 (+)"	"82"	"GGGTCAATGATGAGAACCTTATATTGTTCTGAAGAGAGGTGATGACTTAAAAATCATGCTCAATAGGATTACGCTGAGGCCC"	"---"	"---"
MIMAT0002808_st	hsa-miR-511-5p	0.673143	0.782539	0.7777	0.634793	0.722136	0.539818	0.822651	0.604749	0.569192	0.868746	0.681556	1.02629	0.761003	0.998418	-0.186456	0.747338	-2.63074	0.0194131	0.336238	20503791	MIMAT0002808_st	"miRNA"	"Homo sapiens"	"chr10:17887122-17887142 (+) /// chr10:18134051-18134071 (+)"	"21"	"GUGUCUUUUGCUCUGCAGUCA"	"ENST00000239761 // sense // intron // 5 /// ENST00000331429 // sense // intron // 5 /// ENST00000457317 // sense // intron // 5 /// OTTHUMT00000047054 // sense // intron // 5 /// OTTHUMT00000047057 // sense // intron // 5"	"---"
MIMAT0027623_st	hsa-miR-6861-5p	1.16417	1.50958	1.9569	2.08363	1.15643	1.44325	1.41549	1.6401	1.60511	2.09581	2.16285	2.19953	2.06812	1.41919	-0.436361	1.70858	-2.62751	0.0195369	0.337498	20525684	MIMAT0027623_st	"miRNA"	"Homo sapiens"	"chr12:112601099-112601120 (-)"	"22"	"ACUGGGUAGGUGGGGCUCCAGG"	"ENST00000377560 // sense // exon // 74 /// ENST00000430131 // sense // exon // 74 /// ENST00000547085 // sense // exon // 6 /// ENST00000550722 // sense // exon // 75 /// OTTHUMT00000405222 // sense // exon // 75 /// OTTHUMT00000405409 // sense // exon // 6"	"---"
ENSG00000221719_x_st	ENSG00000221719	0.918776	0.894083	0.892432	0.753335	0.902315	0.808024	0.729746	0.910548	0.792722	1.27678	0.894083	0.982699	0.894083	1.05024	-0.174911	0.907133	-2.62331	0.0196988	0.339405	20533175	ENSG00000221719_x_st	"snoRNA"	"Homo sapiens"	"chr16:2846409-2846533 (-)"	"125"	"GCCGAGACTAAGTCGCATGCTGACACAGCTCTTGGTGTGCTACGGTACTTGGAGAGAATCTACTGGTCTTGATTCACTGGTGGGGGCAGTTGTTGCTTCCTTTAGTGCCCAGATCAGAAACATAC"	"---"	"---"
HBII-52-16_x_st	HBII-52-16	2.5808	4.08734	4.20597	3.74769	3.07586	4.38915	4.34061	3.98737	3.99982	4.57437	3.09432	5.35401	5.52716	6.61709	-1.20955	4.25583	-2.61966	0.019841	0.340965	20534259	HBII-52-16_x_st	"CDBox"	"Homo sapiens"	"chr15:25444595-25444676 (+)"	"82"	"GGGTCAATGATGAGAACCTTATATTATCCTGAAGAGAGGTGATGACTTAAAAATCATGCTCAATAGGATTACGCTGAGGCCC"	"---"	"---"
ENSG00000212270_st	ENSG00000212270	0.797393	0.709472	0.809358	0.70087	1.04593	0.978997	0.718689	0.746931	0.846916	1.07339	0.975684	0.9789	0.878953	1.05024	-0.174261	0.879409	-2.61721	0.0199365	0.341717	20533051	ENSG00000212270_st	"snoRNA"	"Homo sapiens"	"chr14:26275854-26275918 (-)"	"65"	"GTTCATGATAAGTAACATTTCTTCAATTTGACCTGATGTGTATTGAAGAAAACCAGCATCTGAGG"	"---"	"---"
MI0003685_st	hsa-mir-421	1.07403	1.27685	1.80227	1.27457	1.20618	1.35175	1.47955	1.15931	1.16936	0.863944	1.22425	0.931431	0.929987	1.17391	0.285725	1.20838	2.61543	0.0200064	0.342021	20535420	MI0003685_st	"stem-loop"	"Homo sapiens"	"chrX:73438212-73438296 (-)"	"85"	"GCACAUUGUAGGCCUCAUUAAAUGUUUGUUGAAUGAAAAAAUGAAUCAUCAACAGACAUUAAUUGGGCGCCUGCUCUGUGAUCUC"	"ENST00000602420 // sense // intron // 4 /// ENST00000602812 // sense // intron // 5 /// ENST00000603037 // sense // intron // 1 /// ENST00000603672 // sense // intron // 5 /// OTTHUMT00000467491 // sense // intron // 5 /// OTTHUMT00000467492 // sense // intron // 4 /// OTTHUMT00000468297 // sense // intron // 5 /// OTTHUMT00000468301 // sense // intron // 1"	"hsa-mir-421 // chrX:73438212-73438296 (-) /// hsa-mir-374b // chrX:73438382-73438453 (-) /// hsa-mir-374c // chrX:73438384-73438453 (+)"
MIMAT0004559_st	hsa-miR-181c-3p	0.869232	1.14382	0.673263	0.99489	0.965239	1.19758	1.06523	0.775939	1.0775	1.13742	1.37067	1.15818	1.00944	1.46615	-0.254737	1.06461	-2.61413	0.0200579	0.342021	20500449	MIMAT0004559_st	"miRNA"	"Homo sapiens"	"chr19:13985577-13985598 (+)"	"22"	"AACCAUCGACCGUUGAGUGGAC"	"ENST00000591161 // sense // intron // 1 /// ENST00000591727 // sense // intron // 1 /// OTTHUMT00000457943 // sense // intron // 1 /// OTTHUMT00000457944 // sense // intron // 1"	"hsa-mir-181c // chr19:13985513-13985622 (+) /// hsa-mir-181d // chr19:13985689-13985825 (+)"
MIMAT0000089_st	hsa-miR-31-5p	0.995695	1.60587	1.18444	0.526574	1.33049	0.94425	1.1973	1.52323	1.10762	8.19124	2.88504	2.81638	2.17501	0.739757	-2.20421	1.94449	-2.60788	0.0203055	0.345351	20500164	MIMAT0000089_st	"miRNA"	"Homo sapiens"	"chr9:21512157-21512177 (-)"	"21"	"AGGCAAGAUGCUGGCAUAGCU"	"ENST00000304425 // sense // intron // 1 /// OTTHUMT00000051910 // sense // intron // 1"	"---"
HBII-52-3_x_st	HBII-52-3	1.8975	2.67822	2.39813	1.86151	1.0867	2.74417	2.48089	2.08974	1.93089	2.5266	1.37497	3.7965	4.46144	4.20863	-1.14388	2.53828	-2.60553	0.0203995	0.345463	20534284	HBII-52-3_x_st	"CDBox"	"Homo sapiens"	"chr15:25420074-25420155 (+)"	"82"	"GGGTCAATGATGAGAACCTTATATTGTCCTGAAGAGAGGTGATGACTTAAAAATCATGCTTAGTAGGATTACGCTGAGGCCT"	"---"	"---"
MIMAT0019978_st	hsa-miR-4800-5p	1.37834	1.50723	1.28983	1.05551	1.20242	1.73337	1.23404	1.75591	1.3506	1.34562	1.1975	0.887561	0.928355	1.03673	0.31054	1.27879	2.6051	0.0204168	0.345463	20519701	MIMAT0019978_st	"miRNA"	"Homo sapiens"	"chr4:2251854-2251874 (-)"	"21"	"AGUGGACCGAGGAAGGAAGGA"	"ENST00000337190 // sense // 3UTR // 6 /// ENST00000513372 // sense // exon // 3 /// OTTHUMT00000206519 // sense // 3UTR // 6 /// OTTHUMT00000357529 // sense // exon // 3"	"---"
MIMAT0030986_st	hsa-miR-8059	1.11892	0.978257	0.93323	0.934328	0.732223	0.915773	0.920081	0.733549	0.907084	0.640523	0.79462	0.840215	0.645999	0.751722	0.173544	0.84618	2.59889	0.0206675	0.348811	20529769	MIMAT0030986_st	"miRNA"	"Homo sapiens"	"chr17:48846021-48846042 (+)"	"22"	"GGGGAACUGUAGAUGAAAAGGC"	"---"	"---"
ENSG00000238657_x_st	ENSG00000238657	0.758307	0.914932	0.929098	0.917656	1.0088	0.871246	0.938654	0.885248	0.87551	1.07899	1.14997	0.906214	0.928273	1.26903	-0.166557	0.959423	-2.58799	0.0211145	0.349066	20533432	ENSG00000238657_x_st	"snoRNA"	"Homo sapiens"	"chr9:135968439-135968538 (+)"	"100"	"ATCCTTTTGTAGTTGATGAACAATGATGATTGGGTGTTCATGCACATGCGTGAGATGTGTCACCCTCAAACCCTTACGTCGGCACGTTACCCATCTGACG"	"---"	"---"
MI0016996_st	hsa-mir-3978	0.989815	0.991674	0.902656	0.952784	1.08842	1.00833	0.813876	0.907155	0.884714	0.899491	0.771276	0.745733	0.846102	0.793531	0.137599	0.899683	2.59405	0.0208647	0.349066	20536850	MI0016996_st	"stem-loop"	"Homo sapiens"	"chrX:109325346-109325446 (+)"	"101"	"UCAGUGGAAAGCAUGCAUCCAGGGUGUGGAGCCAAAAUUAGAAGGGCCAAAAUUCUACCUGGCCCACUACCACAGCAACCUUGGGCAUCGUUUUCUUUUGA"	"ENST00000288381 // sense // intron // 2 /// ENST00000372068 // sense // intron // 3 /// ENST00000372072 // sense // intron // 2 /// ENST00000372073 // sense // intron // 3 /// ENST00000461715 // sense // intron // 2 /// OTTHUMT00000057896 // sense // intron // 2 /// OTTHUMT00000057898 // sense // intron // 3 /// OTTHUMT00000057901 // sense // intron // 2"	"---"
MI0017310_s_st	hsa-mir-4679-1	0.848426	0.874688	0.965239	1.16495	1.22765	0.701547	1.37446	0.843274	0.984142	0.769073	0.517154	0.921489	0.560081	0.809331	0.282838	0.89725	2.58692	0.0211587	0.349066	20536905	MI0017310_s_st	"stem-loop"	"Homo sapiens"	"chr10:90823093-90823167 (+)"	"75"	"GUCUUUUUUCUGUGAUAGAGAUUCUUUGCUUUGUUAGAAACAAAAAGCAAAGAAUCUCUAUCACAGAAAAAAGAU"	"ENST00000578358 // antisense // exon // 1"	"hsa-mir-4679-1 // chr10:90823093-90823167 (+) /// hsa-mir-4679-2 // chr10:90823092-90823168 (-)"
MI0017311_s_st	hsa-mir-4679-2	0.848426	0.874688	0.965239	1.16495	1.22765	0.701547	1.37446	0.843274	0.984142	0.769073	0.517154	0.921489	0.560081	0.809331	0.282838	0.89725	2.58692	0.0211587	0.349066	20536908	MI0017311_s_st	"stem-loop"	"Homo sapiens"	"chr10:90823092-90823168 (-)"	"77"	"UAUCUUUUUUCUGUGAUAGAGAUUCUUUGCUUUUUGUUUCUAACAAAGCAAAGAAUCUCUAUCACAGAAAAAAGACG"	"---"	"hsa-mir-4679-1 // chr10:90823093-90823167 (+) /// hsa-mir-4679-2 // chr10:90823092-90823168 (-)"
MI0017393_st	hsa-mir-371b	1.00774	1.18591	1.01337	1.3958	1.09844	1.14689	1.16254	0.982237	0.946679	1.05024	0.783731	0.965239	0.894364	0.862138	0.193257	1.03538	2.58951	0.0210514	0.349066	20536993	MI0017393_st	"stem-loop"	"Homo sapiens"	"chr19:54290931-54290996 (-)"	"66"	"GGUAACACUCAAAAGAUGGCGGCACUUUCACCAGAGAGCAGAAAGUGCCCCCACAGUUUGAGUGCC"	"ENST00000362161 // antisense // exon // 1 /// ENST00000595160 // sense // exon // 2 /// OTTHUMT00000465677 // sense // exon // 2"	"hsa-mir-371a // chr19:54290929-54290995 (+) /// hsa-mir-372 // chr19:54291144-54291210 (+) /// hsa-mir-373 // chr19:54291959-54292027 (+) /// hsa-mir-371b // chr19:54290931-54290996 (-)"
MI0022964_st	hsa-mir-7113	1.00212	1.21408	1.08422	0.829427	1.067	0.869702	1.02271	0.887161	0.884714	0.822483	1.03287	0.60899	0.746958	0.673143	0.207683	0.910399	2.58924	0.0210626	0.349066	20537853	MI0022964_st	"stem-loop"	"Homo sapiens"	"chr11:67800331-67800389 (+)"	"59"	"CUCCAGGGAGACAGUGUGUGAGGCCUCUUGCCAUGGCCUCCCUGCCCGCCUCUCUGCAG"	"ENST00000313468 // sense // intron // 3 /// ENST00000432321 // sense // intron // 3 /// ENST00000453471 // sense // intron // 4 /// ENST00000525419 // sense // intron // 1 /// ENST00000525628 // sense // intron // 3 /// ENST00000526339 // sense // intron // 3 /// ENST00000526446 // sense // intron // 3 /// ENST00000528492 // sense // intron // 1 /// ENST00000529645 // sense // intron // 2 /// EN…	"hsa-mir-4691 // chr11:67801364-67801448 (+) /// hsa-mir-7113 // chr11:67800331-67800389 (+)"
MIMAT0004550_st	hsa-miR-30c-2-3p	4.174	4.92047	5.15779	5.11033	5.85553	5.57628	5.04587	5.35251	4.92526	1.50065	3.67229	5.20334	5.1698	3.75652	1.26371	4.6729	2.59362	0.0208826	0.349066	20500423	MIMAT0004550_st	"miRNA"	"Homo sapiens"	"chr6:72086667-72086688 (-)"	"22"	"CUGGGAGAAGGCUGUUUACUCU"	"ENST00000413945 // sense // intron // 3 /// ENST00000436803 // sense // intron // 3 /// ENST00000602823 // sense // intron // 2 /// OTTHUMT00000041155 // sense // intron // 3 /// OTTHUMT00000041167 // sense // intron // 3 /// OTTHUMT00000467928 // sense // intron // 2"	"---"
MIMAT0019031_st	hsa-miR-4496	1.03947	0.947295	0.861243	0.944308	0.827576	0.577773	0.956342	0.651452	0.680361	0.979653	1.09181	1.07089	1.14826	0.914333	-0.20923	0.906482	-2.5871	0.0211514	0.349066	20518891	MIMAT0019031_st	"miRNA"	"Homo sapiens"	"chr12:109029625-109029646 (+)"	"22"	"GAGGAAACUGAAGCUGAGAGGG"	"ENST00000547282 // sense // exon // 1 /// ENST00000550306 // sense // intron // 2 /// OTTHUMT00000403906 // sense // intron // 2 /// OTTHUMT00000403907 // sense // exon // 1"	"---"
MIMAT0019072_st	hsa-miR-4533	0.794109	1.00894	1.11025	1.09865	1.33035	1.10818	0.938654	0.934421	0.889433	1.15203	1.2754	0.990601	1.46631	1.51977	-0.257158	1.11551	-2.59259	0.0209246	0.349066	20518934	MIMAT0019072_st	"miRNA"	"Homo sapiens"	"chr20:59053177-59053198 (+)"	"22"	"UGGAAGGAGGUUGCCGGACGCU"	"ENST00000437035 // sense // intron // 4 /// OTTHUMT00000079949 // sense // intron // 4"	"---"
ENSG00000221040_st	ENSG00000221040	0.853268	0.786286	0.932803	0.798954	0.83187	1.08165	0.938654	1.04389	0.668489	0.94261	1.15957	0.976912	1.26207	1.05309	-0.197088	0.952152	-2.58547	0.0212189	0.349185	20533140	ENSG00000221040_st	"snoRNA"	"Homo sapiens"	"chr1:116821228-116821442 (+)"	"215"	"AAGACTATACTTTCAGGGATCATTTATATGATTTGTGGCTACAGAAGTTTCTCAGCGTGAGGAGCCCCAGAAACCATGAGGAGGAGACGCAGCATTCTCTGTGGCGCGTGAGGCCAGCTCTTGGTTTTACTTCGCTACAACTGCATTTGCCATTGGTGATCGTTCTTCTCTCATCTCAGGGAGAGTAGAAGGGAGAGAAGATGCAGCCTGAGTGA"	"---"	"---"
MIMAT0018001_st	hsa-miR-3620-3p	1.10506	1.98202	1.63739	1.30286	0.933406	2.3064	1.49172	1.38538	2.64435	0.89522	1.12071	1.13669	0.962174	1.01548	0.617119	1.42278	2.57286	0.0217504	0.357042	20517834	MIMAT0018001_st	"miRNA"	"Homo sapiens"	"chr1:228285021-228285042 (+)"	"22"	"UCACCCUGCAUCCCGCACCCAG"	"ENST00000272102 // sense // intron // 2 /// ENST00000469235 // sense // intron // 2 /// ENST00000470558 // sense // intron // 2 /// ENST00000470670 // sense // exon // 2 /// ENST00000473949 // sense // intron // 3 /// ENST00000477451 // sense // intron // 2 /// ENST00000477821 // sense // exon // 2 /// ENST00000478336 // sense // intron // 2 /// ENST00000478424 // sense // intron // 2 /// ENST00…	"---"
ENSG00000207444_st	ENSG00000207444	1.14862	0.786795	0.753927	1.0297	1.19812	1.11886	0.985966	1.08005	0.995066	0.743224	0.928283	0.912093	0.767022	0.666038	0.207457	0.936697	2.56999	0.0218731	0.358025	20533014	ENSG00000207444_st	"snoRNA"	"Homo sapiens"	"chr14:71865054-71865124 (+)"	"71"	"CTACAATCATGGCAATATTTTTTGTCAACAGCGGTTCACCTAGTGAATGTTGATACTTTGGGTTTGAGTGA"	"---"	"---"
ENSG00000238799_x_st	ENSG00000238799	0.707703	0.965985	1.50443	1.00756	0.814813	0.796842	0.989871	1.50443	0.818357	0.623452	0.588719	0.805487	0.61844	0.737161	0.337569	0.891661	2.56769	0.0219718	0.358025	20533525	ENSG00000238799_x_st	"snoRNA"	"Homo sapiens"	"chr17:59039151-59039254 (-)"	"104"	"ATCCTTTTGTAGTTCATAAGCATGATGAGTGGGTTTTCACACTGCTGTGTGAGATGTGCCTTCCTCAAGCCTCGTTACAATGTCAGCACATTATCCATCTGATG"	"---"	"---"
MI0022613_st	hsa-mir-6768	0.917347	1.14715	0.83909	0.897333	1.35086	1.03483	1.3237	0.877671	1.12778	1.18398	1.28454	1.33711	1.59105	1.18385	-0.258797	1.14973	-2.5673	0.0219885	0.358025	20537511	MI0022613_st	"stem-loop"	"Homo sapiens"	"chr16:2513968-2514039 (+)"	"72"	"CCAGGCACACAGGAAAAGCGGGGCCCUGGGUUCGGCUGCUACCCCAAAGGCCACAUUCUCCUGUGCACACAG"	"ENST00000361837 // sense // intron // 8 /// ENST00000483320 // sense // intron // 7 /// ENST00000563531 // sense // intron // 8 /// ENST00000565716 // sense // intron // 5 /// ENST00000568753 // sense // intron // 5 /// ENST00000569496 // sense // intron // 8 /// ENST00000569994 // sense // intron // 7 /// OTTHUMT00000250802 // sense // intron // 8 /// OTTHUMT00000250803 // sense // intron // 7 …	"---"
MIMAT0028116_st	hsa-miR-7109-3p	1.15088	0.914771	0.828979	1.38438	0.532577	1.22661	1.30685	1.04134	1.19746	1.72208	1.71834	0.855538	1.37935	1.72692	-0.415571	1.21329	-2.5664	0.0220273	0.358025	20526177	MIMAT0028116_st	"miRNA"	"Homo sapiens"	"chr22:32017459-32017480 (-)"	"22"	"CAAGCCUCUCCUGCCCUUCCAG"	"ENST00000266095 // sense // exon // 6 /// ENST00000336566 // sense // exon // 5 /// ENST00000382151 // sense // exon // 5 /// ENST00000397500 // sense // exon // 5 /// ENST00000422020 // sense // exon // 5 /// ENST00000435900 // sense // exon // 5 /// ENST00000437808 // sense // 3UTR // 4 /// ENST00000439502 // sense // exon // 5 /// ENST00000460723 // sense // exon // 4 /// ENST00000473770 // s…	"---"
MI0016593_st	hsa-mir-3937	0.864232	0.950202	0.827127	1.13947	0.95031	0.825221	0.812464	0.956928	1.18524	1.17883	1.12148	1.08992	1.1605	1.06156	-0.17677	1.00882	-2.56508	0.0220844	0.358035	20536642	MI0016593_st	"stem-loop"	"Homo sapiens"	"chrX:39520470-39520575 (+)"	"106"	"AGAAGAAUGCCCAACCAGCCCUCAGUUGCUACAGUUCCCUGUUGUUUCAGCUCGACAACAACAGGCGGCUGUAGCAAUGGGGGGCUGGAUGGGCAUCUCAAUGUGC"	"---"	"---"
MIMAT0000265_st	hsa-miR-204-5p	0.627347	0.617851	0.859065	0.865356	0.859065	0.937151	0.879345	0.811612	0.668489	1.13363	0.860095	0.869624	0.901215	1.18398	-0.19801	0.862416	-2.56388	0.0221364	0.358035	20500460	MIMAT0000265_st	"miRNA"	"Homo sapiens"	"chr9:73424947-73424968 (-)"	"22"	"UUCCCUUUGUCAUCCUAUGCCU"	"ENST00000357533 // sense // intron // 6 /// ENST00000358082 // sense // intron // 5 /// ENST00000360823 // sense // intron // 7 /// ENST00000361823 // sense // intron // 6 /// ENST00000377101 // sense // intron // 6 /// ENST00000377105 // sense // intron // 6 /// ENST00000377106 // sense // intron // 7 /// ENST00000377110 // sense // intron // 6 /// ENST00000377111 // sense // intron // 6 /// EN…	"---"
ACA17_st	ACA17	0.749408	0.883222	0.907428	1.05691	0.862655	1.04	0.793922	1.00119	0.738374	0.815591	1.36373	1.34253	1.49942	0.865807	-0.284846	0.994299	-2.56203	0.0222166	0.358454	20532627	ACA17_st	"HAcaBox"	"Homo sapiens"	"chr9:139621199-139621331 (-)"	"133"	"ACTGCCCCTAGAGGCGTTGCAGCTGTGGCTGCCGTGTCACATCTGTGTCATTAGGTGGCAGAGATTAGAGAGGCTATGTCTACGCTCAGCGTTCTGCCCCGTGAACGTTTGAATGTTTGATAGTCTCACACTC"	"---"	"---"
ACA8_x_st	ACA8	1.3338	2.06132	2.81985	1.86986	1.95314	2.4927	2.3374	2.0512	1.9738	2.22757	3.83136	3.12455	3.07976	1.91145	-0.735707	2.36198	-2.55609	0.0224764	0.358825	20532721	ACA8_x_st	"HAcaBox"	"Homo sapiens"	"chr11:93465527-93465665 (-)"	"139"	"TGCACTGCATGGTATCTGCACTCAGCAGTTTACACCTGCTAGGGTGTTCAAAGGTCAGTGCTATAGAAATTCAGTATCTGGCATCGTTGGTTTTCTTGGCTTTGTGCTTGTTAAACCTGGTATTTCTACTGATACAGTA"	"---"	"---"
ENSG00000238568_st	ENSG00000238568	0.891599	0.851779	0.757958	0.941427	1.00565	0.867486	0.690396	0.717423	0.913453	0.819013	0.606729	0.751777	0.542608	0.680028	0.168544	0.78838	2.55621	0.0224712	0.358825	20533376	ENSG00000238568_st	"snoRNA"	"Homo sapiens"	"chr3:72622116-72622219 (+)"	"104"	"ATCCTTTTGTAGTTCTTGAGTGTGATGATCGGGTGCTCACACTCATGTGTGAGATATGCCACCCTCGAACCTCATTTTGAAGTCAGCACGTTACCTGTCTGACA"	"---"	"---"
MI0006341_st	hsa-mir-1208	0.921753	0.783731	0.965239	0.89766	0.925013	0.815216	0.94035	0.972156	0.801571	0.667173	0.721441	0.762184	0.930458	0.627668	0.149625	0.837972	2.55088	0.0227069	0.358825	20535814	MI0006341_st	"stem-loop"	"Homo sapiens"	"chr8:129162362-129162434 (+)"	"73"	"CACCGGCAGAAUCACUGUUCAGACAGGCGGAGACGGGUCUUUCUCGCCCUCUGAUGAGUCACCACUGUGGUGG"	"---"	"---"
MIMAT0000451_st	hsa-miR-150-5p	8.29425	8.63816	8.66766	9.07601	9.39949	8.65078	8.74154	8.8405	8.28816	8.09297	8.37843	8.44885	8.39116	8.36431	0.397804	8.59088	2.55208	0.0226538	0.358825	20500782	MIMAT0000451_st	"miRNA"	"Homo sapiens"	"chr19:50004089-50004110 (-)"	"22"	"UCUCCCAACCCUUGUACCAGUG"	"ENST00000602157 // antisense // 3UTR // 1"	"---"
MIMAT0002178_st	hsa-miR-487a-3p	0.877002	1.2452	0.955454	1.27457	1.15534	1.09298	1.15534	1.02775	1.16969	1.39919	1.54158	1.05551	1.23132	1.3935	-0.218295	1.18389	-2.55038	0.022729	0.358825	20503108	MIMAT0002178_st	"miRNA"	"Homo sapiens"	"chr14:101518831-101518852 (+)"	"22"	"AAUCAUACAGGGACAUCCAGUU"	"---"	"hsa-mir-134 // chr14:101521024-101521096 (+) /// hsa-mir-154 // chr14:101526092-101526175 (+) /// hsa-mir-377 // chr14:101528387-101528455 (+) /// hsa-mir-381 // chr14:101512257-101512331 (+) /// hsa-mir-382 // chr14:101520643-101520718 (+) /// hsa-mir-485 // chr14:101521756-101521828 (+) /// hsa-mir-487a // chr14:101518783-101518862 (+) /// hsa-mir-496 // chr14:101526910-101527011 (+) /// hsa-m…
MIMAT0002814_st	hsa-miR-432-5p	5.84553	3.6261	1.71401	1.9505	5.0976	2.93425	2.58679	2.03253	5.12521	7.53529	5.64677	4.20143	4.9114	4.57756	-1.93977	4.1275	-2.55743	0.0224176	0.358825	20503800	MIMAT0002814_st	"miRNA"	"Homo sapiens"	"chr14:101350833-101350855 (+)"	"23"	"UCUUGGAGUAGGUCAUUGGGUGG"	"ENST00000534062 // antisense // exon // 1 /// OTTHUMT00000395127 // antisense // exon // 1"	"hsa-mir-127 // chr14:101349316-101349412 (+) /// hsa-mir-136 // chr14:101351039-101351120 (+) /// hsa-mir-337 // chr14:101340830-101340922 (+) /// hsa-mir-431 // chr14:101347344-101347457 (+) /// hsa-mir-433 // chr14:101348223-101348315 (+) /// hsa-mir-432 // chr14:101350820-101350913 (+) /// hsa-mir-665 // chr14:101341370-101341441 (+)"
MIMAT0017986_st	hsa-miR-3609	3.77023	5.91907	5.99868	5.81962	5.50636	5.53254	5.86941	5.90534	4.30353	1.34523	5.51142	5.28692	4.57743	1.03926	1.8507	4.74179	2.55225	0.022646	0.358825	20517816	MIMAT0017986_st	"miRNA"	"Homo sapiens"	"chr7:98479323-98479346 (+)"	"24"	"CAAAGUGAUGAGUAAUACUGGCUG"	"ENST00000355540 // sense // intron // 2 /// ENST00000359863 // sense // intron // 2 /// ENST00000417523 // sense // intron // 3 /// ENST00000446306 // sense // intron // 1 /// OTTHUMT00000317978 // sense // intron // 2 /// OTTHUMT00000317979 // sense // intron // 2 /// OTTHUMT00000317981 // sense // intron // 1 /// OTTHUMT00000317982 // sense // intron // 3"	"---"
MIMAT0027626_st	hsa-miR-6862-3p	1.12537	1.2099	1.083	0.982383	0.788275	1.00649	1.11819	1.04568	0.749589	1.23958	1.12537	1.39714	1.15801	1.16782	-0.205486	1.08549	-2.55672	0.022449	0.358825	20525687	MIMAT0027626_st	"miRNA"	"Homo sapiens"	"chr16:28402305-28402328 (-)"	"24"	"CCUCACCCAGCUCUCUGGCCCUCU"	"ENST00000380876 // sense // intron // 10 /// ENST00000398943 // sense // intron // 10 /// ENST00000398944 // sense // intron // 10 /// OTTHUMT00000214116 // sense // intron // 10 /// ENST00000331666 // sense // intron // 10 /// ENST00000395587 // sense // intron // 10 /// ENST00000562217 // antisense // intron // 1 /// ENST00000564243 // sense // intron // 10 /// ENST00000565932 // sense // intr…	"---"
U20_st	U20	1.54074	0.998672	1.53609	1.28632	1.25156	1.63999	1.31556	1.72325	2.23749	2.1753	2.02728	1.83234	2.35022	1.4615	-0.466029	1.66974	-2.55483	0.0225318	0.358825	20538147	U20_st	"CDBox"	"Homo sapiens"	"chr2:232321155-232321234 (-)"	"80"	"TGGATATGATGACTGATTACCTGAGAAATAATTGATGAAATCTCAAGAAAATTCCTCTAGATAGTCAAGTTCTGATCCAG"	"---"	"---"
MI0003151_x_st	hsa-mir-519b	0.846271	1.07285	0.907311	1.02778	0.860163	0.899633	0.709627	0.726915	0.880898	0.702954	0.86788	0.717772	0.656483	0.583948	0.175465	0.818606	2.54388	0.0230199	0.359122	20535167	MI0003151_x_st	"stem-loop"	"Homo sapiens"	"chr19:54198467-54198547 (+)"	"81"	"CAUGCUGUGACCCUCUAGAGGGAAGCGCUUUCUGUUGUCUGAAAGAAAAGAAAGUGCAUCCUUUUAGAGGUUUACUGUUUG"	"---"	"hsa-mir-519c // chr19:54189723-54189809 (+) /// hsa-mir-520a // chr19:54194135-54194219 (+) /// hsa-mir-526b // chr19:54197647-54197729 (+) /// hsa-mir-519b // chr19:54198467-54198547 (+) /// hsa-mir-525 // chr19:54200787-54200871 (+) /// hsa-mir-523 // chr19:54201639-54201725 (+) /// hsa-mir-518f // chr19:54203269-54203355 (+) /// hsa-mir-520b // chr19:54204481-54204541 (+) /// hsa-mir-518b // …
MIMAT0004780_st	hsa-miR-532-3p	6.97573	5.97619	5.84508	5.64444	7.65266	5.96053	5.71757	5.69555	6.00362	3.66918	5.6799	5.92998	5.94784	1.75559	1.56699	5.60385	2.54436	0.0229985	0.359122	20503908	MIMAT0004780_st	"miRNA"	"Homo sapiens"	"chrX:49767810-49767831 (+)"	"22"	"CCUCCCACACCCAAGGCUUGCA"	"ENST00000376088 // sense // intron // 3 /// ENST00000376091 // sense // intron // 3 /// ENST00000482218 // sense // intron // 3 /// OTTHUMT00000056542 // sense // intron // 3 /// OTTHUMT00000056543 // sense // intron // 3 /// OTTHUMT00000109349 // sense // intron // 3"	"hsa-mir-188 // chrX:49768109-49768194 (+) /// hsa-mir-362 // chrX:49773572-49773636 (+) /// hsa-mir-500a // chrX:49773039-49773122 (+) /// hsa-mir-501 // chrX:49774330-49774413 (+) /// hsa-mir-532 // chrX:49767754-49767844 (+) /// hsa-mir-500b // chrX:49775280-49775358 (+)"
MIMAT0018989_st	hsa-miR-548ai	0.988363	1.3279	1.04872	1.05551	0.931042	0.825905	1.10738	1.03208	1.09298	0.926132	1.49175	1.12079	1.60587	2.44789	-0.472945	1.21445	-2.54724	0.022869	0.359122	20518847	MIMAT0018989_st	"miRNA"	"Homo sapiens"	"chr6:99572500-99572521 (+)"	"22"	"AAAGGUAAUUGCAGUUUUUCCC"	"---"	"---"
MIMAT0022707_st	hsa-miR-570-5p	0.988363	1.3279	1.04872	1.05551	0.931042	0.825905	1.10738	1.03208	1.09298	0.926132	1.49175	1.12079	1.60587	2.44789	-0.472945	1.21445	-2.54724	0.022869	0.359122	20504292	MIMAT0022707_st	"miRNA"	"Homo sapiens"	"chr3:195426296-195426317 (+)"	"22"	"AAAGGUAAUUGCAGUUUUUCCC"	"ENST00000420851 // sense // intron // 2 /// ENST00000431767 // sense // intron // 1 /// ENST00000438608 // sense // intron // 1 /// ENST00000451228 // sense // intron // 1 /// ENST00000451982 // sense // intron // 5 /// ENST00000594715 // sense // intron // 2 /// ENST00000597034 // sense // intron // 4 /// ENST00000597482 // sense // intron // 5 /// ENST00000599448 // sense // intron // 3 /// EN…	"---"
U31_x_st	U31	4.93586	5.23731	5.6506	5.51109	4.52403	6.64905	6.26893	6.37508	6.81995	5.97644	6.42608	7.34386	7.91759	6.39664	-1.03746	6.14518	-2.54399	0.0230152	0.359122	20538161	U31_x_st	"CDBox"	"Homo sapiens"	"chr11:62620797-62620867 (-)"	"71"	"CTCACCAGTGATGAGTTGAATACCGCCCCAGTCTGATCAATGTGTGACTGAAAGGTATTTTCTGAGCTGTG"	"---"	"---"
MIMAT0026620_st	hsa-miR-598-5p	0.796385	0.858776	0.80835	0.853939	1.10816	0.991651	0.780393	0.778641	1.22512	0.867289	0.688231	0.470147	0.796385	0.600784	0.226702	0.830304	2.53662	0.0233488	0.363393	20504336	MIMAT0026620_st	"miRNA"	"Homo sapiens"	"chr8:10892767-10892789 (-)"	"23"	"GCGGUGAUCCCGAUGGUGUGAGC"	"ENST00000416569 // sense // intron // 1 /// OTTHUMT00000383958 // sense // intron // 1"	"---"
ACA58_st	ACA58	0.991848	1.02088	0.795696	0.969785	0.965239	1.09298	0.938654	1.14847	0.886508	1.21769	1.10935	1.23606	1.19728	0.964578	-0.166096	1.03822	-2.52571	0.0238519	0.364248	20532696	ACA58_st	"HAcaBox"	"Homo sapiens"	"chr3:131197941-131198077 (-)"	"137"	"GGGCATACTCGTAGACCTTGCCTGACTGTGCTCATGTCCAGGCAGGGGGGACAGTGTATGCAAGAATAATTTGGAGTTCCTGCCAGCTCTAACCAGCTTCATCAGTGGCTGGATAAATTGCAGGACTCTAAACATTT"	"---"	"---"
ENSG00000238819_st	ENSG00000238819	0.92855	0.880541	0.731614	1.06344	0.760003	0.811241	1.22828	0.810048	0.770247	0.670875	0.700212	0.791503	0.580034	0.673143	0.203953	0.814266	2.5321	0.0235561	0.364248	20533541	ENSG00000238819_st	"snoRNA"	"Homo sapiens"	"chr15:46643860-46643944 (-)"	"85"	"CTGATTCAACTATGATTTTTATTTGTTTGACTGATTTCCTTTTGGATAATGAAGGTATCTTTAGTCACCATATCTTCTGAGACAT"	"---"	"---"
ENSG00000239031_st	ENSG00000239031	1.15037	1.04134	0.77418	0.915992	0.965239	0.891432	0.899901	0.809738	1.14306	0.876183	0.712982	0.659115	0.833885	0.787486	0.180653	0.890064	2.52461	0.0239034	0.364248	20533675	ENSG00000239031_st	"snoRNA"	"Homo sapiens"	"chr18:10389895-10389997 (-)"	"103"	"ATCCTTTTGTGGATCATAAGCATGATGATTGGTTTTTCACACTAACGTGTGAAATGTGCCTCCTTAAAGCCTTATTATAGCATTGACATATTACCCATTGAAG"	"---"	"---"
ENSG00000251737_st	ENSG00000251737	0.836025	1.00936	1.12964	0.965239	1.48567	1.24998	0.981191	1.09132	1.03114	0.985366	0.783731	0.800139	0.830338	0.896653	0.227372	1.00541	2.52491	0.0238891	0.364248	20533787	ENSG00000251737_st	"snoRNA"	"Homo sapiens"	"chr22:18124172-18124285 (-)"	"114"	"ATCCTTTTGCGGTTCATAAAGAACCAAGATGACTGGGTTTCATGCTAATGCATGACATGTGCCTCCCTCAAATCATGTTGCCTCATGGGCTTATTGGCACATTACCGTCTGAGG"	"---"	"---"
HBII-52-13_x_st	HBII-52-13	4.01052	4.27295	4.38067	4.10261	3.69069	4.49616	4.38699	3.87866	4.35221	4.39218	3.46311	5.40472	5.79043	6.5373	-0.942944	4.51137	-2.52231	0.0240109	0.364248	20534256	HBII-52-13_x_st	"CDBox"	"Homo sapiens"	"chr15:25438468-25438549 (+)"	"82"	"GGGTCGATGATGAGAACCTTATATTATCCTGAAGAGAGGTGATGACTTAAAAATCATGCTCAATAGGATTACGCTGAGGCCC"	"---"	"---"
MI0003179_x_st	hsa-mir-527	0.975492	0.896692	0.993926	0.877809	0.877809	1.25382	1.1974	0.956552	0.985817	0.950631	0.756953	0.892963	0.721216	0.762582	0.184833	0.93569	2.52312	0.023973	0.364248	20535198	MI0003179_x_st	"stem-loop"	"Homo sapiens"	"chr19:54257272-54257356 (+)"	"85"	"UCUCAAGCUGUGACUGCAAAGGGAAGCCCUUUCUGUUGUCUAAAAGAAAAGAAAGUGCUUCCCUUUGGUGAAUUACGGUUUGAGA"	"---"	"hsa-mir-521-1 // chr19:54251890-54251976 (+) /// hsa-mir-522 // chr19:54254465-54254551 (+) /// hsa-mir-519a-1 // chr19:54255651-54255735 (+) /// hsa-mir-527 // chr19:54257272-54257356 (+) /// hsa-mir-516a-1 // chr19:54259995-54260084 (+) /// hsa-mir-516a-2 // chr19:54264387-54264476 (+) /// hsa-mir-519a-2 // chr19:54265598-54265684 (+) /// hsa-mir-1283-2 // chr19:54261486-54261572 (+)"
MI0014212_st	hsa-mir-3178	1.43438	3.09204	1.78497	1.70904	1.51618	2.67027	1.6334	1.90396	1.956	1.00737	1.69951	1.40827	1.02472	1.52806	0.633106	1.74058	2.52652	0.0238145	0.364248	20536289	MI0014212_st	"stem-loop"	"Homo sapiens"	"chr16:2581923-2582006 (-)"	"84"	"GAGGCUGGGCGGGGCGCGGCCGGAUCGGUCGAGAGCGUCCUGGCUGAUGACGGUCUCCCGUGCCCACGCCCCAAACGCAGUCUC"	"---"	"---"
MI0018168_st	hsa-mir-5189	0.877733	1.28983	0.925108	0.901198	1.24992	1.12886	0.940463	1.16112	0.83986	0.909647	0.917338	0.764581	0.641433	0.838823	0.220534	0.956136	2.52625	0.0238269	0.364248	20537131	MI0018168_st	"stem-loop"	"Homo sapiens"	"chr16:88535326-88535439 (+)"	"114"	"GGCCCGCCUUUUAGGGGCCUCGCUGUCUGGGCACAGGCGGAUGGACAGGCUGGCCUCUGGAUGACCUGCCAACCGUCAGAGCCCAGACCCACGUGGCCUCAGUUGGGGACCAGG"	"ENST00000319555 // sense // intron // 1 /// ENST00000562417 // sense // intron // 1 /// ENST00000562437 // sense // intron // 1 /// ENST00000563351 // sense // intron // 1 /// ENST00000569086 // sense // intron // 1 /// OTTHUMT00000422270 // sense // intron // 1 /// OTTHUMT00000422271 // sense // intron // 1 /// OTTHUMT00000422272 // sense // intron // 1 /// OTTHUMT00000422378 // sense // intron…	"---"
MI0023614_st	hsa-mir-7154	0.774161	0.955404	0.477379	0.694967	0.849355	0.752604	0.784355	0.627573	0.773462	0.846333	0.910482	1.07771	0.845749	0.954822	-0.183769	0.808883	-2.52293	0.0239818	0.364248	20537870	MI0023614_st	"stem-loop"	"Homo sapiens"	"chr11:45713254-45713326 (-)"	"73"	"UUCAUGAACUGGGUCUAGCUUGGAGCCUUGGUAGGGAAGCAAGCUGAGGAGAUAGGAGGACAAGUUGUGGGAU"	"---"	"---"
MIMAT0000415_st	hsa-let-7i-5p	8.425	10.2462	10.3578	9.94398	8.60065	10.4714	10.3957	10.3553	10.4742	10.4078	11.1968	10.6088	11.1209	10.7375	-0.895452	10.2387	-2.52462	0.0239028	0.364248	20500715	MIMAT0000415_st	"miRNA"	"Homo sapiens"	"chr12:62997471-62997492 (+)"	"22"	"UGAGGUAGUAGUUUGUGCUGUU"	"ENST00000362309 // sense // exon // 1 /// ENST00000550290 // sense // intron // 1 /// OTTHUMT00000406740 // antisense // 5UTR // 1 /// OTTHUMT00000406759 // sense // intron // 1"	"---"
MIMAT0019758_st	hsa-miR-4676-5p	0.823378	0.922091	0.882277	0.940181	1.52806	0.978997	1.08867	1.12758	1.11631	1.11594	1.8453	2.7214	2.20401	0.653583	-0.662763	1.28198	-2.53146	0.0235857	0.364248	20519476	MIMAT0019758_st	"miRNA"	"Homo sapiens"	"chr10:74480796-74480816 (+)"	"21"	"GAGCCAGUGGUGAGACAGUGA"	"ENST00000357157 // sense // intron // 1 /// ENST00000373053 // sense // intron // 1 /// ENST00000536019 // sense // intron // 1 /// ENST00000603649 // sense // intron // 3 /// ENST00000604152 // sense // intron // 1 /// ENST00000604372 // sense // intron // 2 /// ENST00000604679 // sense // intron // 4 /// ENST00000605597 // sense // intron // 1 /// OTTHUMT00000048593 // sense // intron // 1 ///…	"---"
ENSG00000212415_st	ENSG00000212415	0.883324	0.717621	1.06483	0.918429	0.918429	0.811903	0.814534	0.844351	0.90065	1.05464	0.983832	0.888843	1.23012	1.04239	-0.165069	0.93385	-2.52004	0.0241175	0.365024	20533084	ENSG00000212415_st	"snoRNA"	"Homo sapiens"	"chr15:33262928-33262992 (+)"	"65"	"ATACTATGATGTTTGCATAGTTCAGCAGATTGAATTATGAAGAGATCTACCATTTGTCTGGTGTT"	"---"	"---"
MIMAT0000443_st	hsa-miR-125a-5p	10.0308	9.92258	9.93459	10.0303	10.9271	9.87145	9.96178	10.204	9.79135	8.44421	10.4128	9.94428	9.40625	7.94105	0.845143	9.77303	2.51887	0.0241726	0.365024	20500765	MIMAT0000443_st	"miRNA"	"Homo sapiens"	"chr19:52196521-52196544 (+)"	"24"	"UCCCUGAGACCCUUUAACCUGUGA"	"ENST00000602324 // antisense // exon // 1 /// OTTHUMT00000467329 // antisense // exon // 1"	"hsa-let-7e // chr19:52196039-52196117 (+) /// hsa-mir-125a // chr19:52196507-52196592 (+) /// hsa-mir-99b // chr19:52195865-52195934 (+)"
MIMAT0018072_st	hsa-miR-3652	0.884714	0.608692	0.8789	0.660247	0.733905	0.985576	0.945518	0.736347	1.12133	1.1774	1.02864	1.07121	1.3843	0.79944	-0.252728	0.92973	-2.51288	0.0244566	0.368468	20517903	MIMAT0018072_st	"miRNA"	"Homo sapiens"	"chr12:104324203-104324220 (+)"	"18"	"CGGCUGGAGGUGUGAGGA"	"ENST00000299767 // sense // 3UTR // 1 /// ENST00000540297 // sense // 3UTR // 1 /// ENST00000548462 // sense // exon // 1 /// ENST00000548622 // sense // exon // 1 /// ENST00000549334 // sense // intron // 1 /// OTTHUMT00000407348 // sense // intron // 1 /// OTTHUMT00000407349 // sense // 3UTR // 1 /// OTTHUMT00000407350 // sense // exon // 1 /// OTTHUMT00000407351 // sense // 3UTR // 1 /// OTTH…	"---"
MIMAT0002853_st	hsa-miR-519d-3p	0.943492	1.04134	0.772707	0.750795	0.83263	1.16961	1.19812	1.0203	0.905802	0.904318	0.574512	0.832342	0.689568	0.724953	0.214284	0.882893	2.51056	0.0245679	0.369302	20503849	MIMAT0002853_st	"miRNA"	"Homo sapiens"	"chr19:54216654-54216675 (+)"	"22"	"CAAAGUGCCUCCCUUUAGAGUG"	"---"	"hsa-mir-526a-1 // chr19:54209506-54209590 (+) /// hsa-mir-520c // chr19:54210707-54210793 (+) /// hsa-mir-518c // chr19:54211989-54212089 (+) /// hsa-mir-524 // chr19:54214256-54214342 (+) /// hsa-mir-517a // chr19:54215522-54215608 (+) /// hsa-mir-519d // chr19:54216601-54216688 (+) /// hsa-mir-521-2 // chr19:54219848-54219934 (+) /// hsa-mir-520d // chr19:54223350-54223436 (+) /// hsa-mir-517b…
MI0017419_s_st	hsa-mir-4776-1	1.46455	0.920014	0.855806	1.14646	1.08894	1.46583	1.31745	0.913036	0.857512	0.747149	0.872197	0.887999	0.920014	0.725477	0.283831	1.01303	2.50553	0.0248097	0.370905	20537024	MI0017419_s_st	"stem-loop"	"Homo sapiens"	"chr2:213790981-213791060 (+)"	"80"	"CUAUAUGCAGUGGACCAGGAUGGCAAGGGCUCUCCUGAAAGGACAGUAGAGCCCUUGCCAUCCUGGUCCACUGCAUAUAG"	"ENST00000415387 // antisense // intron // 1 /// OTTHUMT00000337265 // antisense // intron // 1"	"hsa-mir-4776-1 // chr2:213790981-213791060 (+) /// hsa-mir-4776-2 // chr2:213790981-213791060 (-)"
MI0017420_s_st	hsa-mir-4776-2	1.46455	0.920014	0.855806	1.14646	1.08894	1.46583	1.31745	0.913036	0.857512	0.747149	0.872197	0.887999	0.920014	0.725477	0.283831	1.01303	2.50553	0.0248097	0.370905	20537027	MI0017420_s_st	"stem-loop"	"Homo sapiens"	"chr2:213790981-213791060 (-)"	"80"	"CUAUAUGCAGUGGACCAGGAUGGCAAGGGCUCUACUGUCCUUUCAGGAGAGCCCUUGCCAUCCUGGUCCACUGCAUAUAG"	"ENST00000415387 // sense // intron // 1 /// OTTHUMT00000337265 // sense // intron // 1"	"hsa-mir-4776-1 // chr2:213790981-213791060 (+) /// hsa-mir-4776-2 // chr2:213790981-213791060 (-)"
MIMAT0000426_st	hsa-miR-132-3p	7.35445	7.18766	7.38413	7.45638	8.86004	7.20745	7.72745	7.77828	6.96036	6.72188	7.2426	7.11461	7.18109	5.56705	0.7808	7.26739	2.50484	0.0248432	0.370905	20500737	MIMAT0000426_st	"miRNA"	"Homo sapiens"	"chr17:1953223-1953244 (-)"	"22"	"UAACAGUCUACAGCCAUGGUCG"	"---"	"hsa-mir-212 // chr17:1953565-1953674 (-) /// hsa-mir-132 // chr17:1953202-1953302 (-)"
ENSG00000207171_x_st	ENSG00000207171	0.599599	0.805011	0.816976	0.659857	0.86583	0.760437	0.793	0.821476	0.811171	0.729486	1.30349	0.862655	1.04096	0.936139	-0.204172	0.843291	-2.50347	0.0249098	0.370952	20532997	ENSG00000207171_x_st	"snoRNA"	"Homo sapiens"	"chr4:169392560-169392690 (+)"	"131"	"GGCTTGCTGGTGCTTACCACAGGCTGAATTCTTACACTGACTATATAGAAAAGGAGGTAGAGTAAACCTACCCAATATACCCCTCAGCCCAGGCTCTGTGCCTGATCTATATTGTGAATGTGGGAACATAG"	"---"	"---"
MIMAT0019077_st	hsa-miR-1587	4.0937	3.55544	3.61191	2.5485	3.52426	2.71935	3.96086	2.66034	4.31451	5.39977	4.05574	3.44481	4.18806	4.45643	-0.865756	3.75241	-2.50246	0.0249587	0.370952	20518940	MIMAT0019077_st	"miRNA"	"Homo sapiens"	"chrX:39696816-39696835 (+)"	"20"	"UUGGGCUGGGCUGGGUUGGG"	"ENST00000562814 // antisense // exon // 2 /// OTTHUMT00000430435 // antisense // exon // 2"	"---"
MIMAT0000765_st	hsa-miR-335-5p	1.05265	0.947407	1.21084	1.27457	1.00151	1.11913	1.37446	1.05816	0.814971	1.00135	3.31452	1.65438	1.14262	1.88349	-0.704416	1.34643	-2.49343	0.025402	0.376692	20501300	MIMAT0000765_st	"miRNA"	"Homo sapiens"	"chr7:130135967-130135989 (+)"	"23"	"UCAAGAGCAAUAACGAAAAAUGU"	"ENST00000223215 // sense // intron // 2 /// ENST00000341441 // sense // intron // 2 /// ENST00000378576 // sense // intron // 2 /// ENST00000393187 // sense // intron // 2 /// ENST00000399874 // sense // intron // 2 /// ENST00000416162 // sense // intron // 2 /// ENST00000421001 // sense // intron // 2 /// ENST00000427521 // sense // intron // 2 /// ENST00000433159 // sense // intron // 2 /// EN…	"---"
MIMAT0015013_st	hsa-miR-548u	1.19794	0.851258	1.01226	0.934362	1.07241	0.967241	1.29987	0.704047	1.35814	0.730619	0.778627	0.964231	0.884714	0.525786	0.267374	0.948679	2.4872	0.0257116	0.380429	20515553	MIMAT0015013_st	"miRNA"	"Homo sapiens"	"chr6:57254978-57255000 (+)"	"23"	"CAAAGACUGCAAUUACUUUUGCG"	"ENST00000389488 // sense // intron // 7 /// ENST00000490313 // sense // intron // 2 /// OTTHUMT00000043468 // sense // intron // 7 /// OTTHUMT00000043469 // sense // intron // 2"	"---"
14qII-12_st	14qII-12	2.10798	2.23239	1.77035	1.80483	1.39249	2.38026	2.04496	1.55157	1.86265	3.04712	3.14674	2.65333	2.89867	1.18169	-0.680236	2.14822	-2.48139	0.0260041	0.38261	20532578	14qII-12_st	"CDBox"	"Homo sapiens"	"chr14:101435285-101435358 (+)"	"74"	"TGGACCAATGATGACAAATACCGGCGTATGAGTCTTGGATGATGAATAATACGTGTCTGGAACTCTGAGGTCCA"	"---"	"---"
ACA21_st	ACA21	1.17517	0.844521	1.0255	0.963336	1.5085	0.909781	0.785421	0.962489	1.20725	1.19599	1.01932	1.30769	2.33565	1.6047	-0.45023	1.20324	-2.47565	0.0262958	0.38261	20532633	ACA21_st	"HAcaBox"	"Homo sapiens"	"chr17:37009116-37009248 (-)"	"133"	"CCCCCTTTTAAAAGCACTCAATGGGCCTGTGGCTAATGACCTATTGAGCCGTCAAGAAAGGGGAGAGTGAAAACATCGCTTTTGGGTGAAGTGGCAACATGTGTTGTTTGCTTCAATCGGTGGTGTGACAAGG"	"---"	"---"
ENSG00000200969_x_st	ENSG00000200969	0.884714	1.12893	0.849495	1.06786	0.933486	0.987185	0.959426	0.93554	0.874265	1.13189	1.13958	1.04916	1.00588	1.74464	-0.256353	1.04943	-2.48047	0.0260506	0.38261	20532823	ENSG00000200969_x_st	"snoRNA"	"Homo sapiens"	"chr9:84503833-84503900 (+)"	"68"	"CGGGTGGTGATGACCCCAACATTCCATCTGAATGCCTGTGCTGAAACCCAGAGGCTGTTTCTGAACCA"	"---"	"---"
ENSG00000238834_x_st	ENSG00000238834	0.969651	0.720407	0.754737	0.835732	0.845246	0.888811	0.758358	0.790295	0.750993	0.940801	0.816546	0.947592	1.01634	1.02803	-0.13717	0.861682	-2.47794	0.0261794	0.38261	20533549	ENSG00000238834_x_st	"snoRNA"	"Homo sapiens"	"chr16:47154830-47154932 (-)"	"103"	"ATACTCTGTAGTGTGTAAGTCTGATGCCCGGATGTTGACGCACACATGTGACGTGCGCCTCCCTCCAGCCTTGTTACCATGTCGGCACATTGCCTATCTGACA"	"---"	"---"
ENSG00000252299_x_st	ENSG00000252299	1.26309	0.931783	1.23452	1.09447	0.813818	1.24399	1.0631	1.54901	1.23452	1.55238	1.52272	2.02568	1.75176	0.883562	-0.388519	1.29746	-2.47474	0.0263425	0.38261	20538310	ENSG00000252299_x_st	"snoRNA"	"Homo sapiens"	"chr9:90989184-90989274 (+)"	"91"	"AAGACTATACTTTCAGGGATCATTTCTATAGTTCGTTACTAAAGAAGTTTCTCTGAACGTGTAGAGCACCGGTACAAACAAATGGAAGAAC"	"---"	"---"
HBII-85-25_s_st	HBII-85-25	1.09507	1.66604	0.861783	1.49925	0.92653	2.061	1.2829	0.884668	2.51973	1.27365	2.34582	3.34399	3.97499	1.41744	-1.04929	1.79663	-2.47687	0.0262339	0.38261	20534318	HBII-85-25_s_st	"CDBox"	"Homo sapiens"	"chr15:25342809-25342902 (+)"	"94"	"TGGATCGATGATGACTTTAAAATGGATCTCATCGGAATCTGAACAAAATGAGTGACCAAATCACTTCTGTGCCACTTCTGTGAGCTGAGGTCCA"	"---"	"---"
HBII-85-26_s_st	HBII-85-26	1.09507	1.66604	0.861783	1.49925	0.92653	2.061	1.2829	0.884668	2.51973	1.27365	2.34582	3.34399	3.97499	1.41744	-1.04929	1.79663	-2.47687	0.0262339	0.38261	20534319	HBII-85-26_s_st	"CDBox"	"Homo sapiens"	"chr15:25344645-25344742 (+)"	"98"	"TGGATCGATGATGACTATAAAAAAAATGGATCTCATCGGAATCTGAACAAAATGAGTGACCAAATCATTTCTGTGCCACTTCTGTGAGCTGAGGTCCA"	"---"	"---"
MIMAT0022731_st	hsa-miR-3184-3p	1.184	1.15036	0.949191	1.35861	1.235	1.49741	0.867144	1.01984	0.955091	1.15749	1.6664	1.45952	1.92578	1.14939	-0.336534	1.25537	-2.47506	0.0263264	0.38261	20515616	MIMAT0022731_st	"miRNA"	"Homo sapiens"	"chr17:28444113-28444135 (-)"	"23"	"AAAGUCUCGCUCUCUGCCCCUCA"	"ENST00000247026 // antisense // intron // 1 /// ENST00000362201 // antisense // exon // 1 /// ENST00000394826 // antisense // intron // 1 /// ENST00000467446 // antisense // exon // 1 /// ENST00000475652 // antisense // intron // 1 /// ENST00000479218 // antisense // intron // 1 /// ENST00000540900 // antisense // intron // 2 /// ENST00000577289 // antisense // intron // 1 /// ENST00000582938 //…	"hsa-mir-423 // chr17:28444097-28444190 (+) /// hsa-mir-3184 // chr17:28444104-28444178 (-)"
MIMAT0025478_st	hsa-miR-6511a-5p	1.64581	1.3796	1.19984	1.4299	1.51409	1.86847	1.06523	1.4358	1.47078	1.99553	1.94758	1.32731	2.07053	1.60346	-0.343383	1.56814	-2.47399	0.0263809	0.38261	20525023	MIMAT0025478_st	"miRNA"	"Homo sapiens"	"chr16:15019798-15019820 (+) /// chr16:16418449-16418471 (+) /// chr16:16462737-16462759 (+) /// chr16:18437910-18437932 (-)"	"23"	"CAGGCAGAAGUGGGGCUGACAGG"	"ENST00000472413 // sense // intron // 5 /// ENST00000534164 // sense // intron // 15 /// ENST00000545628 // sense // intron // 11 /// OTTHUMT00000207327 // sense // intron // 5 /// OTTHUMT00000389063 // sense // intron // 15 /// ENST00000458669 // sense // intron // 16 /// ENST00000536260 // sense // intron // 11 /// ENST00000537112 // sense // intron // 5 /// ENST00000541915 // sense // intron …	"hsa-mir-6511a-2 // chr16:16418445-16418511 (+) /// hsa-mir-6770-2 // chr16:16423162-16423221 (+)"
MI0003577_st	hsa-mir-570	0.868043	0.918643	0.879875	1.34842	0.970438	0.822332	0.547963	1.38365	0.994791	0.804427	0.649504	0.656682	0.512408	0.766963	0.292465	0.86601	2.46538	0.0268262	0.387365	20535309	MI0003577_st	"stem-loop"	"Homo sapiens"	"chr3:195426272-195426368 (+)"	"97"	"CUAGAUAAGUUAUUAGGUGGGUGCAAAGGUAAUUGCAGUUUUUCCCAUUAUUUUAAUUGCGAAAACAGCAAUUACCUUUGCACCAACCUGAUGGAGU"	"ENST00000420851 // sense // intron // 2 /// ENST00000431767 // sense // intron // 1 /// ENST00000438608 // sense // intron // 1 /// ENST00000451228 // sense // intron // 1 /// ENST00000451982 // sense // intron // 5 /// ENST00000594715 // sense // intron // 2 /// ENST00000597034 // sense // intron // 4 /// ENST00000597482 // sense // intron // 5 /// ENST00000599448 // sense // intron // 3 /// EN…	"---"
MIMAT0009198_st	hsa-miR-224-3p	2.52482	2.24818	0.990553	1.30885	3.56261	1.767	2.27531	1.17915	1.48026	1.40066	5.67702	4.0957	1.71655	4.79045	-1.60977	2.50122	-2.46605	0.0267913	0.387365	20500490	MIMAT0009198_st	"miRNA"	"Homo sapiens"	"chrX:151127056-151127078 (-)"	"23"	"AAAAUGGUGCCCUAGUGACUACA"	"ENST00000370325 // sense // intron // 6 /// ENST00000370328 // sense // intron // 6 /// ENST00000393914 // sense // intron // 7 /// ENST00000441219 // sense // intron // 7 /// ENST00000476016 // sense // exon // 3 /// ENST00000486255 // sense // exon // 1 /// OTTHUMT00000060903 // sense // intron // 6 /// OTTHUMT00000060904 // sense // intron // 6 /// OTTHUMT00000060907 // sense // intron // 7 /…	"hsa-mir-224 // chrX:151127050-151127130 (-) /// hsa-mir-452 // chrX:151128100-151128184 (-)"
MI0020367_st	hsa-mir-6090	2.20752	1.99413	1.80154	2.17563	3.01872	1.2014	1.97608	1.71313	2.10468	4.73247	3.523	1.89181	2.46991	2.3266	-0.967334	2.3669	-2.45525	0.0273588	0.39002	20537262	MI0020367_st	"stem-loop"	"Homo sapiens"	"chr11:128392285-128392344 (+)"	"60"	"CGCUGGGUCCGCGCGCCCUGGGCCGGGCGAUGUCCGCUUGGGGGAGCGAGGGGCGGGGCG"	"ENST00000392668 // antisense // intron // 3 /// OTTHUMT00000386267 // antisense // intron // 3"	"---"
MIMAT0000250_st	hsa-miR-139-5p	8.87003	8.56133	8.65073	8.67908	9.89746	8.11823	9.03193	8.94375	8.55671	8.29794	8.32603	8.69752	8.05422	7.93925	0.549146	8.61602	2.45966	0.027126	0.39002	20500432	MIMAT0000250_st	"miRNA"	"Homo sapiens"	"chr11:72326146-72326168 (-)"	"23"	"UCUACAGUGCACGUGUCUCCAGU"	"ENST00000334456 // sense // intron // 2 /// ENST00000376450 // sense // intron // 1 /// ENST00000418754 // sense // intron // 2 /// ENST00000444035 // sense // intron // 2 /// ENST00000485058 // sense // intron // 3 /// ENST00000535701 // sense // intron // 2 /// ENST00000536308 // sense // intron // 1 /// ENST00000537631 // sense // intron // 2 /// ENST00000538749 // sense // intron // 3 /// EN…	"---"
MIMAT0021037_st	hsa-miR-548ap-5p	0.907519	0.907519	0.827979	1.14831	0.874485	0.964999	1.05514	0.91835	0.874629	0.928568	0.606753	0.885459	0.806536	0.602458	0.176148	0.879193	2.45773	0.0272276	0.39002	20520212	MIMAT0021037_st	"miRNA"	"Homo sapiens"	"chr15:86368886-86368904 (+)"	"19"	"AAAAGUAAUUGCGGUCUUU"	"---"	"---"
MIMAT0022473_st	hsa-miR-5684	1.27457	0.673143	1.01937	1.31475	0.553424	0.978997	0.818357	1.0052	0.851525	1.39128	0.916826	1.70795	1.09202	1.35712	-0.349781	1.06818	-2.45635	0.0273007	0.39002	20522016	MIMAT0022473_st	"miRNA"	"Homo sapiens"	"chr19:12897946-12897965 (+)"	"20"	"AACUCUAGCCUGAGCAACAG"	"ENST00000589765 // antisense // intron // 3 /// ENST00000593143 // antisense // intron // 1 /// OTTHUMT00000451500 // antisense // intron // 3 /// OTTHUMT00000451502 // antisense // intron // 1"	"---"
U102_st	U102	1.49175	1.5727	1.14237	1.40804	1.38329	2.29455	1.50991	1.68915	1.8011	2.91967	1.44277	1.89513	3.03576	1.76283	-0.623136	1.81064	-2.45515	0.0273647	0.39002	20538120	U102_st	"CDBox"	"Homo sapiens"	"chr13:27829201-27829272 (+)"	"72"	"AGCTTAATGATGACTGTTTTTTTTGATTGCTTGAAGCAATGTGAAAAACACATTTCACCGGCTCTGAAAGCT"	"---"	"---"
U63_st	U63	7.47188	8.16051	8.36573	8.08443	7.08273	8.48321	8.07675	8.4825	8.19293	8.76217	7.92051	8.51658	8.82562	9.17303	-0.595064	8.25704	-2.45937	0.0271409	0.39002	20538218	U63_st	"CDBox"	"Homo sapiens"	"chr5:137896732-137896799 (-)"	"68"	"GTGCAATGATGTATTTTATTCAACACATCATTCTGAAAGAACGTGTGGAAAACTAATGACTGAGCACA"	"---"	"---"
MIMAT0000691_st	hsa-miR-130b-3p	4.3972	4.40198	1.64548	4.30737	5.85114	4.26646	3.82591	3.76425	5.11819	6.11292	6.03111	5.22414	4.32459	5.6119	-1.2856	4.63447	-2.45336	0.0274599	0.390534	20501181	MIMAT0000691_st	"miRNA"	"Homo sapiens"	"chr22:22007643-22007664 (+)"	"22"	"CAGUGCAAUGAUGAAAGGGCAU"	"ENST00000498589 // sense // exon // 2 /// OTTHUMT00000102312 // sense // exon // 2"	"hsa-mir-130b // chr22:22007593-22007674 (+) /// hsa-mir-301b // chr22:22007270-22007347 (+)"
MI0016053_s_st	hsa-mir-3653	1.44087	1.71105	1.81665	1.93802	0.862655	2.08153	1.61327	1.73852	2.6808	2.1375	2.34047	3.30021	3.37924	1.49972	-0.76661	2.03861	-2.44511	0.0279027	0.394283	20536557	MI0016053_s_st	"stem-loop"	"Homo sapiens"	"chr22:29729147-29729256 (-)"	"110"	"UCCCUGGGGACCCCUGGCAGCCCCUCCUGAUGAUUCUUCUUCCUGAGCACGCUCAUGAUGAGCAAACUGAGCCUCUAAGAAGUUGACUGAAGGGGCUGCUUCCCCAAGGA"	"ENST00000317368 // sense // intron // 16 /// ENST00000356015 // sense // intron // 16 /// ENST00000357586 // sense // intron // 17 /// ENST00000402502 // sense // intron // 15 /// ENST00000405198 // sense // intron // 16 /// ENST00000415447 // sense // intron // 15 /// ENST00000432560 // sense // intron // 16 /// ENST00000472057 // sense // intron // 3 /// OTTHUMT00000321374 // sense // intron /…	"---"
MIMAT0000066_st	hsa-let-7e-5p	10.8965	10.1082	9.89464	9.78478	11.6553	9.64035	10.536	9.83548	10.845	11.222	11.2464	11.0432	11.0875	10.7186	-0.708417	10.6081	-2.44681	0.0278108	0.394283	20500121	MIMAT0000066_st	"miRNA"	"Homo sapiens"	"chr19:52196046-52196067 (+)"	"22"	"UGAGGUAGGAGGUUGUAUAGUU"	"ENST00000602324 // antisense // exon // 1 /// OTTHUMT00000467329 // antisense // exon // 1"	"hsa-let-7e // chr19:52196039-52196117 (+) /// hsa-mir-125a // chr19:52196507-52196592 (+) /// hsa-mir-99b // chr19:52195865-52195934 (+)"
SNORD125_s_st	SNORD125	1.44087	1.71105	1.81665	1.93802	0.862655	2.08153	1.61327	1.73852	2.6808	2.1375	2.34047	3.30021	3.37924	1.49972	-0.76661	2.03861	-2.44511	0.0279027	0.394283	20538115	SNORD125_s_st	"CDBox"	"Homo sapiens"	"chr22:29729152-29729247 (-)"	"96"	"ACCCCTGGCAGCCCCTCCTGATGATTCTTCTTCCTGAGCACGCTCATGATGAGCAAACTGAGCCTCTAAGAAGTTGACTGAAGGGGCTGCTTCCCC"	"---"	"---"
ENSG00000239055_st	ENSG00000239055	0.884858	1.03425	1.33962	1.4065	1.28108	1.60143	1.24224	1.84046	1.20831	1.10988	0.79616	0.862655	1.13052	1.06656	0.322259	1.20032	2.44291	0.0280219	0.39512	20533693	ENSG00000239055_st	"snoRNA"	"Homo sapiens"	"chr9:131511637-131511740 (+)"	"104"	"ATCCTTTCGTAGTTTATAAGAGTGATGATTAGGTCTTCATGCTCATGTGTGAAATGTGCCTCCCTCAAACCATGTTAGGACGTTGGCATATTGCCCATCTGAAA"	"---"	"---"
MI0007260_st	hsa-mir-1539	0.884714	0.971217	1.03268	0.931041	0.802791	0.957276	0.940762	0.695364	0.704284	1.29757	0.917856	1.15272	1.07074	0.914527	-0.190667	0.94811	-2.43744	0.0283207	0.39595	20535932	MI0007260_st	"stem-loop"	"Homo sapiens"	"chr18:47013743-47013792 (+)"	"50"	"GGCUCUGCGGCCUGCAGGUAGCGCGAAAGUCCUGCGCGUCCCAGAUGCCC"	"ENST00000577910 // antisense // intron // 6 /// ENST00000581232 // sense // exon // 1 /// ENST00000584895 // antisense // intron // 5 /// OTTHUMT00000447657 // antisense // intron // 5 /// OTTHUMT00000447658 // antisense // intron // 6 /// OTTHUMT00000447660 // sense // exon // 1"	"---"
MIMAT0000760_st	hsa-miR-331-3p	6.62723	5.78532	6.34631	5.78507	7.42014	6.58549	5.7075	6.03777	5.4155	4.84149	5.0942	6.02537	5.74337	5.62696	0.723759	5.93155	2.43805	0.0282872	0.39595	20501293	MIMAT0000760_st	"miRNA"	"Homo sapiens"	"chr12:95702256-95702276 (+)"	"21"	"GCCCCUGGGCCUAUCCUAGAA"	"---"	"hsa-mir-331 // chr12:95702196-95702289 (+) /// hsa-mir-3685 // chr12:95703699-95703760 (+)"
MIMAT0004614_st	hsa-miR-193a-5p	7.78178	5.42298	5.04329	5.40456	9.15822	4.82274	5.94092	5.29633	6.40858	9.19447	7.88049	7.19062	5.92911	9.58499	-1.81378	6.78994	-2.43906	0.0282317	0.39595	20500795	MIMAT0004614_st	"miRNA"	"Homo sapiens"	"chr17:29887035-29887056 (+)"	"22"	"UGGGUCUUUGCGGGCGAGAUGA"	"---"	"---"
U18A_st	U18A	1.74559	1.29422	2.26201	1.67967	1.22532	2.61408	2.06432	1.89116	3.72325	2.92942	3.00046	3.39241	2.95308	2.19815	-0.83919	2.35522	-2.4377	0.0283063	0.39595	20538141	U18A_st	"CDBox"	"Homo sapiens"	"chr15:66795583-66795652 (-)"	"70"	"CAGTAGTGATGAAATTCCACTTCATTGGTCCGTGTTTCTGAACCACATGATTTTCTCGGATGTTCTGATG"	"---"	"---"
14qI-8_x_st	14qI-8	0.826957	0.998624	0.874166	0.811637	1.08842	1.19693	0.801876	0.613339	1.00248	1.28014	1.11883	1.15795	1.06884	1.00166	-0.212769	0.988703	-2.43256	0.0285897	0.398708	20532574	14qI-8_x_st	"CDBox"	"Homo sapiens"	"chr14:101409788-101409860 (+)"	"73"	"TGGACCAATGATGAGATTGGAGGGTGTCTGAATCAAAAATTTTGATTAAAGCCATCTGTAACTCTGAGGTCCA"	"---"	"---"
ENSG00000238403_st	ENSG00000238403	0.952616	0.851628	0.932225	0.965239	1.03754	0.737276	0.948433	0.985311	0.990634	0.857089	0.872197	0.828959	0.734077	0.666938	0.141582	0.882869	2.43167	0.0286389	0.398708	20533270	ENSG00000238403_st	"snoRNA"	"Homo sapiens"	"chr17:80540381-80540476 (+)"	"96"	"ATCGTTTATAAGCATGATGACTGGGTTTTCACGCTTCCCCATAGGATGGGCCTTCCTTAAATCTTGTTATGTTGTCAGCACATTACTTGTGTGACG"	"---"	"---"
HBII-85-15_x_st	HBII-85-15	5.15749	5.34363	5.66762	5.29266	4.87921	6.56998	5.45516	5.63961	5.29866	5.98095	5.3838	6.08617	7.01325	6.13041	-0.640694	5.70704	-2.4266	0.0289213	0.399662	20534307	HBII-85-15_x_st	"CDBox"	"Homo sapiens"	"chr15:25326433-25326526 (+)"	"94"	"TGGATCGATGATGACTTCCATATATACATTCCTTGGAAAGCTGAACAAAATGAGTGAAAACTCTATACCGTCATCCTCGTCAAACTGAGGTCCA"	"---"	"---"
MI0000269_st	hsa-mir-181a-2	0.884714	1.28983	1.00406	1.38765	0.863873	1.3112	1.06468	1.28983	0.952448	0.98266	0.966438	0.852637	0.895737	0.690405	0.238901	1.03115	2.4261	0.0289496	0.399662	20534514	MI0000269_st	"stem-loop"	"Homo sapiens"	"chr9:127454721-127454830 (+)"	"110"	"AGAAGGGCUAUCAGGCCAGCCUUCAGAGGACUCCAAGGAACAUUCAACGCUGUCGGUGAGUUUGGGAUUUGAAAAAACCACUGACCGUUGACUGUACCUUGGGGUCCUUA"	"ENST00000344523 // antisense // intron // 2 /// ENST00000373584 // antisense // intron // 2 /// ENST00000416460 // antisense // intron // 2 /// ENST00000429139 // sense // intron // 1 /// ENST00000487099 // antisense // intron // 2 /// OTTHUMT00000054033 // sense // intron // 1 /// OTTHUMT00000054043 // antisense // intron // 2 /// OTTHUMT00000356283 // antisense // intron // 2 /// OTTHUMT000003…	"hsa-mir-181a-2 // chr9:127454721-127454830 (+) /// hsa-mir-181b-2 // chr9:127455989-127456077 (+)"
MIMAT0000244_st	hsa-miR-30c-5p	9.15429	11.1994	11.2605	11.294	8.79584	11.4059	10.9978	11.6124	10.6354	7.41401	9.58079	10.2395	10.2113	9.46509	1.32403	10.2333	2.42725	0.0288852	0.399662	20500422	MIMAT0000244_st	"miRNA"	"Homo sapiens"	"chr1:41222972-41222994 (+) /// chr6:72086706-72086728 (-)"	"23"	"UGUAAACAUCCUACACUCUCAGC"	"ENST00000413945 // sense // intron // 3 /// ENST00000436803 // sense // intron // 3 /// ENST00000602823 // sense // intron // 2 /// OTTHUMT00000041155 // sense // intron // 3 /// OTTHUMT00000041167 // sense // intron // 3 /// OTTHUMT00000467928 // sense // intron // 2 /// ENST00000308733 // sense // intron // 4 /// ENST00000372651 // sense // intron // 5 /// ENST00000372652 // sense // intron //…	"hsa-mir-30c-1 // chr1:41222956-41223044 (+) /// hsa-mir-30e // chr1:41220027-41220118 (+)"
MIMAT0027594_st	hsa-miR-6847-5p	0.803413	0.898041	1.02059	0.953563	0.881065	0.819395	0.818357	0.928945	0.961317	1.16355	0.942271	0.988066	1.00376	1.05024	-0.131279	0.945184	-2.42626	0.0289407	0.399662	20525655	MIMAT0027594_st	"miRNA"	"Homo sapiens"	"chr8:145134782-145134804 (+)"	"23"	"ACAGAGGACAGUGGAGUGUGAGC"	"ENST00000316052 // sense // intron // 1 /// ENST00000525936 // sense // intron // 1 /// ENST00000527954 // sense // 3UTR // 1 /// OTTHUMT00000384065 // sense // intron // 1 /// OTTHUMT00000384066 // sense // intron // 1 /// OTTHUMT00000384067 // sense // 3UTR // 1"	"---"
ENSG00000207100_x_st	ENSG00000207100	0.699277	0.624188	0.965239	0.618842	0.52819	0.705109	0.844492	0.63952	0.759071	1.11064	0.801862	1.05798	0.799858	0.765877	-0.197918	0.78001	-2.42373	0.0290826	0.40066	20532989	ENSG00000207100_x_st	"snoRNA"	"Homo sapiens"	"chrX:132286782-132286920 (+)"	"139"	"TGCACTGCGTGGTATCTGCACTCAGCAGTTTACTCCTGCTAGGGTGTTCAAAGGTCAGTGCCATAGAAATCCAGTATCTGGTTTCATTGGTTTTCTTGGCTTTGTGCTTGTTAAACCTGGTATTTCTATTGATACAGCA"	"---"	"---"
U54_st	U54	4.07877	4.42301	4.09567	4.10061	3.69005	4.35134	3.89003	4.01013	3.6721	2.41761	3.78784	3.8619	4.07877	3.29409	0.546591	3.83942	2.42097	0.0292383	0.401965	20538203	U54_st	"CDBox"	"Homo sapiens"	"chr8:56986398-56986460 (-)"	"63"	"TGGCGATGAGGAGGTACCTATTGTGTTGAGTAACGGTGATAATTTTATACGCTATTCTGAGCC"	"---"	"---"
MIMAT0019048_st	hsa-miR-4511	1.05221	0.937129	0.971754	1.02296	1.11943	0.710554	0.870772	0.987849	0.904201	0.892941	0.818706	0.725278	0.73024	0.814735	0.156604	0.897054	2.41829	0.0293905	0.402682	20518908	MIMAT0019048_st	"miRNA"	"Homo sapiens"	"chr15:66011635-66011656 (-)"	"22"	"GAAGAACUGUUGCAUUUGCCCU"	"ENST00000431932 // sense // intron // 12 /// ENST00000443035 // sense // intron // 12 /// ENST00000564674 // sense // intron // 12 /// ENST00000568515 // sense // intron // 12 /// OTTHUMT00000419609 // sense // intron // 12 /// OTTHUMT00000419611 // sense // intron // 12 /// OTTHUMT00000419614 // sense // intron // 12 /// OTTHUMT00000419616 // sense // intron // 12"	"---"
MIMAT0031004_st	hsa-miR-8077	0.800265	0.779839	0.740996	0.775593	0.862655	0.890658	0.806117	0.934254	0.905138	0.918295	1.17135	0.868474	0.967372	0.93408	-0.139079	0.882506	-2.4179	0.0294125	0.402682	20529787	MIMAT0031004_st	"miRNA"	"Homo sapiens"	"chr19:42855326-42855347 (+)"	"22"	"GGCUGAGUGGGGUUCUGACUCC"	"ENST00000251268 // sense // intron // 15 /// ENST00000334370 // sense // intron // 14 /// OTTHUMT00000317695 // sense // intron // 14 /// OTTHUMT00000463854 // sense // intron // 15"	"---"
MI0003148_x_st	hsa-mir-519c	1.1279	0.903529	1.03248	1.22983	0.981181	1.00278	0.994823	1.09539	1.09298	0.865271	1.01412	0.780274	0.788622	1.02732	0.15609	0.995465	2.41428	0.029619	0.40467	20535164	MI0003148_x_st	"stem-loop"	"Homo sapiens"	"chr19:54189723-54189809 (+)"	"87"	"UCUCAGCCUGUGACCCUCUAGAGGGAAGCGCUUUCUGUUGUCUGAAAGAAAAGAAAGUGCAUCUUUUUAGAGGAUUACAGUUUGAGA"	"---"	"hsa-mir-515-1 // chr19:54182257-54182339 (+) /// hsa-mir-519e // chr19:54183194-54183277 (+) /// hsa-mir-520f // chr19:54185413-54185499 (+) /// hsa-mir-515-2 // chr19:54188263-54188345 (+) /// hsa-mir-519c // chr19:54189723-54189809 (+) /// hsa-mir-520a // chr19:54194135-54194219 (+) /// hsa-mir-526b // chr19:54197647-54197729 (+) /// hsa-mir-519b // chr19:54198467-54198547 (+) /// hsa-mir-1283…
ENSG00000201810_st	ENSG00000201810	0.679488	0.939147	1.11329	0.635406	0.920442	0.864564	0.996441	1.04134	1.07816	0.781704	0.737953	0.663597	0.783731	0.652576	0.194786	0.849132	2.40549	0.0301267	0.409155	20532889	ENSG00000201810_st	"snoRNA"	"Homo sapiens"	"chr3:180260489-180260624 (+)"	"136"	"TGGTCAGGTGGAATAATCCTTATCTGTTTCTCCTTTTGAAGGGCAGATTAGAACATGATAATTGGAGTTCACATGATACATGATTAAAGTCTCTGTGTAATCATGACTTACAATATCCTGATTATTCCTATCTTAT"	"---"	"---"
ENSG00000251778_st	ENSG00000251778	0.884714	0.918486	0.853016	0.882762	0.80682	0.978997	0.818357	0.805582	0.822468	0.592053	0.759974	0.853016	0.802237	0.660878	0.129835	0.817097	2.40537	0.0301333	0.409155	20533794	ENSG00000251778_st	"snoRNA"	"Homo sapiens"	"chr21:43302314-43302409 (+)"	"96"	"TTCAAAAAAGACCATATATCCTTGAAGAGTAACTGCTGAACTTATTCACTGGCAGTGGGCCTTATAGCACAGTGAATGACCAGGTTAGAGACATGC"	"---"	"---"
MIMAT0019016_st	hsa-miR-4482-5p	0.942416	0.783731	0.795696	0.740102	0.595236	0.526154	0.719171	0.703299	0.884714	0.822483	0.917481	0.899635	0.917481	0.968278	-0.16168	0.801134	-2.40722	0.0300263	0.409155	20518875	MIMAT0019016_st	"miRNA"	"Homo sapiens"	"chr10:106028135-106028156 (-)"	"22"	"AACCCAGUGGGCUAUGGAAAUG"	"ENST00000583050 // sense // exon // 1"	"---"
MIMAT0000085_st	hsa-miR-28-5p	8.11921	8.29825	8.06732	8.48478	8.77775	8.41409	8.22629	8.40593	8.25487	6.99821	7.66215	8.87336	7.79299	7.71511	0.530359	8.14931	2.40406	0.0302102	0.409358	20500158	MIMAT0000085_st	"miRNA"	"Homo sapiens"	"chr3:188406582-188406603 (+)"	"22"	"AAGGAGCUCACAGUCUAUUGAG"	"ENST00000312675 // sense // intron // 6 /// ENST00000415906 // sense // intron // 1 /// ENST00000448637 // sense // intron // 6 /// ENST00000471917 // sense // intron // 2 /// ENST00000543006 // sense // intron // 6 /// OTTHUMT00000344030 // sense // intron // 6 /// OTTHUMT00000344031 // sense // intron // 6 /// OTTHUMT00000344045 // sense // intron // 2 /// OTTHUMT00000344048 // sense // intron…	"---"
MI0000743_st	hsa-mir-34c	0.884714	0.920528	0.924976	0.968212	0.809911	0.88538	0.773385	0.910046	0.972173	1.24427	0.98973	1.70665	1.00674	0.841777	-0.263462	0.988463	-2.40025	0.030433	0.411531	20534821	MI0000743_st	"stem-loop"	"Homo sapiens"	"chr11:111384164-111384240 (+)"	"77"	"AGUCUAGUUACUAGGCAGUGUAGUUAGCUGAUUGCUAAUAGUACCAAUCACUAACCACACGGCCAGGUAAAAAGAUU"	"---"	"hsa-mir-34b // chr11:111383663-111383746 (+) /// hsa-mir-34c // chr11:111384164-111384240 (+)"
MIMAT0015005_st	hsa-miR-3137	1.11498	1.01566	0.851345	1.08141	1.06355	1.19714	0.920269	1.29173	1.20915	0.705532	0.899899	0.76939	1.00088	1.05767	0.196128	1.01276	2.39623	0.0306699	0.413887	20515543	MIMAT0015005_st	"miRNA"	"Homo sapiens"	"chr3:194855280-194855303 (-)"	"24"	"UCUGUAGCCUGGGAGCAAUGGGGU"	"ENST00000310380 // sense // intron // 3 /// ENST00000355729 // sense // intron // 2 /// ENST00000418940 // sense // intron // 4 /// ENST00000429994 // sense // intron // 3 /// ENST00000437101 // sense // intron // 4 /// ENST00000473200 // sense // intron // 1 /// ENST00000491138 // sense // intron // 2 /// OTTHUMT00000342290 // sense // intron // 3 /// OTTHUMT00000342292 // sense // intron // 3 …	"---"
MI0000453_st	hsa-mir-135a-2	0.804922	1.17948	1.16839	1.24039	0.985412	1.25193	0.986613	1.10315	0.975994	0.686814	0.939417	1.06306	0.946524	0.721456	0.205911	1.00383	2.38965	0.0310623	0.417474	20534594	MI0000453_st	"stem-loop"	"Homo sapiens"	"chr12:97957590-97957689 (+)"	"100"	"AGAUAAAUUCACUCUAGUGCUUUAUGGCUUUUUAUUCCUAUGUGAUAGUAAUAAAGUCUCAUGUAGGGAUGGAAGCCAUGAAAUACAUUGUGAAAAAUCA"	"ENST00000538559 // sense // intron // 12 /// OTTHUMT00000407671 // sense // intron // 12 /// OTTHUMT00000407677 // antisense // exon // 1"	"---"
MIMAT0015041_st	hsa-miR-1260b	3.45162	4.08245	4.51396	3.83097	1.41384	4.74546	4.77354	4.27295	4.89504	6.14431	3.46913	4.67014	5.90639	7.1428	-1.4688	4.52233	-2.38982	0.0310517	0.417474	20515591	MIMAT0015041_st	"miRNA"	"Homo sapiens"	"chr11:96074611-96074629 (+)"	"19"	"AUCCCACCACUGCCACCAU"	"ENST00000440572 // antisense // exon // 2 /// ENST00000524717 // antisense // exon // 1 /// OTTHUMT00000395540 // antisense // exon // 1 /// OTTHUMT00000395541 // antisense // exon // 2"	"---"
ENSG00000201398_x_st	ENSG00000201398	0.947089	1.0689	1.33175	0.785128	0.862655	0.846892	1.00916	0.808078	1.09298	0.869842	0.6373	0.833671	0.660351	0.81939	0.208404	0.898085	2.38551	0.0313109	0.418245	20532857	ENSG00000201398_x_st	"snoRNA"	"Homo sapiens"	"chr3:153725156-153725291 (-)"	"136"	"TCGTCAGGTGGGAGAATTCTTACATGTTCCTCCTTTTGCAAGGCAGATTAGAACATGATGATTGGGGTTCGCATAATATGTGATTAACGTTTCTGTGTAATCAGGACTTGCAACATCCCGAATGCCCTTACCTGAC"	"---"	"---"
MIMAT0000278_st	hsa-miR-221-3p	6.70428	8.09825	7.93186	8.19956	7.73405	8.12883	8.25522	8.00467	8.35936	8.84117	9.42431	8.54871	7.88461	8.22435	-0.649511	8.16709	-2.38448	0.0313731	0.418245	20500484	MIMAT0000278_st	"miRNA"	"Homo sapiens"	"chrX:45605608-45605630 (-)"	"23"	"AGCUACAUUGUCUGCUGGGUUUC"	"ENST00000602461 // sense // intron // 1 /// OTTHUMT00000467990 // sense // intron // 1"	"hsa-mir-221 // chrX:45605585-45605694 (-) /// hsa-mir-222 // chrX:45606421-45606530 (-)"
MIMAT0018084_st	hsa-miR-3663-5p	0.884714	0.784044	1.08968	0.741077	0.57019	0.899834	0.81867	0.928749	0.806009	0.922526	1.18081	1.17397	0.819924	1.08575	-0.200711	0.907568	-2.38616	0.0312717	0.418245	20517915	MIMAT0018084_st	"miRNA"	"Homo sapiens"	"chr10:118927245-118927265 (-)"	"21"	"GCUGGUCUGCGUGGUGCUCGG"	"ENST00000419373 // sense // intron // 1 /// OTTHUMT00000050558 // sense // intron // 1"	"---"
MIMAT0022292_st	hsa-miR-548au-3p	0.798092	0.798092	0.927983	0.89459	0.809557	0.978997	1.01213	0.828996	0.811103	0.844064	0.746475	0.751804	0.649233	0.726562	0.129654	0.826977	2.38538	0.0313187	0.418245	20521831	MIMAT0022292_st	"miRNA"	"Homo sapiens"	"chr9:96357156-96357176 (+)"	"21"	"UGGCAGUUACUUUUGCACCAG"	"ENST00000359246 // sense // intron // 1 /// ENST00000375376 // sense // intron // 1 /// OTTHUMT00000053162 // sense // intron // 1"	"---"
MIMAT0027580_st	hsa-miR-6839-5p	0.78987	1.15931	0.973998	0.976787	0.656682	0.895238	0.926139	0.811828	0.874411	0.744158	0.641871	0.766571	0.842729	0.586549	0.179653	0.831867	2.38328	0.031446	0.418371	20525641	MIMAT0027580_st	"miRNA"	"Homo sapiens"	"chr7:64139447-64139468 (+)"	"22"	"UCUGGAUUGAAGAGACGACCCA"	"ENST00000344930 // sense // intron // 1 /// ENST00000360117 // sense // intron // 2 /// ENST00000423627 // sense // 3UTR // 1 /// ENST00000603878 // antisense // intron // 1 /// OTTHUMT00000344740 // sense // intron // 1 /// OTTHUMT00000344741 // sense // intron // 2 /// OTTHUMT00000468845 // antisense // intron // 1"	"---"
MIMAT0027549_st	hsa-miR-6824-3p	0.679906	0.983384	1.03351	0.938526	0.911813	0.978997	0.831546	0.961214	1.24234	1.12727	1.20699	1.02879	1.0405	1.31188	-0.191839	1.01976	-2.37523	0.0319375	0.424055	20525610	MIMAT0027549_st	"miRNA"	"Homo sapiens"	"chr3:48671069-48671089 (-)"	"21"	"UCUCUGGUCUUGCCACCCCAG"	"ENST00000307364 // sense // intron // 1 /// ENST00000337000 // sense // intron // 1 /// ENST00000358747 // sense // 5UTR // 1 /// ENST00000383733 // sense // intron // 1 /// ENST00000395550 // sense // intron // 1 /// ENST00000420764 // sense // intron // 1 /// ENST00000426599 // sense // intron // 1 /// ENST00000431739 // sense // intron // 1 /// ENST00000455886 // sense // intron // 1 /// ENST…	"---"
HBII-135_x_st	HBII-135	7.4946	5.86761	6.58367	4.51343	5.9048	6.30717	6.58787	4.77551	5.61177	6.72951	7.41502	6.67799	7.80479	6.25603	-1.01595	6.32356	-2.37004	0.0322581	0.427133	20534220	HBII-135_x_st	"CDBox"	"Homo sapiens"	"chr17:16344540-16344612 (+)"	"73"	"AAATGATGAAATCACCCAAAATAGCTGGAATTACCGGCAGATTGTGTAGTGGTGAACCTATGGTTTTCTGAAG"	"---"	"---"
MIMAT0021023_st	hsa-miR-5002-5p	0.678266	1.25709	0.86264	0.797131	0.797131	0.801743	1.06523	0.974772	0.900119	0.75327	0.723217	0.66979	0.788854	0.583948	0.199975	0.832371	2.36939	0.0322988	0.427133	20520200	MIMAT0021023_st	"miRNA"	"Homo sapiens"	"chr3:123851796-123851819 (+)"	"24"	"AAUUUGGUUUCUGAGGCACUUAGU"	"ENST00000240874 // sense // intron // 1 /// ENST00000360013 // sense // intron // 1 /// ENST00000448253 // sense // intron // 2 /// ENST00000460856 // sense // intron // 1 /// ENST00000477496 // sense // intron // 6 /// ENST00000483658 // sense // intron // 3 /// ENST00000488825 // sense // intron // 1 /// OTTHUMT00000258843 // sense // intron // 1 /// OTTHUMT00000259126 // sense // intron // 6 …	"---"
MI0003618_st	hsa-mir-605	0.917795	0.972639	1.0451	1.01917	1.0807	0.805471	0.671872	0.737128	0.933822	0.586586	0.783731	0.821908	0.704099	0.767634	0.176508	0.846261	2.36544	0.0325454	0.42877	20535352	MI0003618_st	"stem-loop"	"Homo sapiens"	"chr10:53059333-53059415 (+)"	"83"	"GCCCUAGCUUGGUUCUAAAUCCCAUGGUGCCUUCUCCUUGGGAAAAACAGAGAAGGCACUAUGAGAUUUAGAAUCAAGUUAGG"	"ENST00000373976 // sense // intron // 1 /// ENST00000373980 // sense // intron // 2 /// ENST00000373985 // sense // intron // 2 /// ENST00000401604 // sense // intron // 2 /// OTTHUMT00000048102 // sense // intron // 2 /// OTTHUMT00000048103 // sense // intron // 2 /// OTTHUMT00000048105 // sense // intron // 1"	"---"
MI0017358_x_st	hsa-mir-4520b	0.457388	1.09574	1.01964	0.899774	0.947247	1.0461	0.786631	0.980703	1.04	0.761847	0.615611	0.770943	0.723094	0.63835	0.217278	0.841648	2.36532	0.0325524	0.42877	20536957	MI0017358_x_st	"stem-loop"	"Homo sapiens"	"chr17:6558768-6558821 (+)"	"54"	"CCUGCGUGUUUUCUGUCCAAAUCCUUUUCUGAUUUGGACAGAAAACACGCAGGU"	"ENST00000582609 // antisense // exon // 1"	"hsa-mir-4520a // chr17:6558759-6558828 (-) /// hsa-mir-4520b // chr17:6558768-6558821 (+)"
MI0014130_st	hsa-mir-3117	0.847644	0.948627	0.954685	0.864613	1.02915	0.872197	1.02629	0.911978	0.871532	0.78783	0.628234	0.827081	0.858541	0.876186	0.129616	0.878899	2.35848	0.0329837	0.433584	20536191	MI0014130_st	"stem-loop"	"Homo sapiens"	"chr1:67094123-67094200 (+)"	"78"	"CCCUAAAGGGCCAGACACUAUACGAGUCAUAUAAGGGAAGGCAUUAUAGGACUCAUAUAGUGCCAGGUGUUUUGUGGG"	"ENST00000237247 // sense // intron // 3 /// ENST00000371035 // sense // intron // 2 /// ENST00000371036 // sense // intron // 2 /// ENST00000371037 // sense // intron // 2 /// ENST00000371039 // sense // intron // 3 /// ENST00000424320 // sense // intron // 3 /// ENST00000468286 // sense // intron // 2 /// ENST00000483060 // sense // intron // 1 /// OTTHUMT00000025395 // sense // intron // 2 ///…	"---"
HBII-85-11_st	HBII-85-11	0.856822	1.41694	1.38052	0.729772	0.666508	1.30222	0.965523	1.05273	0.80425	0.732389	0.583115	0.862655	0.867048	0.465495	0.317335	0.906142	2.35476	0.0332202	0.434125	20534302	HBII-85-11_st	"CDBox"	"Homo sapiens"	"chr15:25321075-25321168 (+)"	"94"	"TGGATCAATGATGACTTCCATACGTGGGTTCCTTGGAAAGTTGAACAAAATGAGTGAAAACTTTATACTGTCATCCTCTTCAAACTGAGGTCCA"	"---"	"---"
MIMAT0019774_st	hsa-miR-4687-5p	0.744161	0.887876	0.902042	0.812173	0.76487	0.913566	0.823366	0.845222	0.920198	1.39053	0.997462	0.855136	0.790899	1.21552	-0.203969	0.918787	-2.35473	0.0332222	0.434125	20519492	MIMAT0019774_st	"miRNA"	"Homo sapiens"	"chr11:3877303-3877324 (+)"	"22"	"CAGCCCUCCUCCCGCACCCAAA"	"ENST00000300737 // sense // 3UTR // 1 /// ENST00000525403 // sense // intron // 1 /// OTTHUMT00000257196 // sense // 3UTR // 1 /// OTTHUMT00000383059 // sense // intron // 1"	"---"
U105_st	U105	5.32295	5.55097	5.38833	5.70866	4.85745	5.99843	5.75193	5.35538	5.67047	6.02146	5.77975	5.77089	5.62121	6.22381	-0.371805	5.64441	-2.35486	0.033214	0.434125	20538125	U105_st	"CDBox"	"Homo sapiens"	"chr19:10218327-10218411 (+)"	"85"	"CCCCTATCTCTCATGATGAACACATATGCCTCTGAGCTGCTGTGATTTCTGGCTTCAAAGTAAACGCTCTGAAGAAGAGATGGGG"	"---"	"---"
MIMAT0005867_st	hsa-miR-663b	1.00777	1.38396	0.930894	1.32115	1.7105	1.54075	1.16098	0.956795	1.34703	1.52858	1.59388	1.42903	1.48643	1.71121	-0.287624	1.36493	-2.3524	0.0333713	0.434531	20506797	MIMAT0005867_st	"miRNA"	"Homo sapiens"	"chr2:133014543-133014564 (-)"	"22"	"GGUGGCCCGGCCGUGCCUGAGG"	"ENST00000470729 // sense // intron // 1 /// OTTHUMT00000331354 // sense // intron // 1"	"---"
MIMAT0019729_st	hsa-miR-4661-5p	0.873184	0.858702	0.693558	0.850744	0.825766	1.05268	0.938654	0.704047	0.879235	0.723401	1.04222	1.06519	1.15846	1.25028	-0.194957	0.92258	-2.35219	0.0333849	0.434531	20519447	MIMAT0019729_st	"miRNA"	"Homo sapiens"	"chr8:92217722-92217743 (+)"	"22"	"AACUAGCUCUGUGGAUCCUGAC"	"ENST00000343709 // sense // intron // 3 /// ENST00000448384 // sense // intron // 7 /// ENST00000520099 // sense // intron // 9 /// OTTHUMT00000376790 // sense // intron // 3 /// OTTHUMT00000376888 // sense // intron // 9 /// OTTHUMT00000415207 // sense // intron // 7"	"---"
MI0015857_st	hsa-mir-4258	0.714701	0.884714	0.750805	0.853939	0.825621	0.847216	0.812944	1.04134	0.865098	0.776113	0.711665	0.775089	0.618795	0.673143	0.133081	0.796513	2.35	0.033526	0.435508	20536468	MI0015857_st	"stem-loop"	"Homo sapiens"	"chr1:154948169-154948259 (+)"	"91"	"ACGCCCCCCGCCCCGCCACCGCCUUGGAGGCUGACCUCUUACUUUCGGUCGGUCUUCUUCCCUGGGCUUGGUUUGGGGGCGGGGGAGUGUC"	"ENST00000308987 // sense // intron // 1 /// ENST00000368436 // sense // intron // 1 /// ENST00000368439 // sense // intron // 1 /// ENST00000473344 // sense // intron // 1 /// ENST00000474215 // sense // intron // 1 /// ENST00000477676 // sense // intron // 1 /// OTTHUMT00000091078 // sense // intron // 1 /// OTTHUMT00000091079 // sense // intron // 1 /// OTTHUMT00000091080 // sense // intron //…	"---"
ENSG00000253014_st	ENSG00000253014	1.88758	1.07216	0.828176	1.07246	1.39932	1.09298	0.585989	1.03566	1.07869	0.64325	0.785147	0.857881	0.66636	0.783731	0.369728	0.984956	2.3485	0.0336225	0.435904	20534092	ENSG00000253014_st	"snoRNA"	"Homo sapiens"	"chr14:61073785-61073883 (+)"	"99"	"AAGACTATACTTTCAGGGATCATTTCTATAGCTCATTACTTGAAAACAGAAAAAATGTGTAAAATAAGGATAAGAAGAAAGAAAATATTTTTGTACATC"	"---"	"---"
ACA2b_x_st	ACA2b	1.01551	0.943466	0.922077	0.984735	0.63411	1.15389	1.2148	0.806468	1.12496	1.46567	0.998578	1.1863	1.47101	1.02766	-0.252065	1.0678	-2.34506	0.0338456	0.437162	20532646	ACA2b_x_st	"HAcaBox"	"Homo sapiens"	"chr12:49061240-49061376 (-)"	"137"	"TTGGCCCTGAATCAAGGCCAGCAGTTTGCTGAAGCTGTTGGTTTCAAGCAGGAGCCTAAAGAATTGTCTTTCTATGGTCTGTTGGCCATTTCATAACTTTGGAAATGTAATGGTCAATTCATTAGAAAGAAACATGA"	"---"	"---"
MI0023611_st	hsa-mir-7151	1.17352	0.940287	0.795696	0.876286	0.968587	0.747457	1.09707	0.928435	0.795613	0.856813	0.574826	0.842136	0.772575	0.662916	0.182919	0.859444	2.34496	0.0338521	0.437162	20537867	MI0023611_st	"stem-loop"	"Homo sapiens"	"chr10:69163109-69163168 (-)"	"60"	"GAUCCAUCUCUGCCUGUAUUGGCUUGGAUUCUGCAAAGCCUACAGGCUGGAAUGGGCUCA"	"ENST00000373744 // sense // intron // 4 /// ENST00000433211 // sense // intron // 5 /// ENST00000545309 // sense // intron // 4 /// OTTHUMT00000048282 // sense // intron // 5"	"---"
MIMAT0002866_st	hsa-miR-517c-3p	1.06255	0.688696	0.791495	0.890501	1.0585	0.864334	1.10309	0.704047	0.796334	0.566668	0.674613	0.668133	0.868614	0.688696	0.191048	0.816162	2.34298	0.0339809	0.437969	20503864	MIMAT0002866_st	"miRNA"	"Homo sapiens"	"chr19:54244623-54244644 (+)"	"22"	"AUCGUGCAUCCUUUUAGAGUGU"	"---"	"hsa-mir-518d // chr19:54238131-54238217 (+) /// hsa-mir-516b-1 // chr19:54240099-54240188 (+) /// hsa-mir-518a-2 // chr19:54242587-54242673 (+) /// hsa-mir-517c // chr19:54244567-54244661 (+) /// hsa-mir-520h // chr19:54245766-54245853 (+) /// hsa-mir-521-1 // chr19:54251890-54251976 (+) /// hsa-mir-522 // chr19:54254465-54254551 (+)"
HBII-85-23_x_st	HBII-85-23	4.33022	5.4468	6.02367	5.95488	2.92494	6.69114	5.18187	6.19296	3.09671	1.05024	4.02875	4.76581	4.93461	1.52806	1.83219	4.43933	2.33866	0.0342635	0.439892	20534316	HBII-85-23_x_st	"CDBox"	"Homo sapiens"	"chr15:25336932-25337025 (+)"	"94"	"TGGATCGATGATGACCTCAATACATGCATTCCTTGGAAAGCTGAACAAAATGAGTGAAAACTCTATACCGTCGTCCTCGTCAAACTGAGGTCCA"	"---"	"---"
MIMAT0000686_st	hsa-miR-34c-5p	1.40855	1.62163	1.28615	0.790243	2.1375	0.931987	1.35221	1.1123	0.994547	1.15614	1.89803	2.81425	1.73337	1.75965	-0.579497	1.49975	-2.33919	0.0342289	0.439892	20501170	MIMAT0000686_st	"miRNA"	"Homo sapiens"	"chr11:111384176-111384198 (+)"	"23"	"AGGCAGUGUAGUUAGCUGAUUGC"	"---"	"hsa-mir-34b // chr11:111383663-111383746 (+) /// hsa-mir-34c // chr11:111384164-111384240 (+)"
MIMAT0021082_st	hsa-miR-5090	0.953831	0.803458	0.62005	0.989003	0.726582	1.13162	1.13162	0.682091	0.674569	0.944734	1.29844	1.05551	1.06402	1.06996	-0.229552	0.938963	-2.33622	0.0344244	0.4411	20520329	MIMAT0021082_st	"miRNA"	"Homo sapiens"	"chr7:102106199-102106221 (+)"	"23"	"CCGGGGCAGAUUGGUGUAGGGUG"	"ENST00000292616 // sense // 3UTR // 2 /// ENST00000463739 // sense // exon // 2 /// ENST00000464107 // sense // exon // 3 /// ENST00000473880 // sense // exon // 2 /// ENST00000476270 // sense // exon // 2 /// ENST00000485808 // sense // 3UTR // 2 /// OTTHUMT00000349493 // sense // 3UTR // 2 /// OTTHUMT00000349494 // sense // exon // 2 /// OTTHUMT00000349495 // sense // exon // 3 /// OTTHUMT0000…	"hsa-mir-4467 // chr7:102111916-102111978 (+) /// hsa-mir-5090 // chr7:102106189-102106273 (+)"
ENSG00000238756_x_st	ENSG00000238756	1.25673	0.961806	0.973771	0.981247	1.11844	0.902345	0.985546	0.892835	0.949133	0.895657	0.731608	0.937326	0.96828	0.576953	0.180463	0.937977	2.33292	0.0346427	0.44218	20533501	ENSG00000238756_x_st	"snoRNA"	"Homo sapiens"	"chr2:54066862-54066966 (-)"	"105"	"ATCCTTTTGTAGTTCGTAAGTGTGATGATTGGGTTTGCACACGCATGTTTGAGATGTGCCTCCCTCAAACCTGTATTAGTCCATTTTCACACAGCTATAAAGAAC"	"---"	"---"
HBII-429_st	HBII-429	7.64192	6.34699	6.45644	6.63515	8.21384	6.28614	6.82154	6.35807	6.83974	7.98734	7.40029	7.58825	7.74778	6.98751	-0.697806	7.09364	-2.33369	0.0345919	0.44218	20534248	HBII-429_st	"CDBox"	"Homo sapiens"	"chr6:133137941-133138016 (+)"	"76"	"GCTGTACATGATGACAACTGGCTCCCTCTACTGAACTGCCATGAGGAAACTGCCATGTCACCCTTCTGATTACAGC"	"---"	"---"
MI0014187_x_st	hsa-mir-3158-2	0.780039	0.873228	0.849198	0.973119	0.758084	0.900311	0.931909	0.725743	0.868574	1.23712	1.05326	1.09127	0.925079	0.780712	-0.166356	0.910547	-2.32972	0.0348559	0.444043	20536260	MI0014187_x_st	"stem-loop"	"Homo sapiens"	"chr10:103361174-103361254 (-)"	"81"	"AUUCAGGCCGGUCCUGCAGAGAGGAAGCCCUUCCAAUACCUGUAAGCAGAAGGGCUUCCUCUCUGCAGGACCGGCCUGAAU"	"ENST00000370147 // antisense // intron // 4 /// ENST00000370148 // antisense // intron // 4 /// ENST00000370151 // antisense // intron // 4 /// ENST00000434727 // antisense // intron // 3 /// ENST00000475443 // antisense // intron // 2 /// OTTHUMT00000049958 // antisense // intron // 4 /// OTTHUMT00000049959 // antisense // intron // 4 /// OTTHUMT00000049961 // antisense // intron // 3 /// OTTHU…	"hsa-mir-3158-1 // chr10:103361174-103361254 (+) /// hsa-mir-3158-2 // chr10:103361174-103361254 (-)"
ACA46_st	ACA46	1.12422	0.773552	0.964568	0.723909	0.750795	1.0319	0.850624	0.934306	1.09076	1.04016	1.17499	1.30927	1.03749	0.975204	-0.191352	0.984411	-2.32531	0.0351523	0.445241	20532680	ACA46_st	"HAcaBox"	"Homo sapiens"	"chr16:58582403-58582537 (-)"	"135"	"AGCACTATATTTAAACCTGTGGATGGGAATATTCCCCATTCTTGGTTACGCTGTAGTGCAAAAGAATTCCTGGCTCTCTGTTGCACAGCTGACTTGTGCCATTCTGCTGTTGCTGTATAGAGTTAAGGAACATGG"	"---"	"---"
MIMAT0019075_st	hsa-miR-4535	0.994371	0.909993	1.06595	0.95465	0.691963	0.807028	0.91904	1.03344	0.917651	0.930754	1.03808	1.18313	1.70658	1.02058	-0.254261	1.01237	-2.32546	0.0351417	0.445241	20518937	MIMAT0019075_st	"miRNA"	"Homo sapiens"	"chr22:49176143-49176159 (+)"	"17"	"GUGGACCUGGCUGGGAC"	"ENST00000336769 // sense // intron // 3 /// OTTHUMT00000317503 // sense // intron // 3"	"---"
MIMAT0026921_st	hsa-miR-2276-5p	0.960039	0.867342	0.654555	0.553424	0.848721	0.631145	0.706605	0.779372	0.929376	1.05265	0.928338	1.0879	0.665265	1.16424	-0.209614	0.844926	-2.32594	0.0351098	0.445241	20512259	MIMAT0026921_st	"miRNA"	"Homo sapiens"	"chr13:24736570-24736591 (+)"	"22"	"GCCCUCUGUCACCUUGCAGACG"	"ENST00000382095 // sense // intron // 1 /// ENST00000382108 // sense // intron // 1 /// ENST00000382141 // sense // intron // 3 /// ENST00000424834 // sense // intron // 3 /// ENST00000466831 // sense // intron // 1 /// OTTHUMT00000044180 // sense // intron // 1 /// OTTHUMT00000335436 // sense // intron // 1 /// OTTHUMT00000335437 // sense // intron // 3 /// OTTHUMT00000335438 // sense // intron…	"---"
ENSG00000238568_x_st	ENSG00000238568	0.873906	0.94906	0.770368	0.732781	1.06976	1.13213	0.783311	0.792947	0.98692	0.788263	0.648294	0.864289	0.643728	0.673143	0.175476	0.83635	2.3228	0.0353216	0.445828	20533377	ENSG00000238568_x_st	"snoRNA"	"Homo sapiens"	"chr3:72622116-72622219 (+)"	"104"	"ATCCTTTTGTAGTTCTTGAGTGTGATGATCGGGTGCTCACACTCATGTGTGAGATATGCCACCCTCGAACCTCATTTTGAAGTCAGCACGTTACCTGTCTGACA"	"---"	"---"
U41_st	U41	7.97707	7.49	7.50999	7.10857	7.01893	7.05575	7.28511	7.69387	7.13525	7.58906	7.36492	7.68178	7.91373	8.34739	-0.415539	7.51224	-2.32262	0.0353339	0.445828	20538176	U41_st	"CDBox"	"Homo sapiens"	"chr19:12817263-12817332 (-)"	"70"	"TGGGAAGTGATGACACCTGTGACTGTTGATGTGGAACTGATTTATCGCGTATTCGTACTGGCTGATCCTG"	"---"	"---"
HBII-52-42_x_st	HBII-52-42	0.358499	1.06159	1.23847	0.767108	0.501609	1.06935	0.83072	0.760217	0.965451	1.1952	0.674888	1.00762	1.64561	1.7761	-0.420658	0.989459	-2.3188	0.0355932	0.447389	20534287	HBII-52-42_x_st	"CDBox"	"Homo sapiens"	"chr15:25492492-25492573 (+)"	"82"	"GGGTCGATGATGAGAACCTTATATTGTTCTGAAGAGAGGTGATGACTTAAAAATCATGCTCAATAGGATTACGCTGAGGCCC"	"---"	"---"
MIMAT0019771_st	hsa-miR-4685-5p	0.751693	1.5322	0.879875	1.3408	0.91839	1.43711	0.975229	1.14169	0.944842	1.50065	1.77138	1.66983	1.60587	0.840738	-0.375269	1.23645	-2.31938	0.0355535	0.447389	20519489	MIMAT0019771_st	"miRNA"	"Homo sapiens"	"chr10:100191089-100191114 (-)"	"26"	"CCCAGGGCUUGGAGUGGGGCAAGGUU"	"ENST00000325103 // sense // intron // 6 /// ENST00000338546 // sense // intron // 6 /// ENST00000361490 // sense // intron // 6 /// ENST00000414009 // sense // intron // 1 /// ENST00000467246 // sense // intron // 6 /// ENST00000470095 // sense // intron // 1 /// ENST00000478087 // sense // intron // 1 /// ENST00000480020 // sense // intron // 5 /// ENST00000498219 // sense // intron // 5 /// OT…	"---"
MIMAT0002823_st	hsa-miR-512-3p	1.15093	2.02102	1.80227	2.60803	2.49446	2.58943	2.57205	3.57076	2.73866	0.82826	1.17483	3.13177	1.39486	0.79107	0.93002	2.06203	2.31655	0.0357467	0.447892	20503814	MIMAT0002823_st	"miRNA"	"Homo sapiens"	"chr19:54169983-54170004 (+) /// chr19:54172467-54172488 (+)"	"22"	"AAGUGCUGUCAUAGCUGAGGUC"	"ENST00000384913 // sense // exon // 1"	"hsa-mir-512-1 // chr19:54169933-54170016 (+) /// hsa-mir-512-2 // chr19:54172411-54172508 (+) /// hsa-mir-498 // chr19:54177451-54177574 (+) /// hsa-mir-520e // chr19:54178965-54179051 (+) /// hsa-mir-515-1 // chr19:54182257-54182339 (+) /// hsa-mir-1323 // chr19:54175222-54175294 (+)"
U88_st	U88	1.16994	1.14068	1.1718	0.934139	0.939631	1.16004	1.16207	0.902831	1.04423	0.822483	1.79339	1.53807	2.1098	1.02679	-0.388623	1.20828	-2.31623	0.0357689	0.447892	20538266	U88_st	"scaRna"	"Homo sapiens"	"chr2:234197322-234197587 (+)"	"266"	"GGTCAATGATGAATGGTAAAAGGTCTGAGTCCTCAGATCCCCTCCCGGCATCCCAGTTATCCCCAGCTGCCTCTCCTCCATCGCACTTCAGAAGTGCTGCGATGGGCAGAAGGGCAGCTGACACTCCGTGATGTCCCTCATTCTGTGTTCCTCCGTGAGCTCAGGGAAGACACTGGTTGGCATCCAACAGCTTAGTCACAAAGGGATTTGATTGTTGGGAGTGCTGGTATCTGTGGCTATGATCTGCCTTGTTCAAGCTGAGACCT"	"---"	"---"
MI0016858_st	hsa-mir-4496	1.21022	0.763476	1.04454	1.0353	1.0966	0.790062	0.934447	0.964865	0.899846	0.71971	0.779524	0.872085	0.627135	0.943041	0.18274	0.905775	2.31289	0.0359977	0.449903	20536770	MI0016858_st	"stem-loop"	"Homo sapiens"	"chr12:109029586-109029646 (+)"	"61"	"ACAUCAGCUCAUAUAAUCCUCGAAGCUGCCUUUAGAAAUGAGGAAACUGAAGCUGAGAGGG"	"ENST00000547282 // sense // exon // 1 /// ENST00000550306 // sense // intron // 2 /// OTTHUMT00000403906 // sense // intron // 2 /// OTTHUMT00000403907 // sense // exon // 1"	"---"
ACA41_st	ACA41	0.803342	1.14762	0.813651	0.924708	0.931279	0.978997	1.14252	0.776057	1.57636	0.943312	1.64824	2.65951	1.36859	1.07832	-0.52909	1.19947	-2.30638	0.0364491	0.450525	20532670	ACA41_st	"HAcaBox"	"Homo sapiens"	"chr2:207026952-207027083 (+)"	"132"	"TTCCACAGCTACTGGTCTGCAGCTGTTCTTATGGTAGCAGTTGTGGCATTCCTCTGTGGGAAAGAAACTGTTAACACAAACACCTCTTTCTTAGCAAAACAGAAAGTGGGTATATATGTGTGACAGACACAA"	"---"	"---"
ENSG00000238343_st	ENSG00000238343	1.00227	1.02867	0.705838	0.869571	0.965239	0.971662	0.777615	0.770857	1.08959	1.0429	1.03864	0.965239	1.37347	1.0636	-0.187734	0.976083	-2.31046	0.036166	0.450525	20533233	ENSG00000238343_st	"snoRNA"	"Homo sapiens"	"chr16:68347142-68347243 (-)"	"102"	"ATCGTTTTGTAGTTCATAAGCGTGATGACTGGGTGTTCATGTGCCTGTGTCAGACGTGCCTCCCTCAAACCTTTACTACATTGGCACGTTACCCATTTGAAC"	"---"	"---"
HBII-436_st	HBII-436	3.36393	3.97908	4.17128	3.99749	3.43624	4.25421	3.83008	3.80403	3.68306	1.56059	3.26905	3.74493	4.00665	3.02597	0.714052	3.58047	2.30368	0.0366375	0.450525	20534249	HBII-436_st	"CDBox"	"Homo sapiens"	"chr15:25227141-25227215 (+)"	"75"	"GGTTCATGATGACACAGGACCTTGTCTGAACATAATGATTTCAAAATTTGAGCTTAAAAATGACACTCTGAAATC"	"---"	"---"
MI0016009_st	hsa-mir-3619	0.485467	0.906219	1.01677	0.77917	0.750795	1.11181	0.743468	0.893548	0.946711	0.940769	1.47903	0.813619	1.13846	1.17082	-0.260324	0.94119	-2.30629	0.0364551	0.450525	20536544	MI0016009_st	"stem-loop"	"Homo sapiens"	"chr22:46486924-46487006 (+)"	"83"	"ACGGCAUCUUUGCACUCAGCAGGCAGGCUGGUGCAGCCCGUGGUGGGGGACCAUCCUGCCUGCUGUGGGGUAAGGACGGCUGU"	"ENST00000360737 // sense // intron // 1 /// ENST00000381051 // sense // intron // 1 /// ENST00000435439 // sense // intron // 1 /// ENST00000443490 // sense // intron // 1 /// OTTHUMT00000316781 // sense // intron // 1 /// OTTHUMT00000316782 // sense // intron // 1 /// OTTHUMT00000316783 // sense // intron // 1 /// OTTHUMT00000316787 // sense // intron // 1"	"---"
MI0017368_st	hsa-mir-4731	0.884714	0.904467	1.15409	0.83569	0.823306	0.849448	0.802743	0.835164	1.08292	0.822483	0.802743	0.763168	0.761403	0.603701	0.15736	0.85186	2.30338	0.0366589	0.450525	20536967	MI0017368_st	"stem-loop"	"Homo sapiens"	"chr17:15154944-15155013 (-)"	"70"	"CCCUGCCAGUGCUGGGGGCCACAUGAGUGUGCAGUCAUCCACACACAAGUGGCCCCCAACACUGGCAGGG"	"ENST00000312280 // sense // intron // 3 /// ENST00000395936 // sense // intron // 3 /// ENST00000395938 // sense // intron // 3 /// ENST00000426385 // sense // intron // 3 /// ENST00000494511 // sense // intron // 1 /// ENST00000580584 // sense // intron // 2 /// OTTHUMT00000130378 // sense // intron // 3 /// OTTHUMT00000130379 // sense // intron // 3 /// OTTHUMT00000130380 // sense // intron //…	"---"
MI0022616_st	hsa-mir-6771	0.888661	0.666407	0.682087	0.553424	0.862655	0.959517	0.803055	0.675561	0.855615	1.18787	0.731608	0.85163	1.00766	1.05413	-0.194691	0.841419	-2.30409	0.036609	0.450525	20537514	MI0022616_st	"stem-loop"	"Homo sapiens"	"chr16:50326527-50326586 (+)"	"60"	"GGUGCCUCGGGAGGGCAUGGGCCAGGCCACAUAAUGAGCCAAACCCCUGUCUACCCGCAG"	"ENST00000254235 // sense // intron // 3 /// ENST00000394697 // sense // intron // 4 /// ENST00000537579 // sense // intron // 3 /// ENST00000538642 // sense // intron // 5 /// ENST00000563677 // sense // intron // 1 /// ENST00000564044 // sense // intron // 1 /// ENST00000566433 // sense // intron // 4 /// ENST00000567277 // sense // intron // 3 /// OTTHUMT00000256877 // sense // intron // 4 ///…	"---"
MIMAT0019922_st	hsa-miR-4769-5p	1.34651	0.704235	0.65595	0.822847	0.736271	0.835774	0.651098	0.872141	0.787264	0.972443	1.07707	1.02225	0.979113	1.21507	-0.229623	0.905574	-2.305	0.0365456	0.450525	20519645	MIMAT0019922_st	"miRNA"	"Homo sapiens"	"chrX:47446835-47446858 (+)"	"24"	"GGUGGGAUGGAGAGAAGGUAUGAG"	"ENST00000295987 // antisense // intron // 5 /// ENST00000340666 // antisense // intron // 5 /// OTTHUMT00000056445 // antisense // intron // 5 /// OTTHUMT00000056446 // antisense // intron // 5"	"---"
MIMAT0022297_st	hsa-miR-5589-5p	0.419664	0.928455	0.988723	0.901971	0.795873	0.872197	0.871872	0.800196	0.711402	1.20141	0.979194	0.961462	1.13052	0.82008	-0.208495	0.884502	-2.30957	0.0362273	0.450525	20521836	MIMAT0022297_st	"miRNA"	"Homo sapiens"	"chr19:10149030-10149050 (+)"	"21"	"GGCUGGGUGCUCUUGUGCAGU"	"ENST00000497718 // sense // intron // 1 /// OTTHUMT00000351283 // sense // intron // 1"	"---"
MIMAT0026475_st	hsa-miR-210-5p	1.04721	1.0046	1.28983	1.13552	1.07535	0.993045	1.00675	1.02026	0.884714	1.50853	1.42201	1.10119	1.44814	0.898748	-0.224915	1.13113	-2.30333	0.0366619	0.450525	20500464	MIMAT0026475_st	"miRNA"	"Homo sapiens"	"chr11:568150-568171 (-)"	"22"	"AGCCCCUGCCCACCGCACACUG"	"ENST00000500447 // sense // intron // 1 /// ENST00000528245 // sense // intron // 1 /// ENST00000533920 // sense // intron // 1 /// ENST00000534540 // sense // intron // 1 /// OTTHUMT00000383231 // sense // intron // 1 /// OTTHUMT00000383232 // sense // intron // 1 /// OTTHUMT00000383233 // sense // intron // 1 /// OTTHUMT00000383234 // sense // intron // 1"	"---"
MIMAT0002848_st	hsa-miR-518c-3p	1.08549	0.624222	0.581466	0.752644	0.860805	0.962329	0.68219	0.802045	0.945247	0.777717	0.325349	0.581466	0.615448	0.680915	0.214537	0.734096	2.29913	0.0369575	0.453314	20503843	MIMAT0002848_st	"miRNA"	"Homo sapiens"	"chr19:54212050-54212072 (+)"	"23"	"CAAAGCGCUUCUCUUUAGAGUGU"	"---"	"hsa-mir-518f // chr19:54203269-54203355 (+) /// hsa-mir-520b // chr19:54204481-54204541 (+) /// hsa-mir-518b // chr19:54205991-54206073 (+) /// hsa-mir-526a-1 // chr19:54209506-54209590 (+) /// hsa-mir-520c // chr19:54210707-54210793 (+) /// hsa-mir-518c // chr19:54211989-54212089 (+) /// hsa-mir-524 // chr19:54214256-54214342 (+) /// hsa-mir-517a // chr19:54215522-54215608 (+) /// hsa-mir-519d …
MIMAT0018931_st	hsa-miR-4419a	1.26398	1.1207	1.05551	1.08128	0.738025	1.10818	0.856897	0.888647	0.654747	1.49562	1.36803	1.27457	0.910486	1.11756	-0.259036	1.06673	-2.29557	0.0372098	0.455561	20518787	MIMAT0018931_st	"miRNA"	"Homo sapiens"	"chr1:23384373-23384389 (-)"	"17"	"UGAGGGAGGAGACUGCA"	"ENST00000356634 // antisense // intron // 7 /// ENST00000400181 // antisense // intron // 8 /// ENST00000427154 // sense // intron // 1 /// ENST00000542151 // antisense // intron // 8 /// OTTHUMT00000008880 // antisense // intron // 7 /// OTTHUMT00000008881 // antisense // intron // 8 /// OTTHUMT00000008884 // sense // intron // 1"	"---"
14qII-24_st	14qII-24	1.03602	0.984186	1.09757	1.20609	0.85566	0.70391	0.818619	0.903025	1.1265	1.7011	1.3856	1.09757	0.852211	1.20348	-0.277818	1.0694	-2.29098	0.0375376	0.458051	20532596	14qII-24_st	"CDBox"	"Homo sapiens"	"chr14:101451114-101451184 (+)"	"71"	"TGGATCGATGGTGACTGTTGATGGCATATGACTCACATATGATGAGTACGTATCTGGAACTCTGAGGTCTG"	"---"	"---"
MI0016756_st	hsa-mir-378f	0.783731	0.680377	0.754866	1.05551	0.679094	0.880731	0.945888	0.908216	0.818357	0.962779	1.0701	0.998733	0.828746	1.14128	-0.166243	0.893457	-2.29022	0.0375921	0.458051	20536668	MI0016756_st	"stem-loop"	"Homo sapiens"	"chr1:24255560-24255637 (+)"	"78"	"GUCAGGUCCUGGACUCCCAUAGUUUUCAGGCUGCUAAACAACAGAACGAGCACUGGACUUGGAGCCAGAAGUCUUGGG"	"ENST00000536471 // antisense // intron // 2"	"---"
MIMAT0027407_st	hsa-miR-6753-3p	1.45067	1.13897	0.921408	0.955964	0.832688	0.948396	1.1247	0.918529	0.988414	0.929791	0.901192	0.435728	0.904224	0.785106	0.239874	0.945413	2.28981	0.0376214	0.458051	20525468	MIMAT0027407_st	"miRNA"	"Homo sapiens"	"chr11:67812399-67812420 (+)"	"22"	"UGGUCUGUCUCUGCCCUGGCAC"	"ENST00000265686 // sense // intron // 9 /// ENST00000525724 // sense // intron // 2 /// ENST00000528981 // sense // intron // 1 /// ENST00000529364 // sense // intron // 4 /// ENST00000532635 // sense // intron // 4 /// ENST00000533005 // sense // intron // 1 /// OTTHUMT00000394305 // sense // intron // 9 /// OTTHUMT00000394310 // sense // intron // 2 /// OTTHUMT00000394311 // sense // intron //…	"---"
MIMAT0026483_st	hsa-miR-370-5p	0.637681	0.893659	0.987307	0.75974	0.876236	0.789	0.802701	0.836255	0.792534	0.723917	0.498438	0.710415	0.643664	0.792676	0.145635	0.767445	2.28693	0.0378288	0.459728	20501227	MIMAT0026483_st	"miRNA"	"Homo sapiens"	"chr14:101377488-101377509 (+)"	"22"	"CAGGUCACGUCUCUGCAGUUAC"	"ENST00000553465 // sense // intron // 5 /// ENST00000556475 // sense // intron // 2 /// OTTHUMT00000414501 // sense // intron // 5 /// OTTHUMT00000414503 // sense // intron // 2"	"---"
ENSG00000200318_x_st	ENSG00000200318	0.544457	0.675515	0.735177	0.555796	0.771099	0.473222	0.692485	0.726608	0.820729	0.979081	0.662943	0.862655	0.834299	0.786103	-0.158895	0.722869	-2.28557	0.0379272	0.460076	20532792	ENSG00000200318_x_st	"snoRNA"	"Homo sapiens"	"chr15:59052666-59052880 (-)"	"215"	"AAGACTATACTTTCAGGGATCATTTGTATAGTTCGTTACTAGAGAATTTTCTCTGAATGTGTAGAACACCAGAAACCACAAGGAGGAGGCGCAGCGTTCTCTCCTGAGCGTGAAGCCGGGTCCTGGTGTTGCTTCACTGCAACTGCCATTTGCCATTGATGATTGTTCTTCTCTTCCTTTGGGAGAGTAAGAGGCAAAGGATGCAGTCTGAATGG"	"---"	"---"
ENSG00000252349_st	ENSG00000252349	1.49439	1.47914	1.11451	0.93764	1.18267	1.50065	0.818377	0.985004	1.09298	1.01803	0.825852	0.921656	0.915696	0.897852	0.262555	1.0846	2.28303	0.0381113	0.461103	20533938	ENSG00000252349_st	"snoRNA"	"Homo sapiens"	"chr17:19565313-19565403 (+)"	"91"	"CTGATTCTTTGTACTAGGATGCAAAAGAAAACAATCCTTGTGCCTTCTATCTCTCTTGGTGGCAGCCCAGATTGAATTGGGGAATACATCT"	"---"	"---"
MIMAT0004690_st	hsa-miR-379-3p	0.847153	0.773077	0.859118	1.23708	0.960329	0.969574	1.11106	0.773077	1.08807	0.833049	0.731608	0.873221	0.847153	0.455826	0.209445	0.882814	2.28247	0.0381516	0.461103	20501245	MIMAT0004690_st	"miRNA"	"Homo sapiens"	"chr14:101488446-101488467 (+)"	"22"	"UAUGUAACAUGGUCCACUAACU"	"ENST00000362218 // sense // exon // 1"	"hsa-mir-299 // chr14:101490131-101490193 (+) /// hsa-mir-379 // chr14:101488403-101488469 (+) /// hsa-mir-380 // chr14:101491354-101491414 (+) /// hsa-mir-323a // chr14:101492069-101492154 (+) /// hsa-mir-329-1 // chr14:101493122-101493201 (+) /// hsa-mir-329-2 // chr14:101493437-101493520 (+) /// hsa-mir-494 // chr14:101495971-101496051 (+) /// hsa-mir-411 // chr14:101489662-101489757 (+) /// h…
MIMAT0019917_st	hsa-miR-4766-5p	0.702773	0.681447	0.514943	0.737755	0.90648	0.638651	0.795248	0.977632	0.618992	1.06873	0.830195	1.05551	1.16946	0.620891	-0.218521	0.808479	-2.27934	0.0383801	0.462824	20519640	MIMAT0019917_st	"miRNA"	"Homo sapiens"	"chr22:41209931-41209951 (-)"	"21"	"UCUGAAAGAGCAGUUGGUGUU"	"ENST00000263255 // sense // intron // 1 /// ENST00000412879 // sense // intron // 1 /// ENST00000420970 // sense // intron // 1 /// ENST00000426396 // sense // intron // 1 /// ENST00000427084 // sense // intron // 1 /// ENST00000430221 // sense // intron // 1 /// ENST00000434185 // sense // intron // 1 /// ENST00000434193 // sense // intron // 1 /// ENST00000435456 // sense // intron // 1 /// EN…	"---"
MIMAT0021034_st	hsa-miR-5006-3p	0.852179	1.07315	1.01531	0.853939	1.01531	0.637143	1.29019	0.978506	0.936054	0.848418	0.583948	0.815147	0.884714	0.622714	0.210321	0.886194	2.2786	0.0384342	0.462824	20520209	MIMAT0021034_st	"miRNA"	"Homo sapiens"	"chr13:42142442-42142462 (-)"	"21"	"UUUCCCUUUCCAUCCUGGCAG"	"ENST00000379310 // sense // exon // 45 /// OTTHUMT00000354828 // sense // exon // 45"	"---"
ENSG00000252829_x_st	ENSG00000252829	0.796314	0.801376	0.685178	0.870628	0.862655	0.995686	0.693838	0.768602	0.664977	1.17243	0.706139	1.17868	0.906903	0.932964	-0.186171	0.85974	-2.26759	0.0392492	0.467513	20534054	ENSG00000252829_x_st	"snoRNA"	"Homo sapiens"	"chr2:131687335-131687457 (-)"	"123"	"ACTGGAGGACTAAGGAGGCTGGGTCTGATGAGGCAAGATTTTGCTGATACATTGCTCCTAGAAAAAAGGGTTGGCAAGAGCAGCCCTGGAGACTCACACGGCTGACTGTTCTACCCAACACTC"	"---"	"---"
MI0006321_st	hsa-mir-1231	0.687407	0.858053	0.627746	0.801796	0.655001	0.889961	0.855629	0.856409	0.865014	0.897356	0.841928	0.816068	1.05815	1.09464	-0.153072	0.843226	-2.26619	0.039354	0.467513	20535799	MI0006321_st	"stem-loop"	"Homo sapiens"	"chr1:201777739-201777830 (+)"	"92"	"GUCAGUGUCUGGGCGGACAGCUGCAGGAAAGGGAAGACCAAGGCUUGCUGUCUGUCCAGUCUGCCACCCUACCCUGUCUGUUCUUGCCACAG"	"ENST00000295624 // sense // intron // 18 /// ENST00000367295 // sense // intron // 16 /// ENST00000367296 // sense // intron // 19 /// ENST00000367297 // sense // intron // 18 /// ENST00000367300 // sense // intron // 17 /// ENST00000367302 // sense // intron // 19 /// ENST00000413035 // antisense // intron // 2 /// OTTHUMT00000087013 // sense // intron // 19 /// OTTHUMT00000087014 // sense // i…	"---"
MI0016789_st	hsa-mir-4446	0.915162	1.04621	0.744293	0.989675	0.962358	0.664613	0.812497	0.811753	1.14031	1.12672	1.25599	1.33331	0.880838	0.948213	-0.210474	0.97371	-2.26678	0.0393093	0.467513	20536700	MI0016789_st	"stem-loop"	"Homo sapiens"	"chr3:113313723-113313789 (+)"	"67"	"CUGGUCCAUUUCCCUGCCAUUCCCUUGGCUUCAAUUUACUCCCAGGGCUGGCAGUGACAUGGGUCAA"	"ENST00000264852 // sense // intron // 10 /// ENST00000393830 // sense // intron // 10 /// ENST00000480746 // sense // intron // 1 /// ENST00000488390 // sense // intron // 3 /// OTTHUMT00000317564 // sense // intron // 10 /// OTTHUMT00000317567 // sense // intron // 3 /// OTTHUMT00000354232 // sense // intron // 1"	"---"
MIMAT0004773_st	hsa-miR-500a-5p	6.4523	5.48883	5.20783	4.61746	6.61764	5.26374	4.91545	4.61642	5.08389	2.52864	5.2929	4.90398	5.33633	3.23537	1.10317	4.96863	2.26682	0.0393067	0.467513	20503875	MIMAT0004773_st	"miRNA"	"Homo sapiens"	"chrX:49773051-49773073 (+)"	"23"	"UAAUCCUUGCUACCUGGGUGAGA"	"ENST00000376088 // sense // intron // 3 /// ENST00000376091 // sense // intron // 3 /// ENST00000482218 // sense // intron // 3 /// OTTHUMT00000056542 // sense // intron // 3 /// OTTHUMT00000056543 // sense // intron // 3 /// OTTHUMT00000109349 // sense // intron // 3"	"hsa-mir-188 // chrX:49768109-49768194 (+) /// hsa-mir-362 // chrX:49773572-49773636 (+) /// hsa-mir-500a // chrX:49773039-49773122 (+) /// hsa-mir-501 // chrX:49774330-49774413 (+) /// hsa-mir-502 // chrX:49779206-49779291 (+) /// hsa-mir-532 // chrX:49767754-49767844 (+) /// hsa-mir-660 // chrX:49777849-49777945 (+) /// hsa-mir-500b // chrX:49775280-49775358 (+)"
MIMAT0005896_st	hsa-miR-1244	0.732733	0.815234	0.963284	1.11135	1.05815	0.978997	0.846433	0.933202	0.986365	1.01798	1.4877	0.958663	1.57523	0.906658	-0.253051	1.02657	-2.26475	0.0394613	0.467513	20506835	MIMAT0005896_st	"miRNA"	"Homo sapiens"	"chr12:9392068-9392093 (-) /// chr12:12264940-12264965 (+) /// chr2:232578078-232578103 (+)"	"26"	"AAGUAGUUGGUUUGUAUGAGAUGGUU"	"ENST00000566278 // sense // intron // 19 /// OTTHUMT00000431902 // sense // intron // 19 /// ENST00000298566 // sense // intron // 3 /// ENST00000396369 // sense // intron // 4 /// OTTHUMT00000355995 // sense // intron // 3 /// ENST00000341369 // sense // exon // 5 /// ENST00000409115 // sense // exon // 5 /// ENST00000448874 // sense // exon // 5 /// ENST00000481928 // sense // exon // 4 /// OT…	"---"
MIMAT0019976_st	hsa-miR-4799-5p	1.12615	0.725645	0.811437	0.775209	0.989653	0.588763	0.721931	0.61219	0.79237	0.822483	0.996078	0.99742	1.3105	0.932964	-0.218184	0.871629	-2.26733	0.039268	0.467513	20519699	MIMAT0019976_st	"miRNA"	"Homo sapiens"	"chr4:148703755-148703776 (+)"	"22"	"AUCUAAAUGCAGCAUGCCAGUC"	"ENST00000336498 // sense // intron // 1 /// ENST00000510379 // sense // intron // 1 /// OTTHUMT00000365005 // sense // intron // 1 /// OTTHUMT00000365006 // sense // intron // 1"	"---"
MIMAT0021079_st	hsa-miR-5087	0.803324	0.655835	0.798671	0.965239	0.709383	0.664455	0.834484	0.704047	0.588268	1.00817	1.17434	0.786863	0.63046	1.21532	-0.215952	0.824204	-2.26908	0.0391379	0.467513	20520324	MIMAT0021079_st	"miRNA"	"Homo sapiens"	"chr1:147806646-147806668 (-)"	"23"	"GGGUUUGUAGCUUUGCUGGCAUG"	"ENST00000452996 // antisense // intron // 2 /// OTTHUMT00000039540 // antisense // intron // 2"	"---"
MIMAT0027550_st	hsa-miR-6825-5p	0.902748	0.956443	1.31566	1.41944	0.965239	1.00483	1.08352	1.02441	0.735177	1.68949	1.83679	0.965239	1.71913	0.878635	-0.372584	1.17834	-2.27042	0.0390379	0.467513	20525611	MIMAT0027550_st	"miRNA"	"Homo sapiens"	"chr3:127294148-127294169 (-)"	"22"	"UGGGGAGGUGUGGAGUCAGCAU"	"ENST00000296210 // sense // intron // 7 /// ENST00000355552 // sense // intron // 9 /// ENST00000393400 // sense // intron // 8 /// ENST00000450633 // sense // intron // 8 /// ENST00000465915 // sense // intron // 1 /// ENST00000483868 // sense // intron // 8 /// ENST00000489960 // sense // intron // 10 /// OTTHUMT00000356624 // sense // intron // 9 /// OTTHUMT00000356625 // sense // intron // 8…	"---"
MIMAT0027688_st	hsa-miR-6894-5p	2.59238	1.41663	1.60084	1.19551	1.94365	1.73337	1.4084	1.48718	1.25081	1.03277	1.53351	1.19551	1.30667	0.783731	0.45498	1.46293	2.26542	0.0394116	0.467513	20525749	MIMAT0027688_st	"miRNA"	"Homo sapiens"	"chrX:53228099-53228122 (-)"	"24"	"AGGAGGAUGGAGAGCUGGGCCAGA"	"ENST00000375379 // sense // intron // 15 /// ENST00000375383 // sense // intron // 14 /// ENST00000375401 // sense // intron // 15 /// ENST00000404049 // sense // intron // 15 /// ENST00000452825 // sense // intron // 13 /// ENST00000497100 // sense // intron // 6 /// OTTHUMT00000056737 // sense // intron // 15 /// OTTHUMT00000056738 // sense // intron // 15 /// OTTHUMT00000056739 // sense // in…	"hsa-mir-6894 // chrX:53228071-53228127 (-) /// hsa-mir-6895 // chrX:53224593-53224670 (-)"
ENSG00000238946_st	ENSG00000238946	1.15614	0.884714	1.10002	0.677583	1.09546	0.567604	0.945692	1.01741	0.68939	0.578049	0.945347	0.491048	0.790769	0.394136	0.263909	0.809526	2.26331	0.0395702	0.467964	20533620	ENSG00000238946_st	"snoRNA"	"Homo sapiens"	"chr17:1519486-1519589 (-)"	"104"	"ATCCCTTTGTAGTTCATAAGCATGATAATTGGGGTTTCCCTCGCATGTGTGAGACATGCTTCCCTCAAACCTTGTTACGAAGCTGGCACAGTATCCATCTGATG"	"---"	"---"
ACA36B_s_st	ACA36B	0.738303	1.26165	1.5215	1.35587	2.42404	1.45983	1.52629	1.55415	1.4863	2.08828	1.56237	2.36722	2.12488	1.63787	-0.475241	1.65061	-2.25839	0.0399421	0.468434	20532659	ACA36B_s_st	"HAcaBox"	"Homo sapiens"	"chr1:220373888-220374018 (-)"	"131"	"TTCCAAAGTGTTAAGTTCAGTTCAGGGTAGCTTCCCTGCTCTGTTAATTAAACTTTGGAACATTGAAACTGGCTAGGGAAAATGATTGGATAGAAACTATTATTCTATTCATTTATCCCCAGCCTACAAAA"	"---"	"---"
ENSG00000206958_st	ENSG00000206958	0.905325	0.854057	0.891979	0.868294	0.76571	0.784495	0.861677	1.05344	0.964877	0.631265	1.05398	0.670515	0.661264	0.490688	0.181775	0.818398	2.25808	0.0399654	0.468434	20532972	ENSG00000206958_st	"snoRNA"	"Homo sapiens"	"chr5:87678589-87678724 (+)"	"136"	"CTGCAGCCAATTGAGTTGACCGAGCTCTTTTCCTCCTGGGGGCTTGGTGTGCAATGGCTGCAAACAGCAGATTCCTTGGTAGTGTATGCAGCCTGCTTCTTGTATGGGTTGCCTCTAAGGGACCTTGAAGGCAGCC"	"---"	"---"
MI0003666_st	hsa-mir-651	0.943455	0.649625	0.797664	1.1107	0.867008	0.749268	0.942368	0.91841	0.916432	0.646181	0.555392	0.723578	0.723596	0.886368	0.170192	0.816432	2.25866	0.0399213	0.468434	20535401	MI0003666_st	"stem-loop"	"Homo sapiens"	"chrX:8095006-8095102 (+)"	"97"	"AAUCUAUCACUGCUUUUUAGGAUAAGCUUGACUUUUGUUCAAAUAAAAAUGCAAAAGGAAAGUGUAUCCUAAAAGGCAAUGACAGUUUAAUGUGUUU"	"---"	"---"
MI0006442_s_st	hsa-mir-664a	0.738303	1.26165	1.5215	1.35587	2.42404	1.45983	1.52629	1.55415	1.4863	2.08828	1.56237	2.36722	2.12488	1.63787	-0.475241	1.65061	-2.25839	0.0399421	0.468434	20535919	MI0006442_s_st	"stem-loop"	"Homo sapiens"	"chr1:220373880-220373961 (-)"	"82"	"GAACAUUGAAACUGGCUAGGGAAAAUGAUUGGAUAGAAACUAUUAUUCUAUUCAUUUAUCCCCAGCCUACAAAAUGAAAAAA"	"ENST00000237724 // sense // intron // 6 /// ENST00000358951 // sense // intron // 9 /// ENST00000410438 // sense // exon // 1 /// ENST00000478976 // sense // intron // 2 /// ENST00000483278 // sense // intron // 7 /// OTTHUMT00000090205 // sense // intron // 9 /// OTTHUMT00000090206 // sense // intron // 7 /// OTTHUMT00000357665 // sense // intron // 2 /// OTTHUMT00000357666 // sense // intron /…	"---"
MI0016076_st	hsa-mir-3675	0.908209	0.696638	0.795696	1.01935	0.656682	0.895021	0.938654	0.704047	0.844791	0.646947	0.731608	0.792068	0.621463	0.583948	0.15358	0.773937	2.25715	0.0400359	0.468434	20536579	MI0016076_st	"stem-loop"	"Homo sapiens"	"chr1:17185444-17185516 (-)"	"73"	"GGAUGAUAAGUUAUGGGGCUUCUGUAGAGAUUUCUAUGAGAACAUCUCUAAGGAACUCCCCCAAACUGAAUUC"	"ENST00000414128 // antisense // intron // 2 /// ENST00000466256 // antisense // intron // 1 /// OTTHUMT00000006253 // antisense // intron // 2 /// OTTHUMT00000006578 // antisense // intron // 1"	"---"
MI0017400_st	hsa-mir-4759	1.52854	0.895162	1.0461	0.971691	1.44869	1.09675	0.938654	0.909769	1.10575	0.913638	0.813558	0.936888	0.884714	0.790894	0.236628	1.02006	2.26026	0.0398001	0.468434	20537001	MI0017400_st	"stem-loop"	"Homo sapiens"	"chr21:28326280-28326362 (+)"	"83"	"CAUUUAGGACUAGAUGUUGGAAUUAGACAGAAAAAAGUUAGACACAAAAAAUUGUGUCUAAUUCCAACAUCUAGUCCUAAAUG"	"ENST00000284987 // antisense // intron // 2 /// OTTHUMT00000171648 // antisense // intron // 2"	"---"
MIMAT0016869_st	hsa-miR-4318	0.714445	0.497762	0.918088	0.664267	0.664267	0.798986	0.66768	0.930693	0.600644	1.0166	0.798986	0.740414	0.993493	0.918718	-0.176217	0.78036	-2.25357	0.0403097	0.469531	20517697	MIMAT0016869_st	"miRNA"	"Homo sapiens"	"chr18:35237152-35237168 (+)"	"17"	"CACUGUGGGUACAUGCU"	"---"	"---"
MIMAT0022502_st	hsa-miR-5708	0.783731	0.716682	0.706553	0.762692	0.898429	0.905308	0.816989	0.940877	0.783384	0.982193	0.760548	0.906194	1.00376	1.15909	-0.149619	0.866174	-2.25313	0.0403431	0.469531	20522045	MIMAT0022502_st	"miRNA"	"Homo sapiens"	"chr8:81153633-81153652 (+)"	"20"	"AUGAGCGACUGUGCCUGACC"	"---"	"---"
U93_st	U93	0.655352	0.867238	1.07708	0.952003	1.23574	1.12238	1.27613	1.06836	1.22012	1.1272	1.48556	1.62456	1.50065	0.932964	-0.281476	1.15324	-2.25497	0.0402026	0.469531	20538273	U93_st	"scaRna"	"Homo sapiens"	"chr14:95999692-95999966 (-)"	"275"	"AATCTGTAGTCTTGGAGCCGCACAGGGTTGGTGGTACCCTCGAGCACACCAGACTTGCAGAAAAAGCATACTCCAGAGGAAGCTGAGGCATGCCTGCTCGAGAGCCAGCTGTTCCATGTGCAATTTTCCTCTGATAGTTTCTGGTCACTGTTGCCACGGTGATAATGACTGGGCTATGTCATTATCTATCCGCCAACAGTAAGAGAAGCTTTGCAGTCGAGATATTGTTTAGCAGATGGAGTGTTTTCTGTTGAACACTAAGTACTGCCACAAGT"	"---"	"---"
MI0022677_st	hsa-mir-6832	0.8614	0.748584	0.647647	0.965239	0.862655	0.872197	1.03473	1.0061	0.956854	0.614876	0.827277	0.513693	0.845009	0.760435	0.171676	0.822621	2.25052	0.0405437	0.470248	20537576	MI0022677_st	"stem-loop"	"Homo sapiens"	"chr6:31601564-31601635 (+)"	"72"	"GGUGGAGUAGAGAGGAAAAGUUAGGGUCAGUGGCAGAGCCAGGCAGAUGCUGACCCUUUUUCUCUUUCCCAG"	"ENST00000376007 // sense // intron // 17 /// ENST00000376033 // sense // intron // 17 /// OTTHUMT00000076310 // sense // intron // 17 /// OTTHUMT00000259319 // sense // intron // 17"	"---"
MIMAT0018975_st	hsa-miR-4453	1.15093	0.91088	0.544072	0.713138	0.59075	0.637976	0.893943	0.82465	0.754255	1.00396	0.849036	0.838754	1.03444	1.45425	-0.256021	0.871502	-2.25048	0.0405473	0.470248	20518833	MIMAT0018975_st	"miRNA"	"Homo sapiens"	"chr4:153457584-153457603 (+)"	"20"	"GAGCUUGGUCUGUAGCGGUU"	"ENST00000594836 // sense // exon // 1 /// ENST00000604157 // sense // exon // 1 /// OTTHUMT00000365030 // sense // exon // 1"	"---"
MIMAT0031006_st	hsa-miR-8079	0.867401	0.608603	0.815335	0.80363	0.750795	0.539352	0.730896	0.639507	0.717864	1.11944	0.829571	1.05551	0.713297	0.759768	-0.176251	0.782211	-2.24791	0.0407452	0.471714	20529789	MIMAT0031006_st	"miRNA"	"Homo sapiens"	"chr13:44770307-44770326 (-)"	"20"	"CAGUGAUCGUCUCUGCUGGC"	"ENST00000437867 // antisense // intron // 2 /// OTTHUMT00000044732 // antisense // intron // 2"	"---"
MIMAT0004658_st	hsa-miR-155-3p	1.06686	1.08617	0.949485	1.08959	0.834818	0.754771	0.9478	0.704047	0.878495	0.53002	0.858204	0.469356	0.867754	0.867754	0.204942	0.850366	2.24251	0.0411651	0.475742	20501084	MIMAT0004658_st	"miRNA"	"Homo sapiens"	"chr21:26946334-26946355 (+)"	"22"	"CUCCUACAUAUUAGCAUUAACA"	"ENST00000456917 // sense // exon // 4 /// OTTHUMT00000171187 // sense // exon // 4"	"---"
ENSG00000212528_st	ENSG00000212528	1.00278	0.768364	0.996535	0.778534	1.35316	0.976575	1.04303	1.14572	0.867464	0.755074	0.647184	0.778534	0.979936	0.775713	0.205173	0.919186	2.23906	0.0414359	0.478034	20533103	ENSG00000212528_st	"snoRNA"	"Homo sapiens"	"chr15:25513613-25513698 (+)"	"86"	"AAGACAACGTAAATATATGTATAAAGAGTATCTTCAGGAGACGTAATAATGTAAAAATCATGCTCAATAGAATTAAGCTGAGGCTC"	"---"	"---"
ACA67_x_st	ACA67	0.953037	1.28983	1.15049	1.17366	1.23174	1.42194	1.16419	0.704047	1.30036	0.99574	1.47331	1.38787	2.46349	1.52806	-0.41533	1.3027	-2.23586	0.0416881	0.479268	20532715	ACA67_x_st	"HAcaBox"	"Homo sapiens"	"chr21:33749496-33749631 (-)"	"136"	"GCATGGGTTTGGATTTATGATGGGCCCGTCCCCCTGGACCTCTCATAGTACCCCATGCCAGAGCAAACTGTAGCCCTGAACCATTGCCTGGCCTCTGTTCCCGTAGGCTGCTGGCACTGAAGTGGGTTGCACAATA"	"---"	"---"
MIMAT0019781_st	hsa-miR-4691-5p	1.22593	0.998457	1.27916	0.853939	1.42178	0.968934	0.807605	1.24695	0.841832	0.77833	0.740848	1.01753	0.884714	0.746741	0.237987	0.986625	2.23601	0.0416763	0.479268	20519500	MIMAT0019781_st	"miRNA"	"Homo sapiens"	"chr11:67801377-67801399 (+)"	"23"	"GUCCUCCAGGCCAUGAGCUGCGG"	"ENST00000313468 // sense // intron // 5 /// ENST00000524810 // sense // intron // 1 /// ENST00000525419 // sense // intron // 3 /// ENST00000526339 // sense // intron // 5 /// ENST00000526446 // sense // intron // 5 /// ENST00000526542 // sense // exon // 1 /// ENST00000528492 // sense // intron // 1 /// ENST00000529645 // sense // intron // 4 /// ENST00000532399 // sense // exon // 3 /// OTTHUM…	"hsa-mir-4691 // chr11:67801364-67801448 (+) /// hsa-mir-7113 // chr11:67800331-67800389 (+)"
ENSG00000239128_x_st	ENSG00000239128	0.814965	0.930319	1.14632	1.05469	0.563414	1.14545	1.22599	1.16819	1.74682	1.46736	1.48822	1.49413	1.1774	1.4364	-0.324239	1.20426	-2.23256	0.0419496	0.481435	20533736	ENSG00000239128_x_st	"snoRNA"	"Homo sapiens"	"chr3:47292013-47292116 (-)"	"104"	"ATCCTTTTGTAGTTCATGAGTGTGATGATTGTGTGTTCATACGCTTGTGTGAGATGTGCCACCCTTGAACCTTGTTACGACATTGGCACATTACCCGTCTGATC"	"---"	"---"
MI0015996_st	hsa-mir-3606	0.899917	0.786346	0.812836	0.758065	0.683756	0.859633	0.716004	0.673443	0.735177	0.5211	0.669456	0.627607	0.616791	0.784698	0.125534	0.724631	2.22834	0.0422864	0.483619	20536533	MI0015996_st	"stem-loop"	"Homo sapiens"	"chr2:189860356-189860418 (+)"	"63"	"UUGUUGCUAUCUAGGUUAGUGAAGGCUAUUUUAAUUUUUUUAAAAUUUCUUUCACUACUUAGG"	"ENST00000304636 // sense // intron // 21 /// ENST00000317840 // sense // intron // 21 /// OTTHUMT00000255899 // sense // intron // 21"	"---"
MIMAT0022693_st	hsa-miR-204-3p	1.09851	0.557669	1.38606	0.566382	1.85802	1.34701	0.830996	0.812491	0.914592	5.03512	2.06865	0.781769	1.35575	1.75728	-1.15841	1.45502	-2.22871	0.0422565	0.483619	20500461	MIMAT0022693_st	"miRNA"	"Homo sapiens"	"chr9:73424909-73424929 (-)"	"21"	"GCUGGGAAGGCAAAGGGACGU"	"ENST00000357533 // sense // intron // 6 /// ENST00000358082 // sense // intron // 5 /// ENST00000360823 // sense // intron // 7 /// ENST00000361823 // sense // intron // 6 /// ENST00000377101 // sense // intron // 6 /// ENST00000377105 // sense // intron // 6 /// ENST00000377106 // sense // intron // 7 /// ENST00000377110 // sense // intron // 6 /// ENST00000377111 // sense // intron // 6 /// EN…	"---"
MIMAT0026614_st	hsa-miR-487b-5p	0.946663	0.995039	0.898109	1.00529	1.03502	0.925597	0.938654	0.704047	0.898109	0.900695	0.781938	0.5989	0.884714	0.74688	0.144767	0.87569	2.22429	0.0426119	0.486498	20504217	MIMAT0026614_st	"miRNA"	"Homo sapiens"	"chr14:101512806-101512827 (+)"	"22"	"GUGGUUAUCCCUGUCCUGUUCG"	"ENST00000553692 // sense // intron // 1 /// OTTHUMT00000414538 // sense // intron // 1"	"hsa-mir-134 // chr14:101521024-101521096 (+) /// hsa-mir-376c // chr14:101506027-101506092 (+) /// hsa-mir-376a-1 // chr14:101507119-101507186 (+) /// hsa-mir-381 // chr14:101512257-101512331 (+) /// hsa-mir-382 // chr14:101520643-101520718 (+) /// hsa-mir-376b // chr14:101506773-101506872 (+) /// hsa-mir-485 // chr14:101521756-101521828 (+) /// hsa-mir-487a // chr14:101518783-101518862 (+) /// …
MI0017309_st	hsa-mir-4678	0.758405	1.3408	0.805235	0.913025	0.932712	1.10751	0.712461	0.665283	0.999852	0.804947	0.727574	0.612509	0.643961	0.689953	0.219243	0.836731	2.22104	0.042875	0.488657	20536904	MI0017309_st	"stem-loop"	"Homo sapiens"	"chr10:89263638-89263711 (+)"	"74"	"GGAAAAAACAAGGUAUUGUUCAGACUUAUGAUUUUUGGGGUCAAAGAUUCUGAGCAAUAACCUAUUAAAAAACC"	"---"	"---"
MI0000434_st	hsa-let-7i	1.00691	1.02311	1.05167	0.966378	1.06192	1.25538	1.31464	1.53257	1.31464	1.83912	1.5341	1.50065	1.52442	0.916313	-0.293229	1.27441	-2.21739	0.0431725	0.491199	20534567	MI0000434_st	"stem-loop"	"Homo sapiens"	"chr12:62997466-62997549 (+)"	"84"	"CUGGCUGAGGUAGUAGUUUGUGCUGUUGGUCGGGUUGUGACAUUGCCCGCUGUGGAGAUAACUGCGCAAGCUACUGCCUUGCUA"	"ENST00000362309 // sense // exon // 1 /// ENST00000550290 // sense // intron // 1 /// OTTHUMT00000406740 // antisense // 5UTR // 1 /// OTTHUMT00000406759 // sense // intron // 1"	"---"
ENSG00000238620_x_st	ENSG00000238620	0.774339	0.824138	0.756308	0.633735	0.819892	0.745236	0.847059	0.563239	0.903217	1.20512	0.820983	0.80042	0.812433	1.04317	-0.173407	0.824949	-2.21368	0.0434765	0.49167	20533413	ENSG00000238620_x_st	"snoRNA"	"Homo sapiens"	"chr10:106159563-106159661 (+)"	"99"	"ATAATTACATGATTTGATCTTGACTGGGTGTTCACATGTATGTGTAAGATATGCCTCCCTCAAACCTTATCACGATGTCGGCACATTACCCATCCAACA"	"---"	"---"
ENSG00000238745_x_st	ENSG00000238745	1.14894	0.791174	1.26199	1.02402	1.51244	0.818048	1.41349	0.848868	0.679424	0.932114	0.657339	0.77877	0.808852	0.622325	0.295497	0.949842	2.21402	0.0434486	0.49167	20533490	ENSG00000238745_x_st	"snoRNA"	"Homo sapiens"	"chr5:137959168-137959271 (+)"	"104"	"ATCCTTTTGTAGTTCATAAGCATGATGATTGGGTTTTCATGCTTGTGTGTGAGATGTGCTTCCCTCAAACCTTGTTATGATGGTGGCACATTACCCATCTGATG"	"---"	"---"
MI0014197_st	hsa-mir-1260b	0.739504	1.28983	0.731407	0.95603	0.774583	0.709953	1.28581	0.952224	0.878375	0.721027	0.692277	0.700731	0.644902	0.739504	0.224502	0.844011	2.21468	0.0433938	0.49167	20536274	MI0014197_st	"stem-loop"	"Homo sapiens"	"chr11:96074602-96074690 (+)"	"89"	"UCUCCGUUUAUCCCACCACUGCCACCAUUAUUGCUACUGUUCAGCAGGUGCUGCUGGUGGUGAUGGUGAUAGUCUGGUGGGGGCGGUGG"	"ENST00000440572 // antisense // exon // 2 /// ENST00000524717 // antisense // exon // 1 /// OTTHUMT00000395540 // antisense // exon // 1 /// OTTHUMT00000395541 // antisense // exon // 2"	"---"
MI0017344_st	hsa-mir-4710	0.878574	1.07719	1.19494	0.948783	1.17015	0.882814	1.16007	1.38978	1.18908	0.928826	0.678791	0.911264	0.970286	1.02684	0.19584	1.0291	2.21324	0.0435126	0.49167	20536942	MI0017344_st	"stem-loop"	"Homo sapiens"	"chr14:105144031-105144086 (-)"	"56"	"GACCGAGUGGGGUGAGGGCAGGUGGUUCUUCCCGAAGCAGCUCUCGCCUCUUCGUC"	"---"	"---"
U99_st	U99	3.14221	2.83277	2.46916	2.96759	3.6081	2.37585	2.47094	2.72419	2.49182	4.02449	3.33283	3.26802	3.0237	2.73882	-0.490613	2.96218	-2.21234	0.0435864	0.49167	20538281	U99_st	"HAcaBox"	"Homo sapiens"	"chr11:62432894-62433042 (+)"	"149"	"CCTCCTTTTCTTGGCGGGGATCGGGCTTGTGGTGCCGCTCCCCGTAATGTACGGAGGAAGAGGGAAAGGGCTCTGGCCCCCTCGGCGTCATGTCTTCGGTGCTGGCGGCTTCCCATCCGCTGGTTCTATCCTCAAACGCCGGGACACCG"	"---"	"---"
ENSG00000238798_st	ENSG00000238798	1.10785	0.998261	0.99455	1.35392	1.03278	1.25854	1.26996	1.11599	1.17246	1.2011	0.917144	1.02566	0.851268	0.876397	0.170609	1.08399	2.20789	0.0439551	0.494982	20533524	ENSG00000238798_st	"snoRNA"	"Homo sapiens"	"chr1:220160853-220160956 (-)"	"104"	"ATCCTTTTGTAGTTCCTAAGTGTGATGGTTGGGTTTTCACACTCATATGTGAGATATGCCTCCCTCAAACCTTATCACCACCTGGGCACATTCCCCGTGTGATA"	"---"	"---"
MIMAT0015061_st	hsa-miR-3181	1.17749	0.815604	0.627212	0.844678	0.923961	0.881941	0.615821	0.790822	0.6939	1.27823	1.37319	0.997112	1.15776	0.608356	-0.263883	0.913291	-2.20643	0.044076	0.495498	20515612	MIMAT0015061_st	"miRNA"	"Homo sapiens"	"chr16:50776224-50776242 (+)"	"19"	"AUCGGGCCCUCGGCGCCGG"	"ENST00000311559 // sense // intron // 1 /// ENST00000398568 // sense // intron // 1 /// ENST00000540145 // sense // intron // 1 /// ENST00000563315 // antisense // intron // 1 /// ENST00000564326 // sense // intron // 1 /// ENST00000564634 // sense // intron // 1 /// ENST00000566206 // sense // intron // 1 /// ENST00000566679 // sense // intron // 1 /// ENST00000569418 // sense // intron // 1 //…	"---"
MI0016046_st	hsa-mir-3646	1.08441	1.08441	1.33885	1.2552	1.12923	0.972082	1.05583	0.920674	1.08799	1.05024	0.646742	0.856986	1.00376	1.05024	0.181593	1.03833	2.20114	0.0445187	0.497088	20536551	MI0016046_st	"stem-loop"	"Homo sapiens"	"chr20:43036760-43036843 (+)"	"84"	"UUCAGUAGGUUGGGUUCAUUUCAUUUUCAUGACAACCCUAUAUGGGAAAAUGUUGUGAAAAUGAAAUGAGCCCAGCCCAUUGAA"	"ENST00000316099 // sense // intron // 3 /// ENST00000316673 // sense // intron // 3 /// ENST00000372920 // sense // intron // 4 /// ENST00000415691 // sense // intron // 3 /// ENST00000443598 // sense // intron // 3 /// ENST00000457232 // sense // intron // 3 /// OTTHUMT00000079362 // sense // intron // 3 /// OTTHUMT00000079363 // sense // intron // 3 /// OTTHUMT00000079364 // sense // intron //…	"---"
MIMAT0018942_st	hsa-miR-4427	1.00227	0.884714	0.851677	0.879381	0.793396	0.909104	1.0008	0.766195	0.805203	0.852796	0.703411	0.570824	0.735844	0.847107	0.134975	0.828766	2.20363	0.0443098	0.497088	20518799	MIMAT0018942_st	"miRNA"	"Homo sapiens"	"chr1:233759941-233759961 (+)"	"21"	"UCUGAAUAGAGUCUGAAGAGU"	"ENST00000366621 // sense // intron // 1 /// OTTHUMT00000092565 // sense // intron // 1"	"---"
MIMAT0019901_st	hsa-miR-4757-5p	0.583948	0.702541	0.879875	0.553424	0.590141	0.686847	0.515485	0.842826	0.71719	0.840842	1.00127	0.608926	0.820448	0.969681	-0.173535	0.736674	-2.20291	0.0443702	0.497088	20519624	MIMAT0019901_st	"miRNA"	"Homo sapiens"	"chr2:19548200-19548222 (+)"	"23"	"AGGCCUCUGUGACGUCACGGUGU"	"---"	"---"
U22_st	U22	0.918018	0.979967	0.7687	0.956997	0.972406	0.745395	0.979474	0.81655	0.951254	1.07294	1.08955	1.31539	1.41491	0.687005	-0.217209	0.976326	-2.2016	0.0444803	0.497088	20538324	U22_st	"CDBox"	"Homo sapiens"	"chr11:62620382-62620507 (-)"	"126"	"TCCCAATGAAGAAACTTTCACATGTCTTACTCTCTGTCCTAGTCCCAGAGCCTGTAAAGGTGAACCCACTGGGACTGGCTGGGGGAGAAGAGGAAGATTTGTTCCAGAAGGAACTGTCTGAGGGAT"	"---"	"---"
MIMAT0021024_st	hsa-miR-5002-3p	0.888159	0.888935	1.07719	1.16705	0.665373	0.983738	0.704246	0.72414	0.499496	0.936125	0.888935	1.1737	1.11138	1.30874	-0.239519	0.9298	-2.20001	0.0446144	0.497315	20520201	MIMAT0021024_st	"miRNA"	"Homo sapiens"	"chr3:123851835-123851855 (+)"	"21"	"UGACUGCCUCACUGACCACUU"	"ENST00000240874 // sense // intron // 1 /// ENST00000360013 // sense // intron // 1 /// ENST00000448253 // sense // intron // 2 /// ENST00000460856 // sense // intron // 1 /// ENST00000477496 // sense // intron // 6 /// ENST00000483658 // sense // intron // 3 /// ENST00000488825 // sense // intron // 1 /// OTTHUMT00000258843 // sense // intron // 1 /// OTTHUMT00000259126 // sense // intron // 6 …	"---"
ACA19_st	ACA19	0.883336	0.922405	0.801324	0.686259	0.467071	1.11686	0.818357	0.943085	1.38287	2.41761	1.16788	1.09807	0.989956	1.07942	-0.459303	1.05532	-2.19044	0.0454267	0.499322	20532629	ACA19_st	"HAcaBox"	"Homo sapiens"	"chr10:120819523-120819650 (-)"	"128"	"GTGCACATTTCATTGACCTGCTTTCTTTTATGTGAGTAGTGTTATTTCTTATGTGCTATACAAATAATTGAAGGCTAATTAGCAGTATAACTATAAATAGTAATGCTGCCAGTCTCCTTCAGACAAAA"	"---"	"---"
ACA37_st	ACA37	0.950367	0.989759	1.02218	0.761727	1.22825	0.773076	0.68219	0.715339	0.47398	1.0437	1.27866	1.05551	0.884714	1.15549	-0.239517	0.929638	-2.19476	0.0450586	0.499322	20532663	ACA37_st	"HAcaBox"	"Homo sapiens"	"chr18:51748654-51748782 (-)"	"129"	"TGAGCACTTTCACAGGTCCTCCCTCAGGCTGTGGGGCCAGGATTTGGTAGCTGGTGCTGAGAGAAAACCTTTGTTGGCATCCTTGCCCTGGGACTGTGCCAGTGGCAGCTGTCATTCAATGGGACAATT"	"---"	"---"
ACA41_x_st	ACA41	3.26852	3.47832	3.10897	3.62925	3.42083	3.38129	3.53501	3.13677	3.98234	3.39425	4.05177	5.1151	3.82418	3.41588	-0.522313	3.62446	-2.19655	0.0449065	0.499322	20532671	ACA41_x_st	"HAcaBox"	"Homo sapiens"	"chr2:207026952-207027083 (+)"	"132"	"TTCCACAGCTACTGGTCTGCAGCTGTTCTTATGGTAGCAGTTGTGGCATTCCTCTGTGGGAAAGAAACTGTTAACACAAACACCTCTTTCTTAGCAAAACAGAAAGTGGGTATATATGTGTGACAGACACAA"	"---"	"---"
ENSG00000238662_st	ENSG00000238662	0.604411	0.74808	0.557768	0.768844	0.594776	0.672832	0.72839	0.559962	0.724037	0.938654	0.693764	0.79245	0.788074	0.730065	-0.126479	0.707293	-2.19584	0.0449663	0.499322	20533434	ENSG00000238662_st	"snoRNA"	"Homo sapiens"	"chr2:167215240-167215343 (+)"	"104"	"TACTTCAAGTACTTCATAAGTGTGATGACTGGGTTTTCACATGCATATGTGAGATATTCCTCCCTCAAACCTTGTAATGACATTGATATATTATCCATCTCAGG"	"---"	"---"
HBII-52-5_x_st	HBII-52-5	1.66058	2.90296	2.46782	1.85222	1.08842	2.67031	3.08411	2.33432	2.2891	1.93915	2.22294	3.49187	3.7379	4.26926	-0.871132	2.57221	-2.19096	0.0453824	0.499322	20534293	HBII-52-5_x_st	"CDBox"	"Homo sapiens"	"chr15:25423885-25423966 (+)"	"82"	"GGATCGATGATGAGAACCTTATATTGTCCTGAAGAGAGGTGATGACTTAAAAATCATGCTCAATAGGATTACGCTGAGGCCC"	"---"	"---"
MI0014147_x_st	hsa-mir-3130-1	0.763327	0.928481	0.832753	1.04318	0.862655	1.09298	0.91504	1.15931	0.874389	0.723917	0.827498	0.797908	0.787092	0.83832	0.146399	0.889061	2.19289	0.0452177	0.499322	20536213	MI0014147_x_st	"stem-loop"	"Homo sapiens"	"chr2:207647958-207648032 (-)"	"75"	"CUUGUCAUGUCUUACCCAGUCUCCGGUGCAGCCUGUUGUCAAGGCUGCACCGGAGACUGGGUAAGACAUGACAAG"	"ENST00000236980 // antisense // intron // 7 /// ENST00000402774 // antisense // intron // 7 /// ENST00000403094 // antisense // intron // 7 /// ENST00000487777 // antisense // intron // 7 /// OTTHUMT00000256428 // antisense // intron // 7 /// OTTHUMT00000336777 // antisense // intron // 7 /// OTTHUMT00000336778 // antisense // intron // 7 /// OTTHUMT00000336779 // antisense // intron // 7"	"hsa-mir-3130-1 // chr2:207647958-207648032 (-) /// hsa-mir-3130-2 // chr2:207647958-207648032 (+)"
MI0017273_st	hsa-mir-4646	0.948143	0.779927	0.945723	1.03587	0.828424	1.04739	0.862852	0.860036	0.918366	0.967707	1.11182	1.17366	0.992734	0.974434	-0.12999	0.960506	-2.1927	0.045234	0.499322	20536866	MI0017273_st	"stem-loop"	"Homo sapiens"	"chr6:31668806-31668868 (-)"	"63"	"ACUGGGAAGAGGAGCUGAGGGACAUUGCGGAGAGGGUCUCACAUUGUCCCUCUCCCUUCCCAG"	"ENST00000375842 // sense // intron // 3 /// ENST00000395952 // sense // intron // 3 /// ENST00000440843 // sense // intron // 1 /// ENST00000461287 // sense // intron // 5 /// ENST00000468037 // sense // intron // 3 /// ENST00000477462 // sense // intron // 1 /// ENST00000482224 // sense // intron // 2 /// ENST00000492084 // sense // intron // 3 /// ENST00000495769 // sense // intron // 2 /// EN…	"---"
MIMAT0000457_st	hsa-miR-188-5p	4.58988	3.39998	2.84544	3.52165	3.96991	3.51699	3.69078	4.43584	2.71732	1.39559	2.60341	3.72033	3.61511	2.61648	0.841793	3.33134	2.18972	0.0454888	0.499322	20500791	MIMAT0000457_st	"miRNA"	"Homo sapiens"	"chrX:49768123-49768143 (+)"	"21"	"CAUCCCUUGCAUGGUGGAGGG"	"ENST00000376088 // sense // intron // 3 /// ENST00000376091 // sense // intron // 3 /// ENST00000482218 // sense // intron // 3 /// OTTHUMT00000056542 // sense // intron // 3 /// OTTHUMT00000056543 // sense // intron // 3 /// OTTHUMT00000109349 // sense // intron // 3"	"hsa-mir-188 // chrX:49768109-49768194 (+) /// hsa-mir-362 // chrX:49773572-49773636 (+) /// hsa-mir-500a // chrX:49773039-49773122 (+) /// hsa-mir-501 // chrX:49774330-49774413 (+) /// hsa-mir-532 // chrX:49767754-49767844 (+) /// hsa-mir-660 // chrX:49777849-49777945 (+) /// hsa-mir-500b // chrX:49775280-49775358 (+)"
MIMAT0019855_st	hsa-miR-4732-5p	1.29708	1.24842	1.68976	1.58453	1.3776	2.87173	2.83586	1.92439	1.36989	1.02254	1.57887	1.17366	1.29708	0.89113	0.607264	1.58304	2.18899	0.0455511	0.499322	20519576	MIMAT0019855_st	"miRNA"	"Homo sapiens"	"chr17:27188718-27188740 (-)"	"23"	"UGUAGAGCAGGGAGCAGGAAGCU"	"ENST00000582320 // sense // exon // 1 /// OTTHUMT00000446722 // sense // exon // 1"	"hsa-mir-144 // chr17:27188551-27188636 (-) /// hsa-mir-451a // chr17:27188387-27188458 (-) /// hsa-mir-451b // chr17:27188389-27188456 (+) /// hsa-mir-4732 // chr17:27188673-27188748 (-)"
MIMAT0027686_st	hsa-miR-6893-5p	1.3867	1.42013	0.879875	1.24433	1.11439	1.10851	1.28725	1.15448	1.09298	1.57132	1.34092	1.13838	1.57132	1.35696	-0.208152	1.26197	-2.1899	0.0454734	0.499322	20525747	MIMAT0027686_st	"miRNA"	"Homo sapiens"	"chr8:145660977-145660997 (-)"	"21"	"CAGGCAGGUGUAGGGUGGAGC"	"ENST00000409379 // sense // intron // 17 /// ENST00000497613 // sense // intron // 9 /// ENST00000544423 // antisense // intron // 1 /// OTTHUMT00000329668 // sense // intron // 17 /// OTTHUMT00000329951 // sense // intron // 9"	"---"
MIMAT0019722_st	hsa-miR-4655-3p	0.988717	1.06714	0.738063	1.14767	1.01009	0.820583	0.988494	0.826514	1.24305	1.13236	0.96616	1.08608	1.3511	1.39917	-0.205828	1.05466	-2.18725	0.0457009	0.500133	20519440	MIMAT0019722_st	"miRNA"	"Homo sapiens"	"chr7:1883825-1883845 (-)"	"21"	"ACCCUCGUCAGGUCCCCGGGG"	"ENST00000265854 // sense // intron // 17 /// ENST00000318959 // antisense // intron // 1 /// ENST00000399654 // sense // intron // 18 /// ENST00000402221 // antisense // intron // 1 /// ENST00000402746 // sense // intron // 16 /// ENST00000406869 // sense // intron // 18 /// ENST00000450235 // sense // intron // 5 /// ENST00000481633 // sense // intron // 1 /// OTTHUMT00000322869 // sense // int…	"---"
ENSG00000201129_st	ENSG00000201129	0.592086	0.585324	0.588344	0.895809	0.558314	0.910555	0.678678	0.912034	1.10374	0.706536	0.894774	1.68896	1.41238	0.784981	-0.339205	0.879466	-2.17899	0.0464178	0.501112	20532837	ENSG00000201129_st	"snoRNA"	"Homo sapiens"	"chr1:154232203-154232338 (+)"	"136"	"GGGCATACCCGTAGACCTTGTCTGACTGTGCTCATGGCCAGGCAGGGGGGACAGTGTATGCAAGAGTAATGTGGAGTTTGTGCTAACTCTAGCCAGCTTAATTAGTGACTGGATAAATTGCACAACTCTCACATTC"	"---"	"---"
MI0006412_x_st	hsa-mir-548h-2	1.07085	0.78717	0.934886	0.765518	0.769876	0.648375	0.976852	0.774492	0.841524	0.663988	0.881859	0.520224	0.755963	0.507429	0.175168	0.778501	2.1801	0.0463207	0.501112	20535891	MI0006412_x_st	"stem-loop"	"Homo sapiens"	"chr16:11400297-11400384 (-)"	"88"	"GUAUUAGGUUGGUGCAAAAGUAAUCGCGGUUUUUGUCAUUACUUUCAAUGGCAAACACCACAAUUACUUUUGCACCAACCUAAUAUAA"	"ENST00000572173 // antisense // intron // 2 /// ENST00000573910 // antisense // intron // 1 /// OTTHUMT00000436707 // antisense // intron // 1 /// OTTHUMT00000436708 // antisense // intron // 2"	"---"
MI0014143_st	hsa-mir-3126	0.983163	0.942615	0.71239	0.859501	0.946131	0.931274	0.893897	0.813316	0.859501	0.80591	0.974565	1.26721	1.11141	1.02745	-0.154889	0.937738	-2.18124	0.0462215	0.501112	20536207	MI0014143_st	"stem-loop"	"Homo sapiens"	"chr2:69330814-69330887 (+)"	"74"	"AUGAUUAUAUGAGGGACAGAUGCCAGAAGCACUGGUUAUGAUUUGCAUCUGGCAUCCGUCACACAGAUAAUUAU"	"ENST00000303714 // sense // intron // 10 /// ENST00000409349 // sense // intron // 10 /// ENST00000409829 // sense // intron // 10 /// ENST00000482235 // sense // intron // 4 /// OTTHUMT00000251770 // sense // intron // 10 /// OTTHUMT00000327211 // sense // intron // 10 /// OTTHUMT00000327258 // sense // intron // 10 /// OTTHUMT00000327259 // sense // intron // 4"	"---"
MI0023622_x_st	hsa-mir-486-2	1.9998	2.44444	2.12376	2.36927	2.61653	2.09687	2.2608	2.45134	2.06476	1.7277	2.3746	1.71733	2.10938	2.04805	0.274317	2.17176	2.18246	0.0461157	0.501112	20537879	MI0023622_x_st	"stem-loop"	"Homo sapiens"	"chr8:41517962-41518025 (+)"	"64"	"UCCUGUACUGAGCUGCCCCGAGCUGGGCAGCAUGAAGGGCCUCGGGGCAGCUCAGUACAGGAUG"	"ENST00000265709 // antisense // intron // 42 /// ENST00000289734 // antisense // intron // 42 /// ENST00000314214 // antisense // intron // 4 /// ENST00000347528 // antisense // intron // 41 /// ENST00000348036 // antisense // intron // 2 /// ENST00000352337 // antisense // intron // 41 /// ENST00000379758 // antisense // intron // 40 /// ENST00000396942 // antisense // intron // 42 /// ENST0000…	"hsa-mir-486 // chr8:41517959-41518026 (-) /// hsa-mir-486-2 // chr8:41517962-41518025 (+)"
MIMAT0002817_st	hsa-miR-495-3p	0.911033	1.3997	0.861706	0.922822	0.793854	1.244	0.941476	0.950102	1.15085	1.09274	1.67967	1.22936	1.16828	1.17336	-0.249176	1.1085	-2.18244	0.0461172	0.501112	20503805	MIMAT0002817_st	"miRNA"	"Homo sapiens"	"chr14:101500141-101500162 (+)"	"22"	"AAACAAACAUGGUGCACUUCUU"	"---"	"hsa-mir-299 // chr14:101490131-101490193 (+) /// hsa-mir-376c // chr14:101506027-101506092 (+) /// hsa-mir-376a-1 // chr14:101507119-101507186 (+) /// hsa-mir-380 // chr14:101491354-101491414 (+) /// hsa-mir-323a // chr14:101492069-101492154 (+) /// hsa-mir-329-1 // chr14:101493122-101493201 (+) /// hsa-mir-329-2 // chr14:101493437-101493520 (+) /// hsa-mir-376b // chr14:101506773-101506872 (+) …
MIMAT0005932_st	hsa-miR-302f	0.810783	1.10564	0.735177	0.732267	0.99229	1.02667	0.846068	1.08747	0.746523	0.76882	0.666987	0.709505	0.653563	0.845025	0.169319	0.837628	2.18056	0.0462806	0.501112	20506875	MIMAT0005932_st	"miRNA"	"Homo sapiens"	"chr18:27878902-27878918 (+)"	"17"	"UAAUUGCUUCCAUGUUU"	"---"	"---"
MIMAT0019026_st	hsa-miR-4491	0.883652	0.883652	0.911285	0.864828	1.06516	0.872311	0.921006	0.872872	1.02486	0.844917	0.728168	0.884168	0.900092	0.583948	0.133922	0.874351	2.17878	0.0464358	0.501112	20518886	MIMAT0019026_st	"miRNA"	"Homo sapiens"	"chr11:111218527-111218548 (+)"	"22"	"AAUGUGGACUGGUGUGACCAAA"	"---"	"---"
MIMAT0019954_st	hsa-miR-4786-5p	0.554665	0.820728	1.02746	0.853939	1.11651	0.862312	1.23858	1.31792	1.50668	0.923375	1.63292	1.64074	2.6876	0.961053	-0.535938	1.22461	-2.17835	0.0464738	0.501112	20519677	MIMAT0019954_st	"miRNA"	"Homo sapiens"	"chr2:240882480-240882501 (-)"	"22"	"UGAGACCAGGACUGGAUGCACC"	"ENST00000419408 // sense // intron // 4 /// OTTHUMT00000326148 // sense // intron // 4"	"---"
MIMAT0022714_st	hsa-miR-766-5p	1.7597	0.673143	1.05992	0.865826	0.756245	0.887421	0.996169	1.04347	1.42741	0.826901	0.558874	0.768618	0.789181	0.678592	0.327711	0.935105	2.17881	0.046433	0.501112	20504582	MIMAT0022714_st	"miRNA"	"Homo sapiens"	"chrX:118780762-118780783 (-)"	"22"	"AGGAGGAAUUGGUGCUGGUCUU"	"ENST00000343984 // sense // intron // 5 /// ENST00000354228 // sense // intron // 5 /// ENST00000354416 // sense // intron // 5 /// ENST00000360156 // sense // intron // 5 /// ENST00000394610 // sense // intron // 5 /// ENST00000394616 // sense // intron // 5 /// ENST00000394617 // sense // intron // 6 /// ENST00000460411 // sense // intron // 5 /// ENST00000489216 // sense // intron // 5 /// OT…	"---"
ACA24_x_st	ACA24	1.50307	1.04756	1.09604	1.083	1.57354	2.08595	1.06714	1.04134	1.47736	0.822483	0.873072	1.41699	0.880565	0.79111	0.373713	1.19709	2.17702	0.04659	0.501546	20532637	ACA24_x_st	"HAcaBox"	"Homo sapiens"	"chr4:119200345-119200475 (+)"	"131"	"CTCCATGTATCTTTGGGACCTGTCAGCCGTGGCAGTCTCCCTTCCTAGCCATGGAAGAGCATATCCTTGTTTATTGGCAAAGCTGTCACCATTTAATTGGTATCAGATTCTGACTTGCACAAGTAACATTC"	"---"	"---"
MIMAT0004976_st	hsa-miR-933	5.76032	3.44289	4.18129	3.26099	5.88567	4.42324	4.05789	2.58803	4.92812	3.04173	3.27313	2.98943	3.32463	3.66338	1.02248	3.91577	2.17478	0.0467867	0.502843	20506002	MIMAT0004976_st	"miRNA"	"Homo sapiens"	"chr2:176032370-176032391 (-)"	"22"	"UGUGCGCAGGGAGACCUCUCCC"	"ENST00000264110 // sense // intron // 1 /// ENST00000345739 // sense // intron // 1 /// ENST00000392543 // sense // intron // 1 /// ENST00000392544 // sense // intron // 1 /// ENST00000409499 // sense // intron // 1 /// ENST00000409635 // sense // intron // 1 /// ENST00000409833 // sense // intron // 1 /// ENST00000413123 // sense // intron // 1 /// ENST00000415955 // sense // intron // 1 /// EN…	"---"
ENSG00000239140_x_st	ENSG00000239140	1.03131	0.86625	0.839234	1.13598	0.958012	0.954476	0.991151	1.24856	1.01331	0.896711	0.954476	0.801001	0.865633	0.765267	0.147636	0.951526	2.17136	0.047089	0.504448	20533748	ENSG00000239140_x_st	"snoRNA"	"Homo sapiens"	"chr3:12674233-12674333 (+)"	"101"	"ATCCTTTTGTAGTTTATAAGCATGATTGAGTTTTCACACTCATGTGTGAGATGTGCCTTCTTCAAACCTTGTAATGACATGGACACATTACCCATCTGACG"	"---"	"---"
ENSG00000253004_st	ENSG00000253004	0.796608	0.76605	0.828027	0.750795	0.706577	0.757791	0.779349	0.928435	0.744275	0.951531	1.31951	0.852083	0.738009	0.915283	-0.171072	0.845309	-2.17163	0.0470647	0.504448	20534088	ENSG00000253004_st	"snoRNA"	"Homo sapiens"	"chr3:135518536-135518622 (-)"	"87"	"TCCCCTGGAAGGCCAATTCTTCCTTGTTCCTCCTTCCGGAGGTCAGTGCTCAATCCTGATTGGAGTAGACATACGGTCCATTTCCAT"	"---"	"---"
MIMAT0003318_st	hsa-miR-648	1.12238	0.994826	1.00419	0.988213	0.988213	0.779448	0.841331	0.843507	1.04967	0.89214	0.895171	0.853725	0.631544	0.780778	0.146193	0.904653	2.16887	0.04731	0.505995	20504402	MIMAT0003318_st	"miRNA"	"Homo sapiens"	"chr22:18463694-18463712 (-)"	"19"	"AAGUGUGCAGGGCACUGGU"	"ENST00000207726 // sense // intron // 1 /// ENST00000424046 // sense // intron // 1 /// ENST00000429452 // sense // intron // 1 /// ENST00000441493 // sense // intron // 1 /// ENST00000444520 // sense // intron // 1 /// ENST00000495076 // sense // intron // 1 /// OTTHUMT00000316091 // sense // intron // 1 /// OTTHUMT00000316092 // sense // intron // 1 /// OTTHUMT00000447351 // sense // intron //…	"---"
ENSG00000238571_x_st	ENSG00000238571	0.690059	0.726281	0.795696	0.843253	0.867402	0.840134	0.946712	0.616938	0.703282	0.931722	0.907496	0.843253	0.843647	1.05024	-0.134187	0.829008	-2.1643	0.047718	0.507071	20533382	ENSG00000238571_x_st	"snoRNA"	"Homo sapiens"	"chr1:202166756-202166859 (-)"	"104"	"ATACTTTTGTAGTTAAGAAGTGTGACAATTGGGTTTTCGTGCTCACATGTGAGAAGTGCCTCCCTCAAACCTTGTTATGAAGTCAGCACATTACTGGTCTTCTT"	"---"	"---"
HBII-85-1_x_st	HBII-85-1	0.635205	0.768445	1.14145	0.827726	0.680923	1.04908	0.920756	1.06909	0.879265	1.0837	0.782866	1.05551	1.57936	1.20727	-0.25597	0.977188	-2.16505	0.0476512	0.507071	20534312	HBII-85-1_x_st	"CDBox"	"Homo sapiens"	"chr15:25296623-25296719 (+)"	"97"	"TGGATCGATGATGAGTCCCCTATAAAAACATTCCTTGGAAAAGCTGAACAAAATGAGTGAGAACTCATAACGTCATTCTCATCGGAACTGAGGTCCA"	"---"	"---"
MI0008192_x_st	hsa-mir-320d-2	2.18456	1.7931	2.33173	1.60677	2.27071	2.38041	2.07206	2.19007	1.85228	2.38668	2.2185	2.26409	2.22007	2.73108	-0.288342	2.17872	-2.16484	0.0476695	0.507071	20535940	MI0008192_x_st	"stem-loop"	"Homo sapiens"	"chrX:140008337-140008384 (-)"	"48"	"UUCUCUUCCCAGUUCUUCUUGGAGUCAGGAAAAGCUGGGUUGAGAGGA"	"---"	"---"
MIMAT0000281_st	hsa-miR-224-5p	0.763356	0.963139	1.15733	1.06154	0.806115	1.04757	0.945151	0.990481	0.914585	0.927403	2.79904	1.5121	0.899289	1.24602	-0.515742	1.14522	-2.16551	0.0476098	0.507071	20500489	MIMAT0000281_st	"miRNA"	"Homo sapiens"	"chrX:151127103-151127123 (-)"	"21"	"CAAGUCACUAGUGGUUCCGUU"	"ENST00000370325 // sense // intron // 6 /// ENST00000370328 // sense // intron // 6 /// ENST00000393914 // sense // intron // 7 /// ENST00000441219 // sense // intron // 7 /// ENST00000476016 // sense // exon // 3 /// ENST00000486255 // sense // exon // 1 /// OTTHUMT00000060903 // sense // intron // 6 /// OTTHUMT00000060904 // sense // intron // 6 /// OTTHUMT00000060907 // sense // intron // 7 /…	"hsa-mir-224 // chrX:151127050-151127130 (-) /// hsa-mir-452 // chrX:151128100-151128184 (-)"
MI0016751_x_st	hsa-mir-548h-5	0.861434	1.01866	0.942564	1.08459	0.750795	0.803032	0.814603	1.13663	0.965832	0.872665	0.766306	0.740493	0.862039	0.626416	0.157322	0.874719	2.16244	0.0478848	0.508026	20538316	MI0016751_x_st	"stem-loop"	"Homo sapiens"	"chr6:132113312-132113371 (+)"	"60"	"ACAAAAGUAAUCGCGGUUUUUGUCAUUACUUUUAACUGUAAAAACCACGGUUGCUUUUGC"	"---"	"---"
MIMAT0022469_st	hsa-miR-5681a	0.856835	0.834013	1.03773	1.18613	0.914537	1.09298	0.755294	0.844786	0.857162	0.999535	1.18984	1.18613	1.0313	1.05262	-0.160833	0.988493	-2.16146	0.0479732	0.508146	20522012	MIMAT0022469_st	"miRNA"	"Homo sapiens"	"chr8:75460822-75460843 (+)"	"22"	"AGAAAGGGUGGCAAUACCUCUU"	"---"	"hsa-mir-5681a // chr8:75460778-75460852 (+) /// hsa-mir-5681b // chr8:75460785-75460844 (-)"
MIMAT0000279_st	hsa-miR-222-3p	9.34457	8.93063	8.69009	8.85251	10.1179	8.60082	9.24575	8.75098	8.45643	8.03659	9.52794	8.74253	7.40225	7.71554	0.713885	8.7439	2.16021	0.048086	0.508525	20500486	MIMAT0000279_st	"miRNA"	"Homo sapiens"	"chrX:45606442-45606462 (-)"	"21"	"AGCUACAUCUGGCUACUGGGU"	"ENST00000602461 // sense // intron // 1 /// OTTHUMT00000467990 // sense // intron // 1"	"hsa-mir-221 // chrX:45605585-45605694 (-) /// hsa-mir-222 // chrX:45606421-45606530 (-)"
MIMAT0019909_st	hsa-miR-4761-3p	1.00227	0.68024	0.982444	0.853939	0.856806	0.606117	0.489975	0.906207	0.818738	1.07835	1.07482	1.12903	0.822342	0.870592	-0.195388	0.869419	-2.15895	0.0482	0.508915	20519632	MIMAT0019909_st	"miRNA"	"Homo sapiens"	"chr22:19951337-19951357 (+)"	"21"	"GAGGGCAUGCGCACUUUGUCC"	"ENST00000207636 // sense // 3UTR // 4 /// ENST00000361682 // sense // 3UTR // 4 /// ENST00000403184 // sense // 3UTR // 4 /// ENST00000403710 // sense // 3UTR // 4 /// ENST00000406520 // sense // 3UTR // 4 /// ENST00000407537 // sense // 3UTR // 5 /// ENST00000412786 // sense // 3UTR // 4 /// ENST00000428707 // sense // 3UTR // 1 /// ENST00000449653 // sense // 3UTR // 2 /// ENST00000493893 // s…	"---"
HBII-336_st	HBII-336	6.72381	6.62225	6.69027	6.96355	5.57378	6.82606	6.81455	6.80452	6.85919	5.99406	7.1197	7.74718	7.59553	7.92344	-0.622872	6.87556	-2.15493	0.0485657	0.509515	20534244	HBII-336_st	"CDBox"	"Homo sapiens"	"chr7:22896232-22896305 (+)"	"74"	"TGGCCAAGGATGAGAACTCTAATCTGATTTTATGTGCTTCTGCTGTGATGGATTAAAGGATTTACCTGAGGCCA"	"---"	"---"
MI0016065_st	hsa-mir-3664	0.787125	0.881913	0.962438	0.945927	1.03997	0.805352	0.960554	0.947686	0.831231	1.03192	0.729215	0.713109	0.690905	0.626258	0.14863	0.853829	2.15603	0.0484648	0.509515	20536568	MI0016065_st	"stem-loop"	"Homo sapiens"	"chr11:70718375-70718473 (-)"	"99"	"CUGUAAACUUGAAGGUAGGGAACUCUGUCUUCACUCAUGAGUACCUUCCAACACGAGCUCUCAGGAGUAAAGACAGAGUUCCCUACCUUCAAUGUGGAU"	"ENST00000294018 // sense // intron // 1 /// ENST00000338508 // sense // intron // 17 /// ENST00000425049 // sense // intron // 1 /// ENST00000460048 // sense // intron // 2 /// OTTHUMT00000259333 // sense // intron // 1 /// OTTHUMT00000327649 // sense // intron // 2 /// OTTHUMT00000327653 // sense // intron // 1"	"---"
MIMAT0023703_st	hsa-miR-6078	0.893604	0.49477	0.735968	0.665571	1.04799	0.749726	0.769285	0.61219	0.773605	0.954706	1.15093	0.842161	0.893604	0.820965	-0.183282	0.814648	-2.15567	0.0484979	0.509515	20523010	MIMAT0023703_st	"miRNA"	"Homo sapiens"	"chr10:4033370-4033388 (+)"	"19"	"CCGCCUGAGCUAGCUGUGG"	"---"	"---"
MIMAT0026473_st	hsa-miR-95-5p	0.847205	0.772966	1.01582	0.81643	1.1288	0.917375	0.794396	0.822737	0.845026	0.867661	0.731608	0.587283	0.783731	0.718321	0.146807	0.832097	2.15719	0.0483596	0.509515	20500175	MIMAT0026473_st	"miRNA"	"Homo sapiens"	"chr4:8007074-8007094 (-)"	"21"	"UCAAUAAAUGUCUGUUGAAUU"	"ENST00000296372 // sense // intron // 16 /// ENST00000318888 // sense // intron // 15 /// ENST00000341937 // sense // intron // 15 /// ENST00000361581 // sense // intron // 15 /// ENST00000361737 // sense // intron // 14 /// ENST00000407564 // sense // intron // 13 /// ENST00000447017 // sense // intron // 16 /// ENST00000505872 // sense // intron // 13 /// ENST00000512594 // sense // intron // …	"---"
ENSG00000251824_st	ENSG00000251824	0.839289	1.25002	0.909555	1.0455	0.822842	0.859388	0.992735	0.855753	0.822175	0.880749	0.758326	0.907334	0.680069	0.565765	0.174579	0.870678	2.15169	0.0488617	0.510187	20533806	ENSG00000251824_st	"snoRNA"	"Homo sapiens"	"chr14:49410650-49410717 (-)"	"68"	"TGAGTCAGTGATAATGGTGTGTTATGAACAAAGGATTATGATTGATGCAGTTCTTGCACCTATTCAAA"	"---"	"---"
MIMAT0027678_st	hsa-miR-6889-5p	1.93542	2.09091	1.08434	1.03944	1.32943	1.28125	1.42594	1.12493	0.832176	1.73683	2.09338	1.55213	1.97622	1.47262	-0.416921	1.49822	-2.15262	0.0487765	0.510187	20525739	MIMAT0027678_st	"miRNA"	"Homo sapiens"	"chr22:41649027-41649049 (-)"	"23"	"UCGGGGAGUCUGGGGUCCGGAAU"	"ENST00000356244 // sense // intron // 11 /// ENST00000405486 // sense // intron // 12 /// ENST00000407260 // sense // intron // 10 /// ENST00000455915 // sense // intron // 10 /// OTTHUMT00000320603 // sense // intron // 11 /// OTTHUMT00000320605 // sense // intron // 12 /// OTTHUMT00000320606 // sense // intron // 10"	"---"
MIMAT0028114_st	hsa-miR-7108-3p	0.905895	0.795307	0.971572	0.893077	1.11581	0.978997	1.17505	0.950767	0.595624	1.18398	1.17867	1.12301	1.15434	0.934303	-0.183515	0.996885	-2.15209	0.0488249	0.510187	20526175	MIMAT0028114_st	"miRNA"	"Homo sapiens"	"chr19:2434912-2434931 (-)"	"20"	"ACCCGCCCGUCUCCCCACAG"	"ENST00000325327 // sense // intron // 5 /// ENST00000490554 // sense // exon // 1 /// ENST00000527409 // sense // intron // 2 /// ENST00000582871 // sense // intron // 5 /// OTTHUMT00000319205 // sense // intron // 5 /// OTTHUMT00000319207 // sense // exon // 1 /// OTTHUMT00000384489 // sense // intron // 2"	"---"
ENSG00000199787_st	ENSG00000199787	0.756877	0.783731	0.808141	0.719846	0.589543	0.73323	0.703344	0.919592	0.626388	0.938654	0.787885	0.823628	0.757998	1.20716	-0.165211	0.796859	-2.15052	0.0489691	0.510302	20532754	ENSG00000199787_st	"snoRNA"	"Homo sapiens"	"chr16:30430946-30431080 (-)"	"135"	"GCATGGGTTTGGATTTATGATGGGCTGGATTCCCTAGGCCTCTCATAGTACCCCATGCCAGAGCAAACTGTAGCCCCAACCATTGCCGGGCCTCTATGCCTGTAGGCTGCTGGCACTGAAGTGGGTTGCACAGTA"	"---"	"---"
MIMAT0027565_st	hsa-miR-6832-3p	1.00227	0.679587	0.74716	0.623417	0.717531	0.567263	0.860099	0.792421	0.668489	1.19596	0.838933	1.02284	0.679587	0.8997	-0.1876	0.806804	-2.14988	0.0490273	0.510302	20525626	MIMAT0027565_st	"miRNA"	"Homo sapiens"	"chr6:31601616-31601635 (+)"	"20"	"ACCCUUUUUCUCUUUCCCAG"	"ENST00000376007 // sense // intron // 17 /// ENST00000376033 // sense // intron // 17 /// OTTHUMT00000076310 // sense // intron // 17 /// OTTHUMT00000259319 // sense // intron // 17"	"---"
MIMAT0003275_st	hsa-miR-607	0.625304	0.997081	1.38313	0.656682	0.862655	1.02035	1.06523	1.83372	1.148	0.536028	0.739473	0.818396	0.813183	0.67725	0.348928	0.941177	2.1454	0.0494414	0.513801	20504348	MIMAT0003275_st	"miRNA"	"Homo sapiens"	"chr10:98588441-98588461 (-)"	"21"	"GUUCAAAUCCAGAUCUAUAAC"	"---"	"---"
MI0003939_st	hsa-mir-2113	0.82439	0.903178	0.764792	0.775601	0.932735	0.616703	0.864779	0.691917	0.588268	0.858098	1.05907	0.881118	0.848077	0.946609	-0.144999	0.825381	-2.14433	0.0495407	0.514024	20535461	MI0003939_st	"stem-loop"	"Homo sapiens"	"chr6:98472407-98472497 (+)"	"91"	"UUUUCAAAGCAAUGUGUGACAGGUACAGGGACAAAUCCCGUUAAUAAGUAAGAGGAUUUGUGCUUGGCUCUGUCACAUGCCACUUUGAAAA"	"---"	"---"
MI0014233_st	hsa-mir-3189	1.06663	0.771863	0.971339	0.86004	0.867254	0.878297	0.969007	0.928435	0.650879	0.726265	0.879061	0.861889	0.542608	0.590048	0.164886	0.825972	2.14216	0.0497423	0.515305	20536307	MI0014233_st	"stem-loop"	"Homo sapiens"	"chr19:18497372-18497444 (+)"	"73"	"GCCUCAGUUGCCCCAUCUGUGCCCUGGGUAGGAAUAUCCUGGAUCCCCUUGGGUCUGAUGGGGUAGCCGAUGC"	"ENST00000252809 // sense // intron // 1 /// ENST00000595973 // sense // intron // 2 /// OTTHUMT00000466340 // sense // intron // 2"	"---"
MI0006395_x_st	hsa-mir-548g	1.23642	0.608896	0.795169	0.815789	1.08773	0.993957	0.88055	1.02949	0.821824	0.761357	0.713629	0.671642	0.819585	0.688103	0.188007	0.851724	2.14056	0.0498916	0.515388	20535875	MI0006395_x_st	"stem-loop"	"Homo sapiens"	"chr4:148265781-148265869 (-)"	"89"	"AGUUAUUAGAUUAGUGCAAAAGUAAUUGCAGUUUUUGCAUUACGUUCUAUGGCAAAACUGUAAUUACUUUUGUACCAACAUAAUACUUC"	"---"	"---"
MI0019316_st	hsa-mir-5708	1.15093	0.610509	0.838346	0.750795	0.820941	1.03035	0.875755	0.761444	0.95486	0.605323	0.668974	0.696616	0.600006	0.87033	0.177742	0.802512	2.1404	0.0499065	0.515388	20537231	MI0019316_st	"stem-loop"	"Homo sapiens"	"chr8:81153624-81153708 (+)"	"85"	"AUUACAGACAUGAGCGACUGUGCCUGACCAAAAGUCAACAUUAAACAACAAAUCUUGGCCAGGCACAGUGGCUCAUGCCUGUAAU"	"---"	"---"
MI0016834_s_st	hsa-mir-3689d-1	0.707599	0.733649	0.883826	0.829849	0.781242	0.962336	1.14538	0.880138	0.942008	0.774647	0.791207	0.71487	0.60999	0.730986	0.149662	0.820552	2.13835	0.0500982	0.515753	20536744	MI0016834_s_st	"stem-loop"	"Homo sapiens"	"chr9:137741455-137741528 (-)"	"74"	"UGGGAGGUGUGAUCUCACACUCGCUGGGAGGUGUGCUAUCGUCUUCCCCGGGAGGUGUGAUCCUGUUCUUCCUG"	"---"	"hsa-mir-3689a // chr9:137741333-137741410 (-) /// hsa-mir-3689b // chr9:137741971-137742118 (-) /// hsa-mir-3689c // chr9:137741144-137741215 (-) /// hsa-mir-3689d-1 // chr9:137741455-137741528 (-) /// hsa-mir-3689d-2 // chr9:137742123-137742202 (-) /// hsa-mir-3689e // chr9:137742416-137742487 (-) /// hsa-mir-3689f // chr9:137742588-137742653 (-)"
MI0016835_s_st	hsa-mir-3689d-2	0.707599	0.733649	0.883826	0.829849	0.781242	0.962336	1.14538	0.880138	0.942008	0.774647	0.791207	0.71487	0.60999	0.730986	0.149662	0.820552	2.13835	0.0500982	0.515753	20536745	MI0016835_s_st	"stem-loop"	"Homo sapiens"	"chr9:137742123-137742202 (-)"	"80"	"ACUGGGAGGUGUGAUCUCACACUCGCUGGGAGGUGUGCUAUCGUCUUCCCUGGGAGGUGUGAUCCUGUUCUUCCUGAGCG"	"---"	"hsa-mir-3689a // chr9:137741333-137741410 (-) /// hsa-mir-3689b // chr9:137741971-137742118 (-) /// hsa-mir-3689c // chr9:137741144-137741215 (-) /// hsa-mir-3689d-1 // chr9:137741455-137741528 (-) /// hsa-mir-3689d-2 // chr9:137742123-137742202 (-) /// hsa-mir-3689e // chr9:137742416-137742487 (-) /// hsa-mir-3689f // chr9:137742588-137742653 (-)"
MI0017314_st	hsa-mir-4682	0.783731	1.03683	0.939975	0.93908	1.25632	1.12328	1.00604	0.997517	0.877742	0.716028	0.754057	0.717589	1.00017	0.947896	0.168465	0.935447	2.13643	0.0502791	0.516809	20536912	MI0017314_st	"stem-loop"	"Homo sapiens"	"chr10:121718025-121718104 (+)"	"80"	"UGCCCCUGGUCUGAGUUCCUGGAGCCUGGUCUGUCACUGGGGAAGUCCAGAGCUCCAAGGCUCAGUGCCCAGGGGACGCA"	"---"	"---"
ENSG00000201516_st	ENSG00000201516	0.964418	0.728617	0.742783	0.961847	0.721327	0.56239	0.994296	0.691894	0.780262	1.17818	0.904649	0.823912	0.89636	1.05024	-0.176464	0.857227	-2.13217	0.0506816	0.516974	20532868	ENSG00000201516_st	"snoRNA"	"Homo sapiens"	"chr4:177019314-177019436 (+)"	"123"	"GCCCTCCTGGTGCTTACCACAGGCTGTGTTCTTACACTGACTGTATAGAATGAGAAGGTAGAATAAATCTACCCCATATGCACTTCAGCCCAACTGAAGTGTGTTGTTCCTGGGCCAAAAAGA"	"---"	"---"
MI0003124_st	hsa-mir-489	1.05733	1.32027	1.81855	1.17366	0.92341	0.982712	1.19812	1.0894	0.994168	0.991252	0.672624	1.17366	0.902873	0.696591	0.285669	1.07104	2.13537	0.0503785	0.516974	20535139	MI0003124_st	"stem-loop"	"Homo sapiens"	"chr7:93113248-93113331 (-)"	"84"	"GUGGCAGCUUGGUGGUCGUAUGUGUGACGCCAUUUACUUGAACCUUUAGGAGUGACAUCACAUAUACGGCAGCUAAACUGCUAC"	"ENST00000359558 // sense // intron // 4 /// ENST00000360249 // sense // intron // 3 /// ENST00000394441 // sense // intron // 2 /// ENST00000415529 // sense // intron // 1 /// ENST00000421592 // sense // intron // 3 /// ENST00000423724 // sense // intron // 1 /// ENST00000426151 // sense // intron // 3 /// OTTHUMT00000254661 // sense // intron // 2 /// OTTHUMT00000341741 // sense // intron // 3 …	"hsa-mir-489 // chr7:93113248-93113331 (-) /// hsa-mir-653 // chr7:93112072-93112167 (-)"
MIMAT0003320_st	hsa-miR-650	1.447	0.824592	0.94581	0.965239	0.965239	1.17166	0.990786	1.30919	1.05714	0.71292	0.904037	0.894797	0.980678	0.874429	0.201812	1.00311	2.13211	0.0506868	0.516974	20504404	MIMAT0003320_st	"miRNA"	"Homo sapiens"	"chr22:23165285-23165305 (+)"	"21"	"AGGAGGCAGCGCUCUCAGGAC"	"ENST00000390317 // sense // 3UTR // 1 /// OTTHUMT00000321845 // sense // 3UTR // 1"	"---"
MIMAT0019690_st	hsa-miR-4633-3p	0.799144	0.794106	1.14971	0.694042	0.799311	0.77239	0.624193	0.752229	0.803874	0.80599	1.00763	0.946557	0.894702	1.27413	-0.187024	0.865572	-2.13316	0.0505881	0.516974	20519408	MIMAT0019690_st	"miRNA"	"Homo sapiens"	"chr5:128433430-128433451 (+)"	"22"	"AGGAGCUAGCCAGGCAUAUGCA"	"ENST00000173527 // sense // intron // 1 /// ENST00000514194 // sense // intron // 1 /// OTTHUMT00000371826 // sense // intron // 1 /// OTTHUMT00000371827 // sense // intron // 1"	"---"
U105B_st	U105B	5.83818	5.89169	6.32338	6.23885	4.68206	6.57343	6.01871	6.81848	6.09918	6.96291	6.1745	6.67167	6.75237	6.56431	-0.571379	6.25784	-2.13214	0.0506842	0.516974	20538124	U105B_st	"CDBox"	"Homo sapiens"	"chr19:10220433-10220511 (+)"	"79"	"CCACATGCGGCTGATGACAGCACTTCTGCTGAGACGCTGTGATTGCTCTGTCCAAAGTAAACGCCCTGACGCACTGTGG"	"---"	"---"
ENSG00000201810_x_st	ENSG00000201810	0.672572	0.892669	1.14133	0.635341	0.924043	0.858219	1.00004	1.04843	1.07608	0.785306	0.738701	0.657252	0.84512	0.652511	0.180749	0.851973	2.13107	0.0507862	0.517189	20532890	ENSG00000201810_x_st	"snoRNA"	"Homo sapiens"	"chr3:180260489-180260624 (+)"	"136"	"TGGTCAGGTGGAATAATCCTTATCTGTTTCTCCTTTTGAAGGGCAGATTAGAACATGATAATTGGAGTTCACATGATACATGATTAAAGTCTCTGTGTAATCATGACTTACAATATCCTGATTATTCCTATCTTAT"	"---"	"---"
MI0014177_st	hsa-mir-3150a	0.982767	0.996213	0.768126	0.973327	0.982043	1.07123	0.899157	0.651548	1.09298	0.938654	1.63844	1.11466	1.34394	0.872179	-0.24631	1.02323	-2.12858	0.0510225	0.517201	20536244	MI0014177_st	"stem-loop"	"Homo sapiens"	"chr8:96085142-96085221 (+)"	"80"	"GGGAAGCAGGCCAACCUCGACGAUCUCCUCAGCACCUGAACGCCAAGGCUGGGGAGAUCCUCGAGGUUGGCCUGCUUUCC"	"ENST00000286687 // sense // intron // 9 /// ENST00000501164 // antisense // exon // 1 /// ENST00000517864 // antisense // intron // 1 /// ENST00000518598 // antisense // intron // 3 /// ENST00000520757 // sense // intron // 9 /// ENST00000523184 // sense // intron // 1 /// ENST00000580142 // antisense // exon // 1 /// OTTHUMT00000379662 // antisense // exon // 1 /// OTTHUMT00000379663 // antisen…	"hsa-mir-3150a // chr8:96085142-96085221 (+) /// hsa-mir-3150b // chr8:96085139-96085224 (-)"
MIMAT0019078_st	hsa-miR-4536-5p	0.811409	1.18879	0.954671	1.27457	0.987588	1.11063	0.813821	0.928435	0.717523	0.723917	0.84886	0.790846	0.78388	0.813211	0.184238	0.910582	2.12946	0.0509395	0.517201	20518941	MIMAT0019078_st	"miRNA"	"Homo sapiens"	"chrX:55477929-55477949 (+) /// chrX:55477994-55478014 (-)"	"21"	"UGUGGUAGAUAUAUGCACGAU"	"---"	"hsa-mir-4536-1 // chrX:55477928-55478015 (-) /// hsa-mir-4536-2 // chrX:55477928-55478015 (+)"
MIMAT0021017_st	hsa-miR-4999-5p	0.764665	0.556078	0.901349	0.729503	0.604293	0.75442	0.650291	0.807334	0.735177	0.986346	0.802635	0.748204	0.75032	1.13617	-0.162167	0.780485	-2.12927	0.0509572	0.517201	20520194	MIMAT0021017_st	"miRNA"	"Homo sapiens"	"chr19:8454224-8454244 (-)"	"21"	"UGCUGUAUUGUCAGGUAGUGA"	"ENST00000593581 // sense // intron // 1 /// ENST00000597785 // sense // intron // 1 /// OTTHUMT00000460328 // sense // intron // 1 /// OTTHUMT00000460329 // sense // intron // 1"	"---"
ENSG00000200063_st	ENSG00000200063	0.971661	0.856188	0.472429	0.853939	1.00708	0.681158	0.882466	0.5379	0.884714	0.992938	0.681158	1.08353	1.06848	1.29483	-0.230015	0.876319	-2.12507	0.0513589	0.517431	20532774	ENSG00000200063_st	"snoRNA"	"Homo sapiens"	"chr17:76396016-76396144 (+)"	"129"	"TGGGCCCTTTCACAGGCCCTCCCCTCGGCAGTGGGGCCAGGATTGGGTTGCTGGTGCTGAGAGAAAGCCCTTGATTGCATCCTTGCTCTGGGACTGTACCAGTGGCAGCTGTCACTTAGTGGGACAGAG"	"---"	"---"
HBII-180A_x_st	HBII-180A	6.16305	3.79944	4.47082	4.12126	5.62802	4.26291	4.85096	4.51818	4.56884	5.97987	4.59155	5.78031	5.81396	5.1652	-0.756902	4.9796	-2.12533	0.0513344	0.517431	20534226	HBII-180A_x_st	"CDBox"	"Homo sapiens"	"chr19:51302696-51302792 (-)"	"97"	"CCGGGGCCTCCATGATGTCCAGCACTGGGCTCCGACTGCCACTGAGGACACGGTGCCCCCCGGGACCTTTGACACCCGGGGGTCTGAGGGGCCCTGG"	"---"	"---"
MI0002471_st	hsa-mir-487a	0.842076	0.983607	0.858007	0.965421	0.972269	0.698396	0.901819	0.776998	0.645291	0.833531	1.03654	0.927932	1.23632	1.02704	-0.16295	0.907517	-2.12711	0.0511631	0.517431	20535137	MI0002471_st	"stem-loop"	"Homo sapiens"	"chr14:101518783-101518862 (+)"	"80"	"GGUACUUGAAGAGUGGUUAUCCCUGCUGUGUUCGCUUAAUUUAUGACGAAUCAUACAGGGACAUCCAGUUUUUCAGUAUC"	"---"	"hsa-mir-134 // chr14:101521024-101521096 (+) /// hsa-mir-154 // chr14:101526092-101526175 (+) /// hsa-mir-377 // chr14:101528387-101528455 (+) /// hsa-mir-381 // chr14:101512257-101512331 (+) /// hsa-mir-382 // chr14:101520643-101520718 (+) /// hsa-mir-485 // chr14:101521756-101521828 (+) /// hsa-mir-487a // chr14:101518783-101518862 (+) /// hsa-mir-496 // chr14:101526910-101527011 (+) /// hsa-m…
MI0017302_st	hsa-mir-4671	1.20552	1.2139	1.16839	0.91829	0.805391	0.670613	0.938654	0.800196	1.15946	0.623452	0.795959	0.925956	0.680599	0.848082	0.211903	0.911033	2.12569	0.0512995	0.517431	20536897	MI0017302_st	"stem-loop"	"Homo sapiens"	"chr1:234442213-234442285 (+)"	"73"	"UAUUUUAAGACCGAAGACUGUGCGCUAAUCUCUUAGCACUGAAGAUUAGUGCAUAGUCUUUGGUCUCAAAAUA"	"ENST00000366617 // sense // intron // 2 /// ENST00000366618 // sense // intron // 3 /// OTTHUMT00000092579 // sense // intron // 3 /// OTTHUMT00000128322 // sense // intron // 2"	"---"
MI0006413_x_st	hsa-mir-548h-3	0.768214	0.746394	0.923017	0.73744	1.08058	0.95932	0.68219	0.860531	0.891006	0.696703	0.709909	0.662973	0.72939	0.756351	0.138789	0.800287	2.12338	0.0515212	0.517542	20535893	MI0006413_x_st	"stem-loop"	"Homo sapiens"	"chr17:13446846-13446963 (-)"	"118"	"UCUGAUUCUGCAUGUAUUAGGUUGGUGCAAAAGUAAUCGCGGUUUUUGUCAUUGAAAGUAAUAGCAAAAACUGCAAUUACUUUUGCACCAACCUAAAAGUAGUCACUGUCUUCAGAUA"	"ENST00000284110 // sense // intron // 1 /// ENST00000578576 // sense // intron // 1 /// OTTHUMT00000129952 // sense // intron // 1 /// OTTHUMT00000447603 // sense // intron // 1"	"---"
MI0022741_st	hsa-mir-6894	0.861156	0.821248	0.745216	0.73074	0.502059	0.909715	0.859507	0.730286	0.628649	1.44006	0.745914	0.992122	0.79377	0.904045	-0.220895	0.833177	-2.12252	0.0516042	0.517542	20537640	MI0022741_st	"stem-loop"	"Homo sapiens"	"chrX:53228071-53228127 (-)"	"57"	"CAAGAAGGAGGAUGGAGAGCUGGGCCAGACAUGCUCUUGCCUGCCCUCUUCCUCCAG"	"ENST00000375379 // sense // intron // 15 /// ENST00000375383 // sense // intron // 14 /// ENST00000375401 // sense // intron // 15 /// ENST00000404049 // sense // intron // 15 /// ENST00000452825 // sense // intron // 13 /// ENST00000497100 // sense // intron // 6 /// OTTHUMT00000056737 // sense // intron // 15 /// OTTHUMT00000056738 // sense // intron // 15 /// OTTHUMT00000056739 // sense // in…	"hsa-mir-6894 // chrX:53228071-53228127 (-) /// hsa-mir-6895 // chrX:53224593-53224670 (-)"
MIMAT0015049_st	hsa-miR-1193	0.733785	0.673143	0.879875	0.76746	0.811325	0.825544	0.713914	0.998657	0.838061	1.00358	0.895046	0.816002	1.09875	0.887179	-0.135472	0.853023	-2.12231	0.051624	0.517542	20515599	MIMAT0015049_st	"miRNA"	"Homo sapiens"	"chr14:101496398-101496420 (+)"	"23"	"GGGAUGGUAGACCGGUGACGUGC"	"---"	"hsa-mir-299 // chr14:101490131-101490193 (+) /// hsa-mir-376c // chr14:101506027-101506092 (+) /// hsa-mir-379 // chr14:101488403-101488469 (+) /// hsa-mir-380 // chr14:101491354-101491414 (+) /// hsa-mir-323a // chr14:101492069-101492154 (+) /// hsa-mir-329-1 // chr14:101493122-101493201 (+) /// hsa-mir-329-2 // chr14:101493437-101493520 (+) /// hsa-mir-494 // chr14:101495971-101496051 (+) /// …
MIMAT0016882_st	hsa-miR-4253	0.748972	1.03539	0.802844	0.736566	1.12498	0.943686	0.730936	0.704047	1.04291	0.611858	2.05403	0.811913	1.29545	1.59573	-0.399314	1.01709	-2.1217	0.0516836	0.517542	20517710	MIMAT0016882_st	"miRNA"	"Homo sapiens"	"chr1:23189662-23189679 (-)"	"18"	"AGGGCAUGUCCAGGGGGU"	"ENST00000374627 // antisense // 3UTR // 4 /// ENST00000374630 // antisense // 3UTR // 4 /// ENST00000374632 // antisense // 3UTR // 4 /// ENST00000400191 // antisense // 3UTR // 4 /// ENST00000465676 // antisense // exon // 2 /// ENST00000544305 // antisense // 3UTR // 4 /// OTTHUMT00000008059 // antisense // 3UTR // 4 /// OTTHUMT00000008060 // antisense // 3UTR // 4 /// OTTHUMT00000008061 // an…	"---"
U45A_x_st	U45A	0.884714	0.99812	0.879875	0.878866	0.750795	1.13534	0.626305	0.704047	0.997077	0.938654	1.04598	1.09331	1.41659	0.897136	-0.205539	0.9462	-2.1201	0.0518381	0.518303	20538184	U45A_x_st	"CDBox"	"Homo sapiens"	"chr1:76253574-76253656 (+)"	"83"	"GGTCAATGATGTGTTGGCATGTATTATCTGAATCTATTGCTGATGTGTAATAACACTTTAGCTCTAGAATTACTCTGAGACCT"	"---"	"---"
MI0017981_st	hsa-mir-5092	0.621704	0.903635	0.646666	0.694437	0.653657	0.904257	1.00735	0.871945	0.837278	0.969754	0.867532	0.965239	0.804232	1.31258	-0.190431	0.861447	-2.11408	0.0524236	0.520999	20537084	MI0017981_st	"stem-loop"	"Homo sapiens"	"chr3:124870309-124870396 (-)"	"88"	"AUCCCAGAUCAGAUGCCAAAGCCAGUGGGGACUGGACAACAUGAUGAGCCCAAACCAAUCCACGCUGAGCUUGGCAUCUGAUUUGGGA"	"ENST00000314584 // sense // intron // 4 /// ENST00000393469 // sense // intron // 4 /// ENST00000423114 // sense // intron // 5 /// ENST00000469902 // sense // intron // 5 /// ENST00000473262 // sense // intron // 3 /// ENST00000479826 // sense // intron // 2 /// ENST00000485849 // sense // intron // 1 /// OTTHUMT00000355711 // sense // intron // 4 /// OTTHUMT00000355870 // sense // intron // 5 …	"---"
MIMAT0002877_st	hsa-miR-513a-5p	0.673143	0.673143	0.87557	0.87557	0.862655	1.11609	0.728688	0.749778	0.94519	1.12599	1.16985	0.772986	1.24052	0.843295	-0.197212	0.903747	-2.11431	0.0524012	0.520999	20503888	MIMAT0002877_st	"miRNA"	"Homo sapiens"	"chrX:146295056-146295073 (-) /// chrX:146307418-146307435 (-)"	"18"	"UUCACAGGGAGGUGUCAU"	"---"	"hsa-mir-513a-2 // chrX:146307344-146307470 (-) /// hsa-mir-506 // chrX:146312238-146312361 (-) /// hsa-mir-507 // chrX:146312502-146312595 (-)"
MIMAT0005796_st	hsa-miR-1271-5p	9.30835	8.6578	8.19734	8.21914	9.80498	8.11952	8.43055	8.31424	8.14993	7.80649	7.23435	8.1434	8.60674	8.03647	0.612494	8.35924	2.11619	0.052218	0.520999	20504569	MIMAT0005796_st	"miRNA"	"Homo sapiens"	"chr5:175794963-175794984 (+)"	"22"	"CUUGGCACCUAGCAAGCACUCA"	"ENST00000310389 // sense // intron // 2 /// ENST00000507151 // sense // intron // 1 /// OTTHUMT00000253145 // sense // intron // 2 /// OTTHUMT00000371943 // sense // intron // 1"	"---"
MIMAT0019000_st	hsa-miR-4473	0.832551	0.832551	0.850187	0.750795	0.936977	0.826881	0.993145	1.09583	0.959037	0.778408	0.841249	0.738532	0.774372	0.731568	0.124724	0.853006	2.11534	0.0523013	0.520999	20518858	MIMAT0019000_st	"miRNA"	"Homo sapiens"	"chr9:20411159-20411180 (-)"	"22"	"CUAGUGCUCUCCGUUACAAGUA"	"ENST00000355930 // sense // intron // 5 /// ENST00000380338 // sense // intron // 5 /// ENST00000429426 // sense // intron // 5 /// ENST00000468513 // sense // intron // 1 /// ENST00000475957 // sense // intron // 3 /// OTTHUMT00000051872 // sense // intron // 5 /// OTTHUMT00000051875 // sense // intron // 1 /// OTTHUMT00000051879 // sense // intron // 3"	"---"
mgU6-53B_st	mgU6-53B	1.00227	0.985289	0.914264	0.750795	1.06421	0.754555	0.909943	0.87593	1.06117	0.822483	1.24753	1.01761	1.39426	1.07627	-0.187361	0.991185	-2.11212	0.0526166	0.521724	20538293	mgU6-53B_st	"CDBox"	"Homo sapiens"	"chr14:21860310-21860412 (-)"	"103"	"CCCCTGTGATGAGTTGCCATGCTAATACGGAGACACCAGGTAGGGAGTTTTACCCTAACTTGGGTGTTGTTGAAATAAACTCTTTCTCGTAAATGCTGAGGGG"	"---"	"---"
MIMAT0019784_st	hsa-miR-4693-5p	0.691438	0.817171	0.743568	0.853939	0.637255	0.825451	0.602243	0.818491	0.772498	0.945144	0.937336	0.674977	0.884714	0.986025	-0.1343	0.799303	-2.11173	0.0526546	0.521724	20519503	MIMAT0019784_st	"miRNA"	"Homo sapiens"	"chr11:103720643-103720665 (+)"	"23"	"AUACUGUGAAUUUCACUGUCACA"	"ENST00000533459 // antisense // intron // 2 /// OTTHUMT00000387230 // antisense // intron // 2"	"---"
ENSG00000239166_st	ENSG00000239166	0.660959	0.686698	1.01881	0.726014	0.825956	0.851071	1.04001	1.03138	1.06777	0.575025	0.719425	0.82837	0.766696	0.629289	0.17498	0.816248	2.10391	0.0534275	0.522173	20533765	ENSG00000239166_st	"snoRNA"	"Homo sapiens"	"chr1:6812779-6812881 (+)"	"103"	"GTGAATATGTGTTTCTCACGCATGATAATTAGGTTTTCACGAGCATGTGTGACAGTGCCTCCCTCAAAACGAGTTACGACATCAGGACGTTACCCATCTGATA"	"---"	"---"
ENSG00000251778_x_st	ENSG00000251778	0.948574	1.01132	0.892825	0.965239	0.790241	1.00187	0.886412	0.89824	0.941926	0.634072	0.819955	0.912997	0.917045	0.730035	0.123473	0.882196	2.10823	0.0529989	0.522173	20533795	ENSG00000251778_x_st	"snoRNA"	"Homo sapiens"	"chr21:43302314-43302409 (+)"	"96"	"TTCAAAAAAGACCATATATCCTTGAAGAGTAACTGCTGAACTTATTCACTGGCAGTGGGCCTTATAGCACAGTGAATGACCAGGTTAGAGACATGC"	"---"	"---"
MI0000282_st	hsa-mir-199b	0.944139	0.962361	0.785933	0.885504	1.04122	0.711276	0.914699	0.844699	0.932622	0.938654	1.10471	1.17366	1.08141	0.861378	-0.140577	0.94159	-2.10586	0.0532336	0.522173	20534522	MI0000282_st	"stem-loop"	"Homo sapiens"	"chr9:131007000-131007109 (-)"	"110"	"CCAGAGGACACCUCCACUCCGUCUACCCAGUGUUUAGACUAUCUGUUCAGGACUCCCAAAUUGUACAGUAGUCUGCACAUUGGUUAGGCUGGGCUGGGUUAGACCCUCGG"	"ENST00000341179 // antisense // intron // 15 /// ENST00000372923 // antisense // intron // 15 /// ENST00000393594 // antisense // intron // 15 /// ENST00000441149 // antisense // intron // 14 /// ENST00000475805 // antisense // intron // 15 /// ENST00000479174 // antisense // intron // 2 /// ENST00000486160 // antisense // intron // 15 /// ENST00000493925 // antisense // intron // 2 /// OTTHUMT0…	"hsa-mir-199b // chr9:131007000-131007109 (-) /// hsa-mir-3154 // chr9:131007226-131007309 (-)"
MI0003150_x_st	hsa-mir-526b	0.850086	1.13114	0.730368	0.750795	0.926152	0.872197	0.943419	1.14898	0.867399	0.585071	0.942271	0.656682	0.841533	0.661924	0.175898	0.850573	2.10747	0.0530747	0.522173	20535166	MI0003150_x_st	"stem-loop"	"Homo sapiens"	"chr19:54197647-54197729 (+)"	"83"	"UCAGGCUGUGACCCUCUUGAGGGAAGCACUUUCUGUUGUCUGAAAGAAGAGAAAGUGCUUCCUUUUAGAGGCUUACUGUCUGA"	"---"	"hsa-mir-515-2 // chr19:54188263-54188345 (+) /// hsa-mir-519c // chr19:54189723-54189809 (+) /// hsa-mir-520a // chr19:54194135-54194219 (+) /// hsa-mir-526b // chr19:54197647-54197729 (+) /// hsa-mir-519b // chr19:54198467-54198547 (+) /// hsa-mir-525 // chr19:54200787-54200871 (+) /// hsa-mir-523 // chr19:54201639-54201725 (+) /// hsa-mir-518f // chr19:54203269-54203355 (+) /// hsa-mir-520b //…
MI0003641_st	hsa-mir-627	0.56858	0.770334	0.721881	0.869346	0.965239	0.755719	0.953397	0.697716	0.638831	0.932698	0.936917	0.975833	1.02146	0.760372	-0.15423	0.826309	-2.10398	0.0534208	0.522173	20535375	MI0003641_st	"stem-loop"	"Homo sapiens"	"chr15:42491768-42491864 (-)"	"97"	"UACUUAUUACUGGUAGUGAGUCUCUAAGAAAAGAGGAGGUGGUUGUUUUCCUCCUCUUUUCUUUGAGACUCACUACCAAUAAUAAGAAAUACUACUA"	"ENST00000318006 // sense // intron // 2 /// ENST00000348544 // sense // intron // 2 /// ENST00000568357 // sense // intron // 2 /// OTTHUMT00000252861 // sense // intron // 2 /// OTTHUMT00000420472 // sense // intron // 2 /// OTTHUMT00000420481 // sense // intron // 2"	"---"
MI0015888_st	hsa-mir-4278	0.841173	0.666868	0.986738	0.679249	0.750795	0.811849	0.941066	0.750367	0.769418	0.856724	1.05836	0.898313	0.82612	1.0683	-0.141839	0.850381	-2.10986	0.0528385	0.522173	20536499	MI0015888_st	"stem-loop"	"Homo sapiens"	"chr5:6827966-6828034 (-)"	"69"	"AUCUAACACCAGGAGAAUCCCAUAGAACAUUGACAUCAACACUAGGGGGUUUGCCCUUGUGGGGAAGAA"	"---"	"---"
MI0019281_x_st	hsa-mir-5681a	1.15093	0.673143	1.11083	1.0433	1.03114	0.936569	0.818357	0.86135	0.936882	0.782238	0.715782	0.862655	0.597935	0.932964	0.173073	0.889576	2.10248	0.0535704	0.522173	20537196	MI0019281_x_st	"stem-loop"	"Homo sapiens"	"chr8:75460778-75460852 (+)"	"75"	"AGUUUUUGAAGAGUAUUGCCACCCUUUCUAGUCCCUAUUAGACUAGAAAGGGUGGCAAUACCUCUUCCAAAAACU"	"---"	"hsa-mir-5681a // chr8:75460778-75460852 (+) /// hsa-mir-5681b // chr8:75460785-75460844 (-)"
MIMAT0000226_st	hsa-miR-196a-5p	4.02269	7.37861	6.738	6.95142	3.12545	7.69198	7.24265	7.43314	7.34833	6.94909	8.07001	7.86944	8.92645	7.96512	-1.5191	6.97946	-2.10324	0.0534948	0.522173	20500393	MIMAT0000226_st	"miRNA"	"Homo sapiens"	"chr12:54385546-54385567 (+) /// chr17:46709894-46709915 (-)"	"22"	"UAGGUAGUUUCAUGUUGUUGGG"	"ENST00000462131 // antisense // intron // 1 /// ENST00000480386 // antisense // intron // 1 /// ENST00000567101 // sense // intron // 2 /// OTTHUMT00000358089 // antisense // intron // 1 /// OTTHUMT00000358090 // antisense // intron // 1 /// OTTHUMT00000358099 // sense // intron // 2 /// ENST00000504315 // sense // intron // 1 /// ENST00000513209 // sense // intron // 1 /// OTTHUMT00000358945 //…	"---"
MIMAT0002855_st	hsa-miR-520d-5p	0.758544	1.04134	0.959892	0.830812	0.781954	0.718352	0.627057	0.790431	0.709991	0.495254	0.645727	0.733065	0.728597	0.663965	0.14872	0.748927	2.10474	0.0533452	0.522173	20503851	MIMAT0002855_st	"miRNA"	"Homo sapiens"	"chr19:54223365-54223384 (+)"	"20"	"CUACAAAGGGAAGCCCUUUC"	"---"	"hsa-mir-524 // chr19:54214256-54214342 (+) /// hsa-mir-517a // chr19:54215522-54215608 (+) /// hsa-mir-519d // chr19:54216601-54216688 (+) /// hsa-mir-521-2 // chr19:54219848-54219934 (+) /// hsa-mir-520d // chr19:54223350-54223436 (+) /// hsa-mir-517b // chr19:54224330-54224396 (+) /// hsa-mir-520g // chr19:54225420-54225509 (+) /// hsa-mir-516b-2 // chr19:54228696-54228780 (+) /// hsa-mir-526a…
MIMAT0005907_st	hsa-miR-1256	0.761211	0.928244	0.65603	0.64741	1.03576	1.12351	0.92019	0.909971	0.550723	0.705453	0.668489	0.677156	0.524144	0.654679	0.191021	0.768784	2.1054	0.0532799	0.522173	20506849	MIMAT0005907_st	"miRNA"	"Homo sapiens"	"chr1:21314870-21314891 (-)"	"22"	"AGGCAUUGACUUCUCACUAGCU"	"ENST00000264211 // sense // intron // 2 /// ENST00000356916 // sense // intron // 8 /// ENST00000374927 // sense // intron // 3 /// ENST00000374935 // sense // intron // 2 /// ENST00000374937 // sense // intron // 2 /// ENST00000400422 // sense // intron // 5 /// ENST00000411888 // sense // intron // 5 /// ENST00000438975 // sense // intron // 5 /// ENST00000602326 // sense // intron // 5 /// OT…	"---"
MIMAT0022979_st	hsa-miR-4750-3p	1.21466	1.19867	1.10325	1.11417	1.64649	1.07876	1.15105	1.3292	1.09711	1.39637	1.31951	1.68721	1.07876	2.41225	-0.364004	1.34482	-2.10875	0.0529475	0.522173	20519610	MIMAT0022979_st	"miRNA"	"Homo sapiens"	"chr19:50391466-50391487 (+)"	"22"	"CCUGACCCACCCCCUCCCGCAG"	"ENST00000221543 // sense // intron // 15 /// ENST00000535102 // sense // intron // 14 /// ENST00000594984 // sense // exon // 10 /// ENST00000596243 // sense // intron // 13 /// ENST00000600354 // sense // intron // 2 /// OTTHUMT00000466404 // sense // intron // 15 /// OTTHUMT00000466405 // sense // intron // 14 /// OTTHUMT00000466410 // sense // intron // 13 /// OTTHUMT00000466411 // sense // e…	"---"
MIMAT0004551_st	hsa-miR-30d-3p	1.07035	0.850163	0.947951	1.01938	0.862655	0.869701	0.938654	1.12951	0.951146	0.967951	0.774601	0.656682	0.951146	0.739574	0.141954	0.909247	2.1003	0.0537883	0.523524	20500425	MIMAT0004551_st	"miRNA"	"Homo sapiens"	"chr8:135817122-135817143 (-)"	"22"	"CUUUCAGUCAGAUGUUUGCUGC"	"---"	"hsa-mir-30d // chr8:135817119-135817188 (-) /// hsa-mir-30b // chr8:135812763-135812850 (-)"
MIMAT0016851_st	hsa-miR-4299	1.27457	1.25471	1.24987	1.01454	1.35122	1.01484	1.18836	1.30508	1.02918	0.86695	1.49175	1.65148	1.9649	1.38387	-0.284861	1.28867	-2.09739	0.0540807	0.525595	20517679	MIMAT0016851_st	"miRNA"	"Homo sapiens"	"chr11:11678208-11678225 (-)"	"18"	"GCUGGUGACAUGAGAGGC"	"---"	"---"
MIMAT0004979_st	hsa-miR-936	1.03389	0.673143	0.838059	0.823736	0.862655	0.965804	1.08783	0.673016	1.08348	1.19233	1.48657	1.26541	1.13234	0.639016	-0.249619	0.982662	-2.09482	0.0543398	0.527336	20506005	MIMAT0004979_st	"miRNA"	"Homo sapiens"	"chr10:105807909-105807930 (-)"	"22"	"ACAGUAGAGGGAGGAAUCGCAG"	"ENST00000353479 // sense // exon // 30 /// ENST00000369733 // sense // exon // 30 /// OTTHUMT00000050181 // sense // exon // 30 /// OTTHUMT00000050183 // sense // exon // 30"	"---"
ENSG00000238384_x_st	ENSG00000238384	1.93632	1.08154	1.09062	0.903922	0.993895	1.12035	1.35125	1.04134	0.956292	0.860883	1.02568	0.841227	0.913371	0.70596	0.294522	1.05876	2.09203	0.0546228	0.528308	20533257	ENSG00000238384_x_st	"snoRNA"	"Homo sapiens"	"chr7:94905898-94905996 (+)"	"99"	"ATCTTTTGTAGTTCCTAAGTGTGATGATTGGGTGTTCACAGGCATGTGTGAGATGGCCTCCCTCAAACCTTGTTATGACATTGGCATACCCAAAAAAAA"	"---"	"---"
MI0017409_st	hsa-mir-4768	1.04993	0.710952	1.05551	0.750795	1.27562	0.872197	0.596298	0.940785	0.735177	0.784385	0.554391	0.676043	0.796081	0.557622	0.213769	0.811128	2.09103	0.054725	0.528308	20537010	MI0017409_st	"stem-loop"	"Homo sapiens"	"chrX:17444004-17444077 (+)"	"74"	"AAACUUUGAUUCUCUCUGGAUCCCAUGGAUAUGGGAACUGUGAUGUCCAGGAGAUCCAGAGAGAAUCAGAGUUU"	"ENST00000380060 // sense // intron // 1 /// OTTHUMT00000059120 // sense // intron // 1"	"---"
MIMAT0000773_st	hsa-miR-346	1.58634	1.67848	1.42768	1.28644	1.62144	1.85011	2.24059	1.71023	1.62615	1.8298	2.22641	2.27489	2.30357	1.41613	-0.340443	1.7913	-2.08968	0.0548625	0.528308	20501314	MIMAT0000773_st	"miRNA"	"Homo sapiens"	"chr10:88024504-88024526 (-)"	"23"	"UGUCUGCCCGCAUGCCUGCCUCU"	"ENST00000327946 // sense // intron // 2 /// ENST00000464741 // sense // intron // 2 /// OTTHUMT00000049147 // sense // intron // 2 /// OTTHUMT00000049148 // sense // intron // 2"	"---"
MIMAT0004516_st	hsa-miR-105-3p	0.927493	0.884714	0.879667	1.17401	0.762196	0.79856	0.766161	0.800196	0.668489	1.03126	0.912096	0.890462	1.09349	1.13421	-0.161025	0.908785	-2.08911	0.0549203	0.528308	20500193	MIMAT0004516_st	"miRNA"	"Homo sapiens"	"chrX:151560700-151560721 (-) /// chrX:151562893-151562914 (-)"	"22"	"ACGGAUGUUUGAGCAUGUGCUA"	"ENST00000370311 // sense // intron // 1 /// ENST00000370314 // sense // intron // 1 /// OTTHUMT00000060921 // sense // intron // 1 /// OTTHUMT00000060922 // sense // intron // 1 /// ENST00000370311 // sense // intron // 1 /// ENST00000370314 // sense // intron // 1 /// OTTHUMT00000060921 // sense // intron // 1 /// OTTHUMT00000060922 // sense // intron // 1"	"hsa-mir-105-1 // chrX:151560691-151560771 (-) /// hsa-mir-105-2 // chrX:151562884-151562964 (-) /// hsa-mir-767 // chrX:151561893-151562001 (-)"
MIMAT0022486_st	hsa-miR-5693	0.848399	0.673143	0.769948	0.630934	0.713912	0.777948	0.859512	0.704047	0.752935	0.487152	0.514618	0.720736	0.776662	0.601706	0.127689	0.702261	2.09213	0.0546131	0.528308	20522028	MIMAT0022486_st	"miRNA"	"Homo sapiens"	"chr13:51922712-51922733 (-)"	"22"	"GCAGUGGCUCUGAAAUGAACUC"	"ENST00000400389 // antisense // intron // 4 /// ENST00000521255 // antisense // intron // 4 /// ENST00000524365 // antisense // intron // 7 /// OTTHUMT00000045021 // antisense // intron // 4 /// OTTHUMT00000381482 // antisense // intron // 7"	"---"
MIMAT0028119_st	hsa-miR-7111-5p	1.13121	0.915234	1.40042	1.13374	1.42568	1.50065	0.938654	1.23984	1.21247	1.38248	1.82842	1.32579	1.18174	1.57928	-0.248663	1.29969	-2.09051	0.0547776	0.528308	20526180	MIMAT0028119_st	"miRNA"	"Homo sapiens"	"chr6:35438286-35438307 (+)"	"22"	"UGGGGGAGGAAGGACAGGCCAU"	"ENST00000322203 // sense // intron // 5 /// ENST00000464112 // sense // intron // 4 /// ENST00000467020 // sense // intron // 4 /// ENST00000478340 // sense // intron // 5 /// ENST00000490335 // sense // intron // 4 /// OTTHUMT00000040283 // sense // intron // 5 /// OTTHUMT00000040284 // sense // intron // 4 /// OTTHUMT00000040285 // sense // intron // 4 /// OTTHUMT00000040286 // sense // intron…	"---"
U76_st	U76	9.53003	8.41908	9.2375	8.74215	7.97825	9.46741	9.05894	9.26317	9.07445	8.9823	9.3998	9.55313	9.74625	9.60835	-0.483411	9.1472	-2.08622	0.055216	0.530379	20538249	U76_st	"CDBox"	"Homo sapiens"	"chr1:173835773-173835852 (-)"	"80"	"GCCACAATGATGACAGTTTATTTGCTACTCTTGAGTGCTAGAATGATGAGGATCTTAACCACCATTATCTTAACTGAGGC"	"---"	"---"
ENSG00000238629_x_st	ENSG00000238629	0.59286	0.884714	0.842225	0.901669	1.08842	1.03179	0.898897	0.888947	0.856436	0.982776	1.09319	1.10045	0.826929	1.36173	-0.185686	0.953646	-2.08506	0.0553354	0.530754	20533420	ENSG00000238629_x_st	"snoRNA"	"Homo sapiens"	"chr13:111066552-111066653 (+)"	"102"	"GTCCTTTTGTGGGTCATCAGCATGATGCTGGGGCGTTCACACTCGTGTGAGACATGCCTCTCTCAAACCTTGTTAAGATGTCAGCACATGACCCATCTCACA"	"---"	"---"
MI0000462_st	hsa-mir-152	0.846117	1.10372	1.19849	1.11789	0.93895	1.00303	0.730246	0.851467	0.968303	1.13438	1.10836	1.19849	1.25952	0.984236	-0.163862	1.03166	-2.08387	0.0554581	0.531158	20534604	MI0000462_st	"stem-loop"	"Homo sapiens"	"chr17:46114527-46114613 (-)"	"87"	"UGUCCCCCCCGGCCCAGGUUCUGUGAUACACUCCGACUCGGGCUCUGGAGCAGUCAGUGCAUGACAGAACUUGGGCCCGGAAGGACC"	"ENST00000006101 // sense // intron // 2 /// ENST00000580174 // sense // intron // 1 /// ENST00000582553 // sense // intron // 1 /// ENST00000584666 // sense // intron // 1 /// OTTHUMT00000442953 // sense // intron // 1 /// OTTHUMT00000442955 // sense // intron // 1 /// OTTHUMT00000442957 // sense // intron // 1"	"---"
14qI-8_st	14qI-8	0.884714	0.929667	0.906636	0.854428	1.08842	1.11522	0.763163	0.834023	0.942162	1.18646	1.05844	1.07349	1.02093	0.958118	-0.135218	0.972562	-2.08307	0.0555399	0.531171	20532573	14qI-8_st	"CDBox"	"Homo sapiens"	"chr14:101409788-101409860 (+)"	"73"	"TGGACCAATGATGAGATTGGAGGGTGTCTGAATCAAAAATTTTGATTAAAGCCATCTGTAACTCTGAGGTCCA"	"---"	"---"
ENSG00000223111_s_st	ENSG00000223111	0.794186	0.8961	0.819497	0.698487	0.772521	0.780424	0.703916	0.704047	0.678944	0.634838	0.595333	0.697399	0.472922	0.794186	0.121967	0.717343	2.07619	0.0562547	0.531478	20533190	ENSG00000223111_s_st	"snoRNA"	"Homo sapiens"	"chr10:51611024-51611224 (-)"	"201"	"TCCAGCAGTAGTCAGCTGTCTGGACAGAACCATTCCTGGGATCATGTTACACTGCTGGGAGAAGAATGTCTTCTCTTCATCCAGTTGCGTCCATCACTGTTCTGGTGGTGTCTGGCACTGGTGCAAGGCAGAACTGTGCTTCCTTGAGAGTGTGCTGAGCATTCACCTTGGCTGCTTGGTTCTAGTCTAGGAGCAGACACA"	"---"	"---"
ENSG00000223182_s_st	ENSG00000223182	0.794186	0.8961	0.819497	0.698487	0.772521	0.780424	0.703916	0.704047	0.678944	0.634838	0.595333	0.697399	0.472922	0.794186	0.121967	0.717343	2.07619	0.0562547	0.531478	20533191	ENSG00000223182_s_st	"snoRNA"	"Homo sapiens"	"chr10:51383526-51383726 (+)"	"201"	"TCCAGCAGTAGTCAGCTGTCTGGACAGAACCATTCCTGGGATCATGTTACACTGCTGGGAGAAGAATGTCTTCTCTTCATCCAGTTGCGTCCATCACTGTTCTGGTGGTGTCTGGCACTGGTGCAAGGCAGAACTGTGCTTCCTTGAGAGTGTGCTGAGCATTCACCTTGGCTGCTTGGTTCTAGTCTAGGAGCAGACACA"	"---"	"---"
ENSG00000238301_x_st	ENSG00000238301	0.801277	0.801277	0.900944	0.750795	0.88838	0.796623	0.916262	1.02775	0.867562	0.852051	0.712082	0.578116	0.857466	0.661805	0.128903	0.815171	2.07775	0.0560924	0.531478	20533199	ENSG00000238301_x_st	"snoRNA"	"Homo sapiens"	"chr4:47307951-47308054 (-)"	"104"	"TTCCTTTTGTAGTACATGAGCATGATGATTTAATTTTCACACACATGTGTAAGACATGCCTCTCTCAAACTTTGTTATGAGGTCAGCACATTACCTTTCTGATA"	"---"	"---"
ENSG00000265733_s_st	ENSG00000265733	0.794186	0.8961	0.819497	0.698487	0.772521	0.780424	0.703916	0.704047	0.678944	0.634838	0.595333	0.697399	0.472922	0.794186	0.121967	0.717343	2.07619	0.0562547	0.531478	20534172	ENSG00000265733_s_st	"snoRNA"	"Homo sapiens"	"chrHG1211_PATCH:46480058-46480258 (+)"	"201"	"TCCAGCAGTAGTCAGCTGTCTGGACAGAACCATTCCTGGGATCATGTTACACTGCTGGGAGAAGAATGTCTTCTCTTCATCCAGTTGCGTCCATCACTGTTCTGGTGGTGTCTGGCACTGGTGCAAGGCAGAACTGTGCTTCCTTGAGAGTGTGCTGAGCATTCACCTTGGCTGCTTGGTTCTAGTCTAGGAGCAGACACA"	"---"	"---"
MI0010629_st	hsa-mir-2110	0.725047	0.852963	0.75295	0.990077	0.809494	0.81328	0.859247	1.16601	0.883775	0.789336	0.636737	0.804058	0.783731	0.590653	0.151635	0.818383	2.07932	0.0559291	0.531478	20536025	MI0010629_st	"stem-loop"	"Homo sapiens"	"chr10:115933864-115933938 (-)"	"75"	"CAGGGGUUUGGGGAAACGGCCGCUGAGUGAGGCGUCGGCUGUGUUUCUCACCGCGGUCUUUUCCUCCCACUCUUG"	"ENST00000369285 // sense // 5UTR // 1 /// ENST00000369286 // sense // 5UTR // 1 /// ENST00000369287 // sense // 5UTR // 1 /// OTTHUMT00000050451 // sense // 5UTR // 1 /// OTTHUMT00000050452 // sense // 5UTR // 1 /// OTTHUMT00000050455 // sense // 5UTR // 1"	"---"
MI0015855_st	hsa-mir-4256	0.773359	0.801958	1.05817	0.785497	0.950948	1.10781	0.607879	0.702218	1.16538	0.825153	1.15093	1.27724	1.25934	0.997433	-0.218326	0.961665	-2.07963	0.0558961	0.531478	20536466	MI0015855_st	"stem-loop"	"Homo sapiens"	"chr1:113004392-113004455 (-)"	"64"	"UGUUCCAUUUAUCUGACCUGAUGAAGGUCUCCUGGCAUUGAUUAGGUCUGAUGAUCCAUUUCUG"	"ENST00000508462 // antisense // intron // 1 /// OTTHUMT00000030690 // antisense // intron // 1"	"---"
MIMAT0003310_st	hsa-miR-640	0.882671	1.1176	0.795696	0.926518	0.889248	0.927013	0.914757	1.01129	0.751348	0.930637	1.34237	0.935906	1.18534	0.98778	-0.163502	0.971299	-2.07579	0.0562969	0.531478	20504393	MIMAT0003310_st	"miRNA"	"Homo sapiens"	"chr19:19545932-19545952 (+)"	"21"	"AUGAUCCAGGAACCUGCCUCU"	"ENST00000252577 // sense // intron // 1 /// ENST00000360315 // sense // intron // 1 /// ENST00000404158 // sense // intron // 2 /// ENST00000417582 // sense // intron // 1 /// ENST00000432704 // sense // intron // 1 /// ENST00000448576 // sense // intron // 1 /// ENST00000457895 // sense // intron // 1 /// ENST00000494516 // sense // intron // 1 /// ENST00000537887 // sense // intron // 1 /// OT…	"---"
MIMAT0005793_st	hsa-miR-320c	11.5696	10.045	9.80353	9.80997	12.1495	9.29958	10.297	9.82629	10.455	12.5191	10.7638	10.7029	10.7577	11.7834	-0.943653	10.6987	-2.07983	0.0558752	0.531478	20504563	MIMAT0005793_st	"miRNA"	"Homo sapiens"	"chr18:19263520-19263539 (+) /// chr18:21901680-21901699 (+)"	"20"	"AAAAGCUGGGUUGAGAGGGU"	"ENST00000289119 // antisense // intron // 4 /// ENST00000577891 // antisense // intron // 4 /// ENST00000578270 // antisense // intron // 3 /// ENST00000579875 // antisense // intron // 3 /// ENST00000580981 // antisense // intron // 3 /// ENST00000584464 // antisense // intron // 3 /// OTTHUMT00000444757 // antisense // intron // 4 /// OTTHUMT00000444758 // antisense // intron // 3 /// OTTHUMT0…	"---"
MIMAT0026617_st	hsa-miR-580-5p	1.00946	0.818921	0.735177	0.80946	0.739877	0.933902	0.938654	0.739237	0.739877	0.723917	0.788998	0.691872	0.719881	0.588045	0.126853	0.784091	2.07735	0.0561333	0.531478	20504306	MIMAT0026617_st	"miRNA"	"Homo sapiens"	"chr5:36148048-36148069 (-)"	"22"	"UAAUGAUUCAUCAGACUCAGAU"	"ENST00000296603 // sense // intron // 1 /// OTTHUMT00000367552 // sense // intron // 1"	"---"
ENSG00000206947_st	ENSG00000206947	0.870588	0.720816	0.695827	0.640281	0.902324	0.898443	0.813061	0.800196	0.908936	0.966022	0.936975	0.79826	0.909784	1.05902	-0.128404	0.851466	-2.07331	0.0565556	0.533158	20532970	ENSG00000206947_st	"snoRNA"	"Homo sapiens"	"chr7:39368602-39368733 (-)"	"132"	"CTTCCCATTTATTTGCTGCTTATAGTCTCACTGTGATATGAGCAATTATACACATGGGATAAAATAATATTGAGCCACTGTAAATTGAGATGAAGTAACCGTTTTCATATCTTCTGCATGGACTAGACATTG"	"---"	"---"
ENSG00000200422_st	ENSG00000200422	0.857019	1.0421	0.965994	1.18527	0.970828	0.836	0.957473	1.14458	0.971609	0.902457	0.900725	0.881474	0.747534	0.870626	0.131756	0.945263	2.0704	0.0568623	0.533506	20532798	ENSG00000200422_st	"snoRNA"	"Homo sapiens"	"chrX:86401736-86401807 (+)"	"72"	"GGTCAATGATGTAATGGCATGTATTAGCTGAATCCAAAGTTGAAGTGAATTCTAAAATTACACCAAGACCTT"	"---"	"---"
ENSG00000239018_x_st	ENSG00000239018	0.945862	0.952702	0.856844	0.904282	1.01795	1.02396	0.879505	0.800196	0.925144	0.743541	0.937218	0.923803	0.719881	0.673143	0.123421	0.878859	2.07039	0.0568628	0.533506	20533668	ENSG00000239018_x_st	"snoRNA"	"Homo sapiens"	"chr2:75862267-75862370 (+)"	"104"	"ATCCTGTTATGATTCATAAGCATGATGACTGAGTTTTCACACTCCTGTGTGAGATGTGCCTCCCTCTAACCTTATTACAACATTGACATCTTACTCATTTGACA"	"---"	"---"
MI0003595_st	hsa-mir-587	0.849722	0.728415	0.637728	0.918394	0.598247	0.935016	1.24033	0.904228	0.732167	1.0624	0.942271	1.03655	1.05546	1.02601	-0.186288	0.904782	-2.06992	0.0569125	0.533506	20535328	MI0003595_st	"stem-loop"	"Homo sapiens"	"chr6:107232000-107232095 (+)"	"96"	"CUCCUAUGCACCCUCUUUCCAUAGGUGAUGAGUCACAGGGCUCAGGGAAUGUGUCUGCACCUGUGACUCAUCACCAGUGGAAAGCCCAUCCCAUAU"	"ENST00000427903 // antisense // intron // 1 /// ENST00000428750 // antisense // intron // 1 /// ENST00000430094 // antisense // intron // 1 /// ENST00000433965 // antisense // intron // 1 /// ENST00000436659 // antisense // intron // 1 /// OTTHUMT00000041677 // antisense // intron // 1 /// OTTHUMT00000041678 // antisense // intron // 1 /// OTTHUMT00000041679 // antisense // intron // 1 /// OTTHU…	"---"
MI0025751_st	hsa-mir-7975	0.96863	0.884714	0.795696	0.87321	0.965239	0.486194	0.818357	0.750494	0.818357	0.822483	0.872197	0.784521	1.32956	1.74464	-0.292803	0.922449	-2.06989	0.056916	0.533506	20538006	MI0025751_st	"stem-loop"	"Homo sapiens"	"chr19:55634593-55634660 (-)"	"68"	"GUGCAAAGAGCAGGAGGACAGGGGAUUUAUCUCCCAAGGGAGGUCCCCUGAUCCUAGUCACGGCACCA"	"---"	"---"
ENSG00000221139_st	ENSG00000221139	0.912124	0.779079	1.08291	0.870064	0.750795	0.892856	0.689884	0.827605	0.829736	0.888254	1.25952	1.24736	0.841783	0.889667	-0.176976	0.911545	-2.06718	0.0572026	0.535432	20533149	ENSG00000221139_st	"snoRNA"	"Homo sapiens"	"chr18:19030614-19030717 (-)"	"104"	"TGTTTAATGACTAAGGAAGGTCCCTGTCCCCGCCAGGGGCTGTGAGCAACACCATGGCTGCCCCAGGGCTGGCCAATTGGGCAGATGCCCAGGGGCTGAGAACA"	"---"	"---"
U65_st	U65	1.16617	0.80976	0.797848	0.995219	1.14288	1.41124	0.718772	1.15931	1.893	1.10912	1.73618	2.586	1.36859	1.22897	-0.484194	1.2945	-2.06267	0.0576829	0.539164	20538220	U65_st	"HAcaBox"	"Homo sapiens"	"chr9:130210780-130210916 (-)"	"137"	"TCAGCCACCCGCCACTGCACCTGACCAGGTCTCTGTTGGCTGGTGCAATCCAGTGGTGAGCTGATAGTAAACCCCAGCTTAGGAAACAGGGTTGTTCTTCATGTGGATGACTCTGTGCCGAAAGCATGGGAACAGCC"	"---"	"---"
MI0000094_st	hsa-mir-92a-2	0.65036	0.783731	0.633225	0.734629	0.787497	0.967156	0.863569	0.81733	0.651352	0.666843	1.01755	0.701638	1.25952	1.22893	-0.209469	0.840238	-2.0611	0.0578511	0.539208	20534384	MI0000094_st	"stem-loop"	"Homo sapiens"	"chrX:133303568-133303642 (-)"	"75"	"UCAUCCCUGGGUGGGGAUUUGUUGCAUUACUUGUGUUCUAUAUAAAGUAUUGCACUUGUCCCGGCCUGUGGAAGA"	"---"	"hsa-mir-19b-2 // chrX:133303701-133303796 (-) /// hsa-mir-92a-2 // chrX:133303568-133303642 (-) /// hsa-mir-106a // chrX:133304228-133304308 (-) /// hsa-mir-363 // chrX:133303408-133303482 (-) /// hsa-mir-18b // chrX:133304071-133304141 (-) /// hsa-mir-20b // chrX:133303839-133303907 (-)"
MIMAT0015021_st	hsa-miR-3148	0.620369	1.12763	1.42891	1.19035	1.14616	0.986687	0.656161	0.937217	0.623356	1.31951	1.11591	1.1635	2.46199	1.0029	-0.444222	1.12719	-2.06144	0.0578141	0.539208	20515562	MIMAT0015021_st	"miRNA"	"Homo sapiens"	"chr8:29814834-29814855 (-)"	"22"	"UGGAAAAAACUGGUGUGUGCUU"	"---"	"---"
ENSG00000212551_st	ENSG00000212551	0.808576	0.783731	1.16839	0.893815	0.965946	1.09298	0.724628	1.03039	0.885126	0.723917	0.97178	0.69284	0.722007	0.712308	0.163605	0.869745	2.05601	0.0583988	0.543546	20533110	ENSG00000212551_st	"snoRNA"	"Homo sapiens"	"chr11:32103310-32103518 (+)"	"209"	"AAGACTATACTTTCAGGGATCATTTCTATAGTTCATTACTAAAGAAGTCTATCTGAACATGTAGAACACATGACACCATAAGGAGGAGGCACAACATTCTCCCTAGAGCCTGAAGCTGGCTCTTGGTGTTTCATGACTACAGCAGCCATTTGCCACTGATGACTGTTCTCTTCCAGGAGAATAAGAAGGAGAAGATGCAGTTTGGGTTG"	"---"	"---"
ENSG00000202335_x_st	ENSG00000202335	0.87823	1.02865	0.913404	0.965239	0.838532	1.24753	0.938654	1.22272	0.819722	0.992446	1.08118	1.34056	1.50065	1.02272	-0.203881	1.05644	-2.05467	0.0585432	0.544122	20532924	ENSG00000202335_x_st	"snoRNA"	"Homo sapiens"	"chr12:110934157-110934226 (-)"	"70"	"AATCAATGATGAAACCTATCCCAAAGCTGATGACCTGAAGAAAAATACGTACAGATTCAGCTTCTGAGAT"	"---"	"---"
ENSG00000252241_st	ENSG00000252241	0.877042	0.919138	0.868713	1.10065	0.851636	1.07984	0.938654	1.10097	0.723675	1.08745	0.677589	0.499404	0.820723	0.673143	0.188373	0.872759	2.05031	0.0590177	0.544631	20533913	ENSG00000252241_st	"snoRNA"	"Homo sapiens"	"chr1:193700988-193701074 (-)"	"87"	"CACTAGCGTGAAGCTGGCTCTTGGTGCTCCTTCACTGAAAATGCCATTTGCCATTGATGATCGCTCTTCCCTTCCTCTGGGAGGATG"	"---"	"---"
ENSG00000252701_st	ENSG00000252701	0.695502	0.569269	0.735177	0.853939	0.936787	0.868651	0.90883	0.846156	0.884714	0.959381	0.835982	0.922397	1.11413	0.92584	-0.140543	0.861197	-2.04565	0.0595283	0.544631	20534023	ENSG00000252701_st	"snoRNA"	"Homo sapiens"	"chr14:101315645-101315716 (+)"	"72"	"CGGACCAGTGTGCAGAAGGCTCCAGGAACCGCAGATTATGGTTAATCCAATTCTGTGCACCTGAGGTCCATA"	"---"	"---"
MI0000078_st	hsa-mir-22	0.99705	1.76899	1.76175	1.7155	1.40617	2.05177	1.40341	1.75467	1.48635	0.982145	1.31951	1.29685	1.52216	1.36686	0.296457	1.48808	2.0513	0.058909	0.544631	20534362	MI0000078_st	"stem-loop"	"Homo sapiens"	"chr17:1617197-1617281 (-)"	"85"	"GGCUGAGCCGCAGUAGUUCUUCAGUGGCAAGCUUUAUGUCCUGACCCAGCUAAAGCUGCCAGUUGAAGAACUGUUGCCCUCUGCC"	"ENST00000334146 // sense // exon // 3 /// ENST00000362190 // sense // exon // 1 /// ENST00000570416 // sense // exon // 2 /// ENST00000571091 // sense // exon // 2 /// ENST00000571595 // sense // exon // 2 /// ENST00000573075 // sense // exon // 3 /// ENST00000573127 // sense // exon // 3 /// ENST00000574016 // sense // exon // 3 /// ENST00000574306 // sense // exon // 2 /// ENST00000575626 // s…	"---"
MI0000272_st	hsa-mir-182	1.00189	1.02084	1.17937	1.5838	1.04639	1.80059	1.2363	1.50701	1.67631	1.18398	0.896708	1.33982	1.10193	0.511201	0.33244	1.22044	2.04435	0.0596709	0.544631	20534517	MI0000272_st	"stem-loop"	"Homo sapiens"	"chr7:129410223-129410332 (-)"	"110"	"GAGCUGCUUGCCUCCCCCCGUUUUUGGCAAUGGUAGAACUCACACUGGUGAGGUAACAGGAUCCGGUGGUUCUAGACUUGCCAACUAUGGGGCGAGGACUCAGCCGGCAC"	"---"	"hsa-mir-96 // chr7:129414532-129414609 (-) /// hsa-mir-182 // chr7:129410223-129410332 (-) /// hsa-mir-183 // chr7:129414745-129414854 (-)"
MI0025517_st	hsa-mir-7847	0.813665	1.14293	0.738716	0.99769	1.03547	0.720439	0.938654	0.774274	0.936665	0.698082	0.616399	0.833395	0.720686	0.846716	0.156778	0.843841	2.04834	0.0592325	0.544631	20537990	MI0025517_st	"stem-loop"	"Homo sapiens"	"chr11:1901275-1901377 (+)"	"103"	"GUGUCGGCUGUGGCGUGACUGUCCCUCUGUGUCCCCCACUAGGCCCACUGCUCAGUGGAGCGUGGAGGACGAGGAGGAGGCCGUCCACGAGCAAUGCCAGCAU"	"ENST00000311604 // sense // 3UTR // 2 /// ENST00000381775 // sense // 3UTR // 3 /// ENST00000405957 // sense // 3UTR // 2 /// ENST00000406638 // sense // 3UTR // 2 /// ENST00000417766 // sense // 3UTR // 2 /// ENST00000418975 // sense // 3UTR // 2 /// ENST00000421485 // sense // 3UTR // 2 /// ENST00000429923 // sense // 3UTR // 2 /// ENST00000432093 // sense // 3UTR // 2 /// ENST00000446808 // s…	"---"
MIMAT0000752_st	hsa-miR-328-3p	2.43708	3.91799	3.73131	2.54112	4.99267	4.51356	4.86822	3.82396	4.09738	1.31951	3.02269	4.06594	4.04554	1.23018	1.14359	3.47194	2.04456	0.0596476	0.544631	20501278	MIMAT0000752_st	"miRNA"	"Homo sapiens"	"chr16:67236230-67236251 (-)"	"22"	"CUGGCCCUCUCUGCCCUUCCGU"	"ENST00000360833 // antisense // intron // 12 /// ENST00000393997 // antisense // intron // 13 /// ENST00000477898 // antisense // intron // 12 /// OTTHUMT00000257667 // antisense // intron // 12 /// OTTHUMT00000257668 // antisense // intron // 12 /// OTTHUMT00000257669 // antisense // intron // 13"	"---"
MIMAT0004978_st	hsa-miR-935	1.70252	3.41038	2.52605	4.82361	1.68452	4.37542	2.38682	4.88012	3.8941	1.81174	2.49075	2.10656	3.04357	1.24406	1.15883	2.8843	2.04505	0.0595944	0.544631	20506004	MIMAT0004978_st	"miRNA"	"Homo sapiens"	"chr19:54485616-54485638 (+)"	"23"	"CCAGUUACCGCUUCCGCUACCGC"	"ENST00000270458 // sense // 3UTR // 4 /// OTTHUMT00000139361 // sense // 3UTR // 4"	"---"
MIMAT0018005_st	hsa-miR-3622b-5p	0.9303	0.949568	1.05551	1.31752	1.24371	0.714075	1.11081	1.17509	1.00121	1.45326	1.12144	1.20217	1.60587	1.02573	-0.226384	1.13616	-2.05338	0.0586838	0.544631	20517838	MIMAT0018005_st	"miRNA"	"Homo sapiens"	"chr8:27559243-27559262 (-)"	"20"	"AGGCAUGGGAGGUCAGGUGA"	"OTTHUMT00000423049 // antisense // exon // 1"	"hsa-mir-3622a // chr8:27559194-27559276 (+) /// hsa-mir-3622b // chr8:27559190-27559284 (-)"
MIMAT0019052_st	hsa-miR-4515	0.90084	1.27712	0.851207	0.883716	0.883716	0.788985	0.79822	0.916225	0.705741	1.20057	0.849422	1.13779	1.11979	1.0208	-0.176145	0.952439	-2.04793	0.0592779	0.544631	20518912	MIMAT0019052_st	"miRNA"	"Homo sapiens"	"chr15:83736101-83736122 (+)"	"22"	"AGGACUGGACUCCCGGCAGCCC"	"ENST00000261721 // antisense // 5UTR // 1 /// ENST00000566841 // sense // intron // 1 /// ENST00000568441 // sense // intron // 1 /// OTTHUMT00000304008 // antisense // 5UTR // 1 /// OTTHUMT00000420398 // sense // intron // 1 /// OTTHUMT00000420400 // sense // intron // 1"	"---"
MIMAT0019736_st	hsa-miR-4662b	0.722963	0.673143	0.735177	0.706502	0.706502	0.725716	0.504186	0.771866	0.679997	0.946436	0.747273	0.593182	0.833551	1.10562	-0.15343	0.74658	-2.04617	0.0594704	0.544631	20519454	MIMAT0019736_st	"miRNA"	"Homo sapiens"	"chr8:125834230-125834251 (-)"	"22"	"AAAGAUGGACAAUUGGCUAAAU"	"---"	"hsa-mir-4662a // chr8:125834227-125834293 (+) /// hsa-mir-4662b // chr8:125834220-125834300 (-)"
MIMAT0027601_st	hsa-miR-6850-3p	0.898803	0.937873	0.745044	1.04706	0.708113	1.02549	0.645729	0.800196	0.781698	0.877608	0.942509	1.01667	1.05029	1.08051	-0.150182	0.896971	-2.04714	0.0593641	0.544631	20525662	MIMAT0027601_st	"miRNA"	"Homo sapiens"	"chr8:146017320-146017339 (-)"	"20"	"CCCGGCCGGAACGCCGCACU"	"ENST00000262584 // sense // intron // 2 /// ENST00000394920 // sense // intron // 2 /// ENST00000525232 // sense // intron // 2 /// ENST00000526668 // sense // exon // 1 /// ENST00000527914 // sense // intron // 2 /// ENST00000528296 // sense // intron // 1 /// ENST00000528957 // sense // intron // 1 /// ENST00000529163 // sense // intron // 1 /// ENST00000529920 // sense // intron // 1 /// ENST…	"---"
MIMAT0028124_st	hsa-miR-7113-3p	1.20254	1.17562	0.812251	1.28023	1.10473	0.925948	1.06523	1.28535	1.42364	0.936544	0.927493	0.821432	1.09682	0.986715	0.187924	1.07461	2.04976	0.0590773	0.544631	20526185	MIMAT0028124_st	"miRNA"	"Homo sapiens"	"chr11:67800367-67800389 (+)"	"23"	"CCUCCCUGCCCGCCUCUCUGCAG"	"ENST00000313468 // sense // intron // 3 /// ENST00000432321 // sense // intron // 3 /// ENST00000453471 // sense // intron // 4 /// ENST00000525419 // sense // intron // 1 /// ENST00000525628 // sense // intron // 3 /// ENST00000526339 // sense // intron // 3 /// ENST00000526446 // sense // intron // 3 /// ENST00000528492 // sense // intron // 1 /// ENST00000529645 // sense // intron // 2 /// EN…	"hsa-mir-4691 // chr11:67801364-67801448 (+) /// hsa-mir-7113 // chr11:67800331-67800389 (+)"
U90_st	U90	1.72164	1.42013	1.43893	1.27691	1.49871	1.43125	1.54183	1.2068	1.71834	1.49771	1.62861	1.83362	1.4879	1.95594	-0.208027	1.54702	-2.048	0.0592703	0.544631	20538270	U90_st	"scaRna"	"Homo sapiens"	"chr3:160232695-160233024 (-)"	"330"	"TGGAAATGATGAAATAGAGATAATTGGGTGTTGAATGTTGTATGACTGGAAATTTTTAATATGTATATTATGTAATTCTTATAAGTTTAGTGTTTTATAGGTACTTAATAGAGAGTGTGTATGCATGTGTGTGTGCTTGTGGTGGCTATGGAAAGGGGGCACTGACTGGTGATGCTGATATTGGAGTGCATCTGAGGCTGTTGTAGAAATAACATGGGTTGTTGATTACAACATTGCCAATGATTATAACCCAAGAACAGCTCACCTAACTAGCCTGGCACCCTAAAATCTCTAACAGGTTCATTAAAATGGTCCTGTGATCTGATCCAA"	"---"	"---"
ENSG00000252798_s_st	ENSG00000252798	0.854178	0.884714	0.688369	0.95404	0.874833	0.872491	0.782291	0.666283	0.83363	0.834843	1.08972	1.02557	0.896893	0.902144	-0.126407	0.868571	-2.04143	0.0599938	0.546068	20534046	ENSG00000252798_s_st	"snoRNA"	"Homo sapiens"	"chr16:21598948-21599185 (+)"	"238"	"AGTCACCTTTAAAAAAGGCAGGTCCCCCAGCAGCCCATTTTTTTTTTCCTCCCATCACATTTAAGTCATGTGTATGGGATCATGAAGGAGGTGATAATTTGGGGTTTTGTCAGTGTATGTTTCTGAGAGTGAATGGTTCACAGCTGACGAGTATCCAACAGAACCAGTTACACAGGAGATTGAGGAGTGGCTGTCATGGCTGTGACAGTGCATGATCTCAAGTTTTCAATCTGAGACC"	"---"	"---"
U87_s_st	U87	0.854178	0.884714	0.688369	0.95404	0.874833	0.872491	0.782291	0.666283	0.83363	0.834843	1.08972	1.02557	0.896893	0.902144	-0.126407	0.868571	-2.04143	0.0599938	0.546068	20538264	U87_s_st	"scaRna"	"Homo sapiens"	"chr2:234184372-234184649 (+)"	"278"	"AGGTCGATGATGATTGGTAAAAGGTCTGATTGCACTGAATGTCACGGTCCCTTTGTTGCCCTCAACTCCCAGCAGCCCATTTTTTCCCTCCCGTCACATTTAAGTCATGTGTATGGGATCATGGAGCAGCTGATAATTTGGGATTCTGTCAGTGTGTGTTTCTGAGAGTGATCGGCTCACAGCTGACGAGTATCCAACAAAACCAGTTACACAGGAGACTGACGAGTGGCAGTCATGGGTGTGATGGTGCATGATCTCAAGTTTTCAATCTGAGACCT"	"---"	"---"
MIMAT0003315_st	hsa-miR-645	0.915407	1.07203	0.844638	0.858571	0.750795	0.927766	0.938654	0.654823	0.844638	0.771252	0.731608	0.60545	0.638615	0.881733	0.141749	0.816856	2.03911	0.0602516	0.547659	20504399	MIMAT0003315_st	"miRNA"	"Homo sapiens"	"chr20:49202383-49202401 (+)"	"19"	"UCUAGGCUGGUACUGCUGA"	"---"	"---"
ENSG00000238945_st	ENSG00000238945	0.916233	1.03518	0.95908	1.05187	1.04597	1.07013	0.948243	0.932698	0.878555	0.755805	0.845846	0.95908	0.967047	0.836539	0.109132	0.94302	2.03567	0.0606349	0.550385	20533619	ENSG00000238945_st	"snoRNA"	"Homo sapiens"	"chr1:45824324-45824420 (-)"	"97"	"GTCATTTTGTAGTCCATAGCACGATGATTGGATTTTCATGTGCATGTGTGAGGTGTACTACCCTCAAACCTTATTAATGTCTGCACGTTGTCTGACA"	"---"	"---"
MI0016769_st	hsa-mir-4430	1.0421	0.881759	0.973791	0.884067	0.700454	1.2286	0.874719	0.966386	1.1062	0.711422	1.23522	1.20169	1.57298	1.28029	-0.23831	1.04712	-2.03417	0.0608032	0.551154	20536680	MI0016769_st	"stem-loop"	"Homo sapiens"	"chr2:33643583-33643631 (+)"	"49"	"GUGAGGCUGGAGUGAGCGGAGAUCGUACCACUGCACUCCAACCUGGUGA"	"---"	"---"
MI0008334_st	hsa-mir-1913	0.97112	1.04299	0.827237	1.08213	0.656682	0.621038	0.904763	0.749163	1.03834	1.17199	1.08251	1.16268	0.91934	0.942479	-0.178747	0.94089	-2.03312	0.0609211	0.551466	20535964	MI0008334_st	"stem-loop"	"Homo sapiens"	"chr6:166922842-166922921 (-)"	"80"	"ACCUCUACCUCCCGGCAGAGGAGGCUGCAGAGGCUGGCUUUCCAAAACUCUGCCCCCUCCGCUGCUGCCAAGUGGCUGGU"	"ENST00000265678 // sense // intron // 4 /// ENST00000366863 // sense // intron // 4 /// ENST00000366865 // sense // intron // 1 /// ENST00000405189 // sense // intron // 4 /// ENST00000481261 // sense // intron // 4 /// ENST00000503859 // sense // intron // 5 /// ENST00000506565 // sense // intron // 7 /// ENST00000507350 // sense // intron // 4 /// ENST00000507371 // sense // intron // 4 /// EN…	"---"
ACA48_x_st	ACA48	2.61828	1.81179	1.946	1.81692	2.1375	2.56677	1.79256	1.89662	2.24945	2.03885	3.17052	2.85989	2.81418	1.81739	-0.447289	2.25262	-2.03083	0.0611781	0.553033	20532684	ACA48_x_st	"HAcaBox"	"Homo sapiens"	"chr17:7478031-7478165 (+)"	"135"	"TGTCCCTGACCTGGGTAGAGTGGCATCTGGTTGGTGATGCCCATCTCATATCAGCCAGGGACAAAGCAACTCCTTGTTCATCCCAGCTTGGCTTTTGATCCGTGCCCATGCCTGGTTCATGCCTTGGACACATAG"	"---"	"---"
MIMAT0011777_st	hsa-miR-2277-3p	3.90248	1.44581	3.20421	2.26612	1.42239	2.17113	1.73337	1.72715	2.70502	0.943762	1.37972	1.83312	2.01908	1.45673	0.759927	2.01501	2.03007	0.0612646	0.553058	20512262	MIMAT0011777_st	"miRNA"	"Homo sapiens"	"chr5:92956416-92956436 (-)"	"21"	"UGACAGCGCCCUGCCUGGCUC"	"ENST00000395965 // sense // 3UTR // 11 /// ENST00000505869 // sense // 3UTR // 9 /// OTTHUMT00000254100 // sense // 3UTR // 11 /// OTTHUMT00000369882 // sense // 3UTR // 9"	"---"
Z17B_st	Z17B	5.45549	5.9171	6.06542	6.11269	4.93278	5.74794	5.38093	5.91495	5.2036	4.41434	5.50389	5.77068	4.85017	5.25185	0.47858	5.46585	2.02848	0.0614446	0.553925	20538282	Z17B_st	"CDBox"	"Homo sapiens"	"chr17:27050699-27050772 (+)"	"74"	"GGGTGCAAATGATGCATATGTTAGCGACCAAAGCCTGATCTTTGCTGATTAGTCATAATTAACTGACTGCACCC"	"---"	"---"
ACA13_st	ACA13	2.70948	2.3959	2.88141	2.79929	2.59088	2.71051	2.82376	3.29845	2.80467	2.81764	3.05132	3.52283	2.88208	2.98917	-0.273234	2.87696	-2.01927	0.0624945	0.557346	20532621	ACA13_st	"HAcaBox"	"Homo sapiens"	"chr5:111497182-111497314 (+)"	"133"	"AGCCTTTGTGTTGCCCATTCACTTTGGAAACTAGTGAATGTGGTGTCAAAAAAGGCGTAAATTAAACGCTTTGCAGCCTTTTCCTGCCCTTAAATTTGATACCTTTGGTGTAGGAGCTGCATAAGTAACAGTT"	"---"	"---"
ENSG00000200442_x_st	ENSG00000200442	0.884714	0.757181	0.900438	1.22055	0.938689	0.914197	0.865248	1.35533	0.813593	0.659117	0.778499	0.909546	0.766772	0.751559	0.188006	0.89396	2.01694	0.0627635	0.557346	20532800	ENSG00000200442_x_st	"snoRNA"	"Homo sapiens"	"chr6:166513341-166513412 (+)"	"72"	"GGTCAATGATGTCGTGGCATGTATCAGCTGAATCCAAAGTTGATGTGAGTTCCAAAATTATACTGAGACTTT"	"---"	"---"
ENSG00000238840_s_st	ENSG00000238840	1.30851	1.08133	1.36811	0.923476	0.681563	1.38951	0.978158	0.895437	1.15175	0.881503	0.741969	0.820892	0.911272	0.970742	0.221152	1.00744	2.01624	0.0628444	0.557346	20533552	ENSG00000238840_s_st	"snoRNA"	"Homo sapiens"	"chr10:5004628-5004760 (-)"	"133"	"TCCTCGCATGGGATAATTTTTACTTTATTCTCCCTTTGGAGGTCAGGTTAAAACATGATTGTAATTTGCATGATCCATGATTCACATCTTGGAGTAGTCACAACTTGCAGTGCCCTGATTGCTTCTATTTGCT"	"---"	"---"
ENSG00000239148_s_st	ENSG00000239148	1.30851	1.08133	1.36811	0.923476	0.681563	1.38951	0.978158	0.895437	1.15175	0.881503	0.741969	0.820892	0.911272	0.970742	0.221152	1.00744	2.01624	0.0628444	0.557346	20533755	ENSG00000239148_s_st	"snoRNA"	"Homo sapiens"	"chr10:5046902-5047034 (+)"	"133"	"TCCTCACATGGGATAATTTTTACTTTATTCTCCCTTTGGAGGTCAGGTTAAAACAAGATTGTAATTTGCATGATCCATGATTCACATCTTGGAGTAGTCACAACTTGCAGTGCCCTGATTGCTTCTATTTGCT"	"---"	"---"
ENSG00000253068_st	ENSG00000253068	0.896212	0.795229	0.698411	0.753864	0.653885	0.774913	0.721073	0.639368	0.77563	0.725199	0.545572	0.593248	0.610798	0.707049	0.109025	0.706461	2.01557	0.062922	0.557346	20534109	ENSG00000253068_st	"snoRNA"	"Homo sapiens"	"chr10:103862019-103862089 (+)"	"71"	"TGGAACAATGATGAGAGTGTGTCATGAACCAAGGTTATGATTAATCTAGTTCTGTGCATCTGAAATCCGTT"	"---"	"---"
ENSG00000264466_s_st	ENSG00000264466	1.30851	1.08133	1.36811	0.923476	0.681563	1.38951	0.978158	0.895437	1.15175	0.881503	0.741969	0.820892	0.911272	0.970742	0.221152	1.00744	2.01624	0.0628444	0.557346	20534151	ENSG00000264466_s_st	"snoRNA"	"Homo sapiens"	"chrHG871_PATCH:5046902-5047034 (+)"	"133"	"TCCTCACATGGGATAATTTTTACTTTATTCTCCCTTTGGAGGTCAGGTTAAAACAAGATTGTAATTTGCATGATCCATGATTCACATCTTGGAGTAGTCACAACTTGCAGTGCCCTGATTGCTTCTATTTGCT"	"---"	"---"
MI0000255_st	hsa-mir-30d	0.80697	0.912413	0.853233	0.973825	0.776439	0.961597	0.856974	1.06458	1.11622	0.795842	0.860591	0.894579	0.753327	0.646501	0.134527	0.87665	2.01674	0.0627865	0.557346	20534500	MI0000255_st	"stem-loop"	"Homo sapiens"	"chr8:135817119-135817188 (-)"	"70"	"GUUGUUGUAAACAUCCCCGACUGGAAGCUGUAAGACACAGCUAAGCUUUCAGUCAGAUGUUUGCUGCUAC"	"---"	"hsa-mir-30d // chr8:135817119-135817188 (-) /// hsa-mir-30b // chr8:135812763-135812850 (-)"
MI0003561_st	hsa-mir-555	0.89803	0.796669	0.826809	0.891468	0.911751	0.824349	0.820556	0.914637	0.748493	0.976465	0.942271	0.763168	1.36222	0.982061	-0.157152	0.90421	-2.01699	0.0627577	0.557346	20535296	MI0003561_st	"stem-loop"	"Homo sapiens"	"chr1:155316141-155316236 (-)"	"96"	"GGAGUGAACUCAGAUGUGGAGCACUACCUUUGUGAGCAGUGUGACCCAAGGCCUGUGGACAGGGUAAGCUGAACCUCUGAUAAAACUCUGAUCUAU"	"ENST00000368346 // sense // intron // 21 /// ENST00000392403 // sense // intron // 21 /// ENST00000478837 // sense // intron // 1 /// ENST00000492987 // sense // intron // 3 /// OTTHUMT00000039400 // sense // intron // 21 /// OTTHUMT00000039401 // sense // intron // 21 /// OTTHUMT00000039402 // sense // intron // 1 /// OTTHUMT00000039403 // sense // intron // 3"	"---"
MI0016089_x_st	hsa-mir-3688-1	0.784044	0.683061	1.05551	0.847596	0.831015	0.736724	0.83574	0.697281	0.762602	1.23855	1.04801	0.761985	0.7818	1.02977	-0.168292	0.863834	-2.01629	0.0628391	0.557346	20536592	MI0016089_x_st	"stem-loop"	"Homo sapiens"	"chr4:160049954-160050046 (-)"	"93"	"UCUUCACUUUCAAGAGUGGCAAAGUCUUUCCAUAUGUAUGUAUGUAUGUCUGUUACACAUAUGGAAAGACUUUGCCACUCUUUAAAGUGAAGA"	"ENST00000505478 // antisense // intron // 1 /// OTTHUMT00000365004 // antisense // intron // 1"	"hsa-mir-3688-1 // chr4:160049954-160050046 (-) /// hsa-mir-3688-2 // chr4:160049957-160050043 (+)"
MIMAT0005878_st	hsa-miR-1287-5p	0.793677	1.48938	1.37986	2.38726	3.13797	1.34913	1.16634	1.35886	2.87196	1.38353	2.83993	3.01671	2.35615	3.43799	-0.836368	2.0692	-2.02397	0.0619571	0.557346	20506815	MIMAT0005878_st	"miRNA"	"Homo sapiens"	"chr10:100155028-100155049 (-)"	"22"	"UGCUGGAUCAGUGGUUCGAGUC"	"ENST00000370575 // sense // exon // 8 /// ENST00000483923 // sense // exon // 8 /// OTTHUMT00000049782 // sense // exon // 8 /// OTTHUMT00000049783 // sense // exon // 8"	"---"
MIMAT0014997_st	hsa-miR-3132	0.790324	0.877982	0.879875	1.13162	0.96807	0.989378	1.05849	0.884045	0.877982	1.02281	1.08801	1.17269	0.86758	1.30116	-0.150698	0.993573	-2.01595	0.0628777	0.557346	20515534	MIMAT0014997_st	"miRNA"	"Homo sapiens"	"chr2:220413839-220413862 (-)"	"24"	"UGGGUAGAGAAGGAGCUCAGAGGA"	"ENST00000344458 // antisense // intron // 4 /// ENST00000373883 // antisense // intron // 3 /// OTTHUMT00000131062 // antisense // intron // 3 /// OTTHUMT00000131063 // antisense // intron // 4"	"---"
MIMAT0025855_st	hsa-miR-6723-5p	2.16667	2.80859	2.82292	4.25166	5.42573	2.82266	2.57181	3.94756	3.79742	1.67155	2.73276	3.25211	3.08718	1.10386	1.03218	3.03303	2.01886	0.0625421	0.557346	20525395	MIMAT0025855_st	"miRNA"	"Homo sapiens"	"chr1:567762-567783 (-)"	"22"	"AUAGUCCGAGUAACGUCGGGGC"	"ENST00000414273 // antisense // exon // 1 /// ENST00000440200 // sense // intron // 1 /// OTTHUMT00000006710 // sense // intron // 1 /// OTTHUMT00000006715 // antisense // exon // 1"	"---"
MIMAT0027671_st	hsa-miR-6885-3p	0.991322	0.888288	0.689161	0.850346	0.96594	1.09298	0.818357	0.928435	0.818357	0.939062	1.08065	0.869776	1.26853	1.07744	-0.153404	0.948475	-2.01838	0.0625976	0.557346	20525732	MIMAT0027671_st	"miRNA"	"Homo sapiens"	"chr19:6389649-6389669 (-)"	"21"	"CUUUGCUUCCUGCUCCCCUAG"	"ENST00000394456 // sense // intron // 3 /// ENST00000429701 // sense // intron // 1 /// ENST00000593678 // sense // intron // 1 /// ENST00000595047 // sense // intron // 4 /// ENST00000598607 // sense // intron // 4 /// ENST00000599584 // sense // intron // 1 /// OTTHUMT00000398033 // sense // intron // 3 /// OTTHUMT00000398035 // sense // intron // 4 /// OTTHUMT00000398036 // sense // intron //…	"hsa-mir-6790 // chr19:6392932-6392994 (-) /// hsa-mir-6885 // chr19:6389649-6389714 (-)"
MIMAT0015018_st	hsa-miR-3146	0.857437	0.955772	1.07924	0.8396	0.93636	1.00734	0.68219	0.800196	0.905019	0.709214	0.783913	0.656682	0.796465	0.870546	0.132542	0.848569	2.0139	0.0631149	0.558305	20515559	MIMAT0015018_st	"miRNA"	"Homo sapiens"	"chr7:19744989-19745010 (-)"	"22"	"CAUGCUAGGAUAGAAAGAAUGG"	"ENST00000222567 // sense // intron // 1 /// OTTHUMT00000326463 // sense // intron // 1"	"---"
ENSG00000252682_x_st	ENSG00000252682	1.0069	0.788363	0.861136	0.812296	0.840077	0.77239	0.941062	0.845858	0.812296	1.39711	0.872197	1.00031	0.875046	0.932964	-0.16215	0.911286	-2.01045	0.0635165	0.559606	20534015	ENSG00000252682_x_st	"snoRNA"	"Homo sapiens"	"chr1:154260936-154261003 (+)"	"68"	"ACTCACTGATGAGTAGCTTCTGACTTTCATTCTGAGTTTGCTGAACCCAGATGCCATTCCTGGGAAGG"	"---"	"---"
HBII-437_st	HBII-437	1.02306	0.948042	0.798505	0.842084	0.655549	0.892992	0.959449	1.18658	0.755972	0.931909	0.783731	0.574219	0.636969	0.693938	0.171651	0.8345	2.01062	0.0634968	0.559606	20534250	HBII-437_st	"CDBox"	"Homo sapiens"	"chr15:25232072-25232142 (+)"	"71"	"GCTTAATGATGAGAATCATTATTTCTTGAATTGGATGACACTTTCCATTCCTGCAAAGGGAGCGTGAGGTC"	"---"	"---"
MIMAT0000717_st	hsa-miR-302c-3p	0.921998	1.15067	0.854227	0.773505	0.884804	0.969194	0.813543	0.855237	0.831315	0.636781	0.713344	0.736311	0.715068	0.969801	0.140683	0.8447	2.0108	0.0634763	0.559606	20501218	MIMAT0000717_st	"miRNA"	"Homo sapiens"	"chr4:113569522-113569544 (-)"	"23"	"UAAGUGCUUCCAUGUUUCAGUGG"	"ENST00000324052 // antisense // intron // 8 /// ENST00000344442 // antisense // intron // 8 /// ENST00000505215 // sense // intron // 1 /// ENST00000509061 // antisense // intron // 10 /// ENST00000509622 // antisense // intron // 8 /// ENST00000509938 // sense // intron // 1 /// ENST00000510655 // sense // intron // 2 /// ENST00000511529 // antisense // intron // 2 /// ENST00000513553 // antise…	"hsa-mir-302a // chr4:113569339-113569407 (-) /// hsa-mir-302b // chr4:113569641-113569713 (-) /// hsa-mir-302c // chr4:113569519-113569586 (-) /// hsa-mir-302d // chr4:113569160-113569227 (-) /// hsa-mir-367 // chr4:113569030-113569097 (-)"
ACA5c_st	ACA5c	1.30268	0.897203	1.07089	0.911116	1.29583	1.04501	0.940057	0.928435	1.2178	1.3081	1.32727	1.33723	1.08355	1.14038	-0.171635	1.12897	-2.00796	0.0638083	0.55968	20532703	ACA5c_st	"HAcaBox"	"Homo sapiens"	"chr7:45144505-45144641 (-)"	"137"	"TGCAGTCAAGTCAAATTCAGTGCCCGTTTCTGTCATAGCGGGGGCTGGCCCAGATGGCTGCCACAGCAAGCTCCACAGCTCATGGGCCCTGGGTCACCTACCCTGGGACCTGGGGATAAGTTTGGCTGTGGACAGTG"	"---"	"---"
E2_st	E2	0.851483	1.2427	1.30232	1.35544	1.36416	1.68911	1.43011	2.38955	1.49567	1.5563	2.3886	2.02568	1.56856	1.80029	-0.410047	1.60428	-2.00676	0.0639488	0.55968	20538305	E2_st	"HAcaBox"	"Homo sapiens"	"chr3:39452545-39452698 (+)"	"154"	"TGTGCACATTGTTAGAGCTTGGAGTTGAGGCTACTGACTGGCCGATGAACTCGCAAGTGTAGGTAGTGTGCTACATGAGGGGCAAGTTTTCGCTAACACCACAAGGGTCTCTGGCCCAATGAGTGGAGTTTGATAGTAATTCTTGCTACAAGTA"	"---"	"---"
ENSG00000239080_x_st	ENSG00000239080	1.49175	0.962765	1.35151	1.47812	1.45271	1.25814	0.847348	1.21126	1.11535	0.971662	0.814586	0.928326	0.710761	1.44949	0.266031	1.14598	2.00938	0.063642	0.55968	20533712	ENSG00000239080_x_st	"snoRNA"	"Homo sapiens"	"chrX:135216476-135216579 (-)"	"104"	"ATCTTTTTGTAGTTCATGAGCATGAAGATTGGGTGTTCATGCACATGTGTGAGATGTGCCACCCTTGAACCTTGTTATGACGTTGGCATCTTACCCATCTGGCC"	"---"	"---"
MI0025753_st	hsa-mir-7977	0.783731	0.929685	1.15724	0.852534	0.550837	0.916653	0.907555	1.01539	1.09591	1.22345	0.828186	0.951852	1.25456	1.36859	-0.213157	0.988298	-2.00721	0.0638965	0.55968	20538008	MI0025753_st	"stem-loop"	"Homo sapiens"	"chr3:176232891-176232939 (+)"	"49"	"UUCCCAGCCAACGCACCAAAAAUGAUAUGGGUCUGUUGUCUGGAGAAAC"	"---"	"---"
MIMAT0015062_st	hsa-miR-3182	0.744656	0.760453	0.645211	0.572762	0.770133	0.749112	0.831946	0.722777	0.531531	0.897107	0.829197	0.940377	0.642462	0.855545	-0.129762	0.749519	-2.0085	0.0637448	0.55968	20515613	MIMAT0015062_st	"miRNA"	"Homo sapiens"	"chr16:83541954-83541970 (+)"	"17"	"GCUUCUGUAGUGUAGUC"	"ENST00000268613 // sense // intron // 8 /// ENST00000428848 // sense // intron // 6 /// ENST00000539548 // sense // intron // 6 /// ENST00000566620 // sense // intron // 7 /// OTTHUMT00000432917 // sense // intron // 7 /// OTTHUMT00000432918 // sense // intron // 8 /// OTTHUMT00000432925 // sense // intron // 6 /// OTTHUMT00000432926 // sense // intron // 6"	"---"
ENSG00000223294_st	ENSG00000223294	0.858386	0.792507	0.853546	0.853939	0.811581	0.991561	0.937721	0.601365	0.858386	0.640769	0.653154	0.93186	0.589846	0.680428	0.140677	0.789646	2.00467	0.0641949	0.560088	20533192	ENSG00000223294_st	"snoRNA"	"Homo sapiens"	"chr12:64969445-64969521 (+)"	"77"	"GCCAAATGATGCTTATTTGACTCTGGTGCACTTCAGTGTAAGGATGATTTATAATCTGTCACTCATGATTGAAGGCC"	"---"	"---"
ENSG00000238858_st	ENSG00000238858	0.783731	0.559757	0.743252	0.828616	0.717092	0.72402	0.561908	0.652018	0.912638	0.74231	0.89059	0.965239	0.867142	0.796342	-0.131988	0.767475	-2.00368	0.0643112	0.560088	20533566	ENSG00000238858_st	"snoRNA"	"Homo sapiens"	"chr17:33381407-33381513 (-)"	"107"	"ATTATTTTGTTGTTCATAAGTGTAATGATTGGATTTTCATGCACATGTATGAGATGTGCCTCCATCAAGCCTTGTTACTACAAAGTCAGTGCATTACCCATCTGATG"	"---"	"---"
HBII-52-20_x_st	HBII-52-20	2.5521	4.65097	4.88868	3.53563	2.22081	4.82377	5.25967	4.32692	4.60554	4.78315	3.15611	5.96659	6.04694	6.59117	-1.21278	4.52915	-2.00362	0.0643181	0.560088	20534264	HBII-52-20_x_st	"CDBox"	"Homo sapiens"	"chr15:25451409-25451490 (+)"	"82"	"GGGTCGATGATGAGAACCTTATATTGTCCTGAAGAGAGGTGATGACTTAAAAATCATGCTCAATAGGATTATGCTGAGGCCC"	"---"	"---"
MI0000286_st	hsa-mir-210	0.647866	1.13268	1.1474	1.17366	1.18583	0.904735	1.08697	0.875457	0.97836	1.06824	1.12318	1.20661	1.57165	1.12994	-0.205149	1.08804	-2.00276	0.0644199	0.560088	20534526	MI0000286_st	"stem-loop"	"Homo sapiens"	"chr11:568089-568198 (-)"	"110"	"ACCCGGCAGUGCCUCCAGGCGCAGGGCAGCCCCUGCCCACCGCACACUGCGCUGCCCCAGACCCACUGUGCGUGUGACAGCGGCUGAUCUGUGCCUGGGCAGCGCGACCC"	"ENST00000500447 // sense // intron // 1 /// ENST00000528245 // sense // intron // 1 /// ENST00000533920 // sense // intron // 1 /// ENST00000534540 // sense // intron // 1 /// OTTHUMT00000383231 // sense // intron // 1 /// OTTHUMT00000383232 // sense // intron // 1 /// OTTHUMT00000383233 // sense // intron // 1 /// OTTHUMT00000383234 // sense // intron // 1"	"---"
MI0014194_st	hsa-mir-3164	0.740334	0.829529	0.812429	0.656682	0.965239	0.849642	0.740334	0.820726	0.727409	0.939162	0.940117	0.767566	0.823534	1.33039	-0.166563	0.853078	-2.00346	0.0643378	0.560088	20536271	MI0014194_st	"stem-loop"	"Homo sapiens"	"chr11:68850644-68850726 (+)"	"83"	"CUUGGAAACUGUGACUUUAAGGGAAAUGGCGCACAGCAGACCCUGCAAUCAUGCCGUUUUGCUUGAAGUCGCAGUUUCCCAGG"	"ENST00000294309 // sense // intron // 18 /// ENST00000442692 // sense // intron // 12 /// ENST00000542467 // sense // intron // 16 /// OTTHUMT00000396878 // sense // intron // 18 /// OTTHUMT00000396881 // sense // intron // 16 /// OTTHUMT00000396883 // sense // intron // 12"	"---"
MIMAT0005951_st	hsa-miR-1307-3p	5.85595	5.45044	4.94101	5.14124	7.41298	4.50197	4.86416	5.17467	4.86633	4.75055	5.01529	5.09478	4.62822	2.46521	0.965721	5.01163	1.99883	0.0648859	0.563398	20506901	MIMAT0005951_st	"miRNA"	"Homo sapiens"	"chr10:105154058-105154079 (-)"	"22"	"ACUCGGCGUGGCGUCGGUCGUG"	"ENST00000309579 // sense // intron // 1 /// ENST00000337003 // sense // 5UTR // 2 /// ENST00000369811 // sense // intron // 1 /// ENST00000369815 // sense // intron // 2 /// ENST00000369825 // sense // 5UTR // 2 /// OTTHUMT00000050139 // sense // intron // 2 /// OTTHUMT00000050140 // sense // intron // 1 /// OTTHUMT00000050141 // sense // 5UTR // 2 /// OTTHUMT00000050142 // sense // 5UTR // 2 //…	"---"
MI0008193_st	hsa-mir-1825	0.860971	0.827728	1.0178	0.750795	1.26461	0.978997	1.0338	0.80824	1.02463	1.02934	1.21972	1.08597	1.36859	0.950877	-0.178948	1.01586	-1.99805	0.0649795	0.563468	20535941	MI0008193_st	"stem-loop"	"Homo sapiens"	"chr20:30825598-30825650 (+)"	"53"	"AGAGACUGGGGUGCUGGGCUCCCCUAGACUAGGACUCCAGUGCCCUCCUCUCC"	"ENST00000375749 // sense // exon // 7 /// OTTHUMT00000078613 // sense // exon // 7"	"---"
MI0016014_st	hsa-mir-3622b	1.15093	0.79586	1.14644	0.938153	0.820895	0.92534	1.2894	0.987554	1.06089	1.15625	1.12963	1.10777	1.40302	1.12032	-0.170567	1.07375	-1.99733	0.0650648	0.563468	20536549	MI0016014_st	"stem-loop"	"Homo sapiens"	"chr8:27559190-27559284 (-)"	"95"	"AGUGAUAUAAUAGAGGGUGCACAGGCAUGGGAGGUCAGGUGAGCUCAGCUCCCUGCCUCACCUGAGCUCCCGUGCCUGUGCACCCUCUAUUGGCU"	"OTTHUMT00000423049 // antisense // exon // 1"	"hsa-mir-3622a // chr8:27559194-27559276 (+) /// hsa-mir-3622b // chr8:27559190-27559284 (-)"
MIMAT0019934_st	hsa-miR-4777-5p	0.795636	0.784704	0.774584	0.965501	0.974922	0.900284	0.92541	0.800196	0.666639	0.643082	0.731765	0.818369	0.723227	0.705018	0.118805	0.800667	1.99635	0.0651821	0.563744	20519657	MIMAT0019934_st	"miRNA"	"Homo sapiens"	"chr2:232227434-232227455 (+)"	"22"	"UUCUAGAUGAGAGAUAUAUAUA"	"ENST00000483477 // sense // intron // 22 /// OTTHUMT00000332953 // sense // intron // 22"	"---"
ENSG00000207130_st	ENSG00000207130	0.657203	0.884714	0.965239	0.965239	1.01939	0.954872	0.938654	1.15852	0.875751	0.861412	0.783731	0.739043	0.703941	0.887466	0.14039	0.88537	1.99412	0.0654489	0.563755	20532994	ENSG00000207130_st	"snoRNA"	"Homo sapiens"	"chr3:128433414-128433548 (-)"	"135"	"CTCCATGTGTCTTTGGAACCTGTCAGCTGTGGCAGTTGCCCTTCCTAGCCATGGAAGAGTAAGTATATTCTTGTTTATTGGCAAAGCTGTCACCATTTCATTGGTATCAGATTCTGACTTGCACAAGTAACATTC"	"---"	"---"
MI0000261_st	hsa-mir-139	4.98603	5.0917	4.86348	5.10003	5.42482	4.54446	5.38687	5.28327	5.08828	4.90884	4.83781	5.2032	4.61276	4.34351	0.304218	4.97679	1.99345	0.06553	0.563755	20534505	MI0000261_st	"stem-loop"	"Homo sapiens"	"chr11:72326107-72326174 (-)"	"68"	"GUGUAUUCUACAGUGCACGUGUCUCCAGUGUGGCUCGGAGGCUGGAGACGCGGCCCUGUUGGAGUAAC"	"ENST00000334456 // sense // intron // 2 /// ENST00000376450 // sense // intron // 1 /// ENST00000418754 // sense // intron // 2 /// ENST00000444035 // sense // intron // 2 /// ENST00000485058 // sense // intron // 3 /// ENST00000535701 // sense // intron // 2 /// ENST00000536308 // sense // intron // 1 /// ENST00000537631 // sense // intron // 2 /// ENST00000538749 // sense // intron // 3 /// EN…	"---"
MI0016752_x_st	hsa-mir-548ab	0.920094	0.655582	0.923131	0.655582	0.698939	1.12836	0.755661	0.835576	0.94617	0.857863	1.03496	1.24094	0.787887	1.22195	-0.193264	0.904478	-1.99402	0.065461	0.563755	20536664	MI0016752_x_st	"stem-loop"	"Homo sapiens"	"chr3:103242877-103242960 (-)"	"84"	"AUGUUGGUGCAAAAGUAAUUGUGGAUUUUGCUAUUACUUGUAUUUAUUUGUAAUGCAAAACCCGCAAUUAGUUUUGCACCAACC"	"---"	"---"
MI0025900_st	hsa-mir-8064	0.744521	1.0642	0.857568	0.855839	1.02323	0.766459	0.925935	0.960769	0.880229	0.850569	0.559336	0.570225	0.905579	0.845603	0.151376	0.843576	1.99278	0.0656105	0.563755	20538022	MI0025900_st	"stem-loop"	"Homo sapiens"	"chr3:52880479-52880568 (-)"	"90"	"AGAUGGAGUGAGCACACUGAGCGAGCGGACAUCCUUCCAUAGUAAAUAAGCGGUGCCGCGCGCUCCGCUGGCUCCCAAACACUCCAGUCC"	"ENST00000355083 // sense // intron // 4 /// ENST00000504329 // sense // intron // 4 /// OTTHUMT00000352949 // sense // intron // 4 /// OTTHUMT00000362140 // sense // intron // 4"	"---"
U108_st	U108	1.08137	1.37598	1.08323	1.39637	1.19812	1.48103	1.17346	0.928435	1.02271	0.845654	1.88303	2.62561	2.26285	0.873071	-0.504628	1.37364	-1.99296	0.0655888	0.563755	20538128	U108_st	"HAcaBox"	"Homo sapiens"	"chr10:101996913-101997059 (-)"	"147"	"AGTTGTGGTGGTTTTCTTTTTGGCACATTTGTTAAGTTTTCAAATGGGCCTAACTCTGCCACATATATAATATCGGAGATGGCAAAGGCTTGTGACGGAGATATCTCTCTTAAGCCTTTCCTGCATCAGAGAATGGCTCCCACATGT"	"---"	"---"
MI0024354_st	hsa-mir-7515	1.47617	1.47378	2.03101	1.17366	2.31661	1.81501	1.79676	1.43527	1.09233	1.32438	1.20777	1.17366	1.33113	1.36859	0.342294	1.50115	1.98983	0.0659651	0.566064	20537913	MI0024354_st	"stem-loop"	"Homo sapiens"	"chr2:6790505-6790571 (+)"	"67"	"CUUUUAUCAUUUCAUUUAUGCCUGUUAGCAUGAAAAAAGAGGCUGAGAAGGGAAGAUGGUGACAAGG"	"ENST00000415657 // antisense // exon // 1 /// ENST00000431336 // antisense // exon // 1 /// ENST00000585810 // antisense // exon // 1 /// ENST00000591400 // antisense // exon // 1 /// ENST00000592730 // antisense // exon // 1 /// ENST00000592816 // antisense // exon // 1 /// OTTHUMT00000323349 // antisense // exon // 1 /// OTTHUMT00000323350 // antisense // exon // 1 /// OTTHUMT00000459441 // an…	"---"
[truncated: 5,830 more rows]
