# Supplementary material for: Non-Coding RNAs in the Transcriptional Network That Differentiates Skeletal Muscles of Sedentary from Long-Term Endurance- and Resistance-Trained Elderly
Source: Int J Mol Sci. 2021 Feb 3;22(4):1539. doi: 10.3390/ijms22041539 (PMC7913629; doi:10.3390/ijms22041539)
Supplement: Supplementary file 1 [file ijms-22-01539-s001.zip › Supplementary Materials/Table S2_targets of miRNAs.xlsx]

## Sheet: Foglio1
miRNA	Validated targets that are differentially expressed in TRA vs SED VL [7] and with a trend opposite to that of miRNA
hsa-miR-7847-3p	AP1S1;ATP6V1F;BRIX1;C3;CALR;CAMKK2;CCBL2;CREBL2;CSDC2;CSF1;EBNA1BP2;EDA2R;EFNB1;EIF4EBP1;GPRC5A;GTF2F1;IGF1;LRP10;LY6E;LYRM4;MGAT5;MPLKIP;MXRA7;PLCE1;PNMAL2;PTGS1;PTMA;RAB32;RAP1GDS1;RARS2;RECK;RPL28;SESN3;SNRPD1;SUMO2;TMEM254;VPS33A;ZNF467
hsa-let-7c-5p	ACVR1B;ADIPOR2;AHCYL2;AMD1;ANKRD17;ANKRD46;AREL1;ARIH1;ARL8B;ARMC8;ATG9A;ATP2A2;ATXN2;ATXN7L3B;BACH1;BAZ1B;BCCIP;BCL2;BCOR;BHLHB9;BPTF;BSDC1;C5orf24;CCNG1;CCNT2;CDC42BPA;CDKAL1;CDV3;CELF1;CHD1;CLDN12;COPS3;COPS8;CRY2;CSNK2A1;CSTF2T;CTPS1;DCAF7;DICER1;DNAJC16;DNAJC28;DOT1L;DVL3;E2F6;EDEM3;EIF3A;EIF3C;EIF3J;EIF4G2;EYA3;FAM222B;FXN;FZD9;GLO1;GOLGA4;GTF3C1;HIST1H2BD;HSF1;HSPA4;HUWE1;IFNLR1;IGDCC4;INT…
hsa-miR-4298	CYP1B1;GBA;ISY1;KCNK5;SP140L;STK38;STMN1
hsa-miR-6812-5p	ADM;ASB6;BMP2;CDH6;CRLF1;DNAJC8;ELN;GLRX;MAX;NPR1;PLCG2;SPATA6;THBS2;TMEM43;UBE2S;UBTF;ZNF385A
hsa-mir-3175	AG02;ABCC5;ARIH1;ATG2A;B4GALT5;C5orf24;C6orf106;CLIP1;CTC1;DCAF7;DDX6;DYRK1B;FAM168A;FBXO40;FEM1A;G3BP1;GOSR1;GTPBP4;HBS1L;ISCA1;KDM6B;KHSRP;LDB1;LENG8;LPCAT3;MAP7D1;MLLT1;MRE11A;MYH2;NACC1;NAT10;NDUFA5;NECAB3;NFAT5;NLRC3;PHF8;PRPF4B;PRR12;PSME3;RALGAPA2;RANBP10;RAPGEF1;RBM28;RGP1;SRCAP;SYNJ2BP;TAOK1;TNPO2;TSPYL1;UBE4B;VPS52;YIPF4;ZBTB37
hsa-miR-3197	KAT7;LRRC47;NDEL1;SRPR
hsa-miR-3911	CAMKK2;COLGALT1;EDA2R;EFNB1;IFITM1;PLXND1;PRICKLE1;RHOG;SNRPD1;TPM4;TRIOBP;VPS28;ZNF83
hsa-miR-6510-5p	ABCC5;AMER1;ARIH1;BCL2L13;C10orf76;C6orf106;C9orf3;CHERP;CMBL;DCTN4;ERGIC2;FAM49B;G3BP1;LDB1;MAP2K7;RANBP10;RAPGEF1;TPM3;UBE2N;UTP15;WDTC1
hsa-miR-4521	ANKRD13A;CCND2;NPM1
hsa-miR-574-5p	AMD1;AMER1;AMOTL1;ANO8;ARHGAP35;ARPP19;ASB11;ASH1L;ATMIN;BDH1;BMPR1A;BRCC3;BRWD3;BTBD9;BVES;C15orf41;CARNS1;CASZ1;CHORDC1;DBT;DDX52;DMD;E2F8;EEA1;EFCAB2;EP300;FAM199X;FOXN3;FREM2;FZD5;GLYR1;GPBP1L1;ITGA1;KANSL1L;KAT6A;KCNQ5;KIAA0895L;KIAA2018;KLHL23;LATS2;LCOR;LMOD3;LONRF1;LYRM7;MAP7D1;MCM8;MGRN1;MITF;MMADHC;MTHFD1;MYLK3;NDFIP2;NIN;NKAPL;NT5C1A;NT5DC1;OSBPL9;PAG1;PHF7;PLEC;PPID;PYGO1;RAD21;RALGAP…
hsa-miR-181a-2-3p	ABCG2;ARFIP2;CYP1B1;DNAJC3;LAIR1;MTHFD1L;PNMAL2;THYN1;TRAFD1;ZFAND2B
hsa-miR-664b-3p	ANKRD17;APPL1;ARFGEF2;AZI2;CCDC25;CDK13;DEK;DPH3;EPT1;FBXW7;FBXW8;GLO1;GPBP1;IPO7;KIAA1841;MAP3K2;MAP3K7;MAPK14;MAPK6;MDC1;MED21;NDFIP2;PDLIM3;PHIP;PKIA;PRDM10;PRKAA2;RBBP4;RBM12B;RBM41;RNF11;SEC24A;SETD5;SLC41A1;STARD7;SYNM;TMLHE;TPR;TRAPPC13;UFL1;ZCCHC14;ZCCHC2;ZNF362
hsa-miR-199a-5p	ABCC1;ACVR1B;BECN1;COX15;DDX3X;DNAJA4;E2F3;ERN1;EXTL3;GSK3B;HK2;MAP3K9;MECP2;NAA15;NDUFS2;OXSR1;PANK3;PDE11A;PLGRKT;PTCD2;RNF11;RNF115;SLC16A10;SLC38A2;SMAD3;SMAD4;SMARCA2;SNRNP48;SOX9;TFDP2;TSC22D1;UNG;VEGFA;WNK1;ZNF584;ZNF772
hsa-miR-193a-3p	ALKBH5;ARMC1;AURKA;BAZ2A;C12orf5;C1QBP;C6orf106;CDK12;CIAO1;CLPB;COQ7;CPSF2;CTC1;DCAF7;DYRK2;E2F6;INO80D;KIAA1841;LSM14B;LYPLA1;LYRM2;MAPK8;MED21;MRRF;NAPEPLD;NF1;NUFIP2;PPIF;PPP2R5C;RBL1;RGMA;RNASEH1;RNF146;SENP5;SLC7A5;STARD7;STIP1;SYNRG;TAPT1;UBFD1;WDR82
hsa-miR-4669	GPRC5A;PRCP;PRRT2;RABAC1;SASH3;SESN3;SLC35A2;SPI1;YWHAH;ZNF350
hsa-miR-4269	ATP5A1;BRCC3;C17orf51;CAPZA2;CLPX;DARS;DCAF7;EPT1;FGFR1OP;GATSL2;GOLGA2;HSPA4;INTU;KIAA1919;MORC2;MURC;MVB12B;NNT;POLR1B;PPARGC1B;RIF1;SAMD4A;SRRD;TMEM120B;TMEM184A;TNRC6B;TSN;UBE2B;YIPF4;ZNF865
hsa-miR-497-5p	ABCC6;ACTR3B;ALDH9A1;AMOT;AMOTL1;ARHGAP32;ARIH1;ASCC1;ASH1L;ATG9A;ATP5G3;ATXN7L3B;AVL9;BAZ2A;BCL2;BRD1;BTRC;CACUL1;CAMSAP1;CAPZA2;CDC37L1;CLIP4;CMTM4;CPEB3;CPSF7;CRKL;CUL3;DDX3X;DECR1;DESI2;DICER1;DMPK;DYNLL2;E2F3;EIF1AX;ELK4;EPM2AIP1;FLCN;FOXK1;FZD9;GABARAPL1;GOSR1;GPATCH8;GRB2;HCFC2;HIGD1A;HIST2H2BE;HNRNPA2B1;HOXA10;HSPA4L;IPPK;JARID2;KIAA0226;KIF5B;KLHL15;KLHL40;KPNA1;KPNA3;L2HGDH;LAMP2;LANCL1…
hsa-miR-4485-3p	RAP2B
hsa-miR-7110-5p	ANK1;C10orf76;CLASP1;DBT;DDX39B;FXR2;KHSRP;PLEC;PPP6R1;PYGO1;RAB2A;RBM28;RICTOR;RREB1;TEX261;TMEM63A;TPM3;TRIM44;ZBTB47;ZDHHC20
hsa-miR-5100	AAK1;ACADSB;BRWD1;CACNG6;CCT6A;CDC5L;COX10;DEK;EIF5;FGD4;HNRNPU;KCNN3;MATR3;NPEPPS;NUFIP2;SLC16A1;TCEANC2;TNRC6A;UBXN2B
hsa-miR-486-3p;	BCL3;C20orf27;CALR;CDC42EP4;CYTH2;DAZAP2;ELOVL5;EMP1;FAM167B;JMJD4;KRT8;LY6E;MEN1;OLFML2A;PPP1R14A;PTPRF;RFWD3;RPL18A;SCARF2;TAGLN;UST
hsa-miR-7150	ALKBH5;ASB16;ATG2A;ATXN1L;CDNF;DHTKD1;DPH2;DYNLL2;FAM73A;HDLBP;KDM5A;KIAA0513;LBX1;LONRF2;MALT1;MAP1LC3B;NFIX;NSUN4;PPP1R12A;RAI1;SAR1B;SYNM;TBC1D4;TEAD1;TNRC6A;TPI1;ZNF551;ZNF710
hsa-miR-20a-5p;	ABHD15;ADRBK2;ALDH18A1;APP;ARHGAP1;ARHGEF18;ATL3;ATP1B3;ATP6V0E1;ATP8B2;B2M;BCL2L2;BLOC1S3;BMP2;BMP8B;BTG3;BTN3A2;BTN3A3;C14orf119;C14orf28;C15orf40;CABLES1;CAV1;CCDC137;CCDC71L;CCL5;CCNB1;CCND1;CCND2;CD28;CDIPT;CDKN1A;CEP120;CERCAM;CHSY1;CPT1A;CTSA;CTSS;CYB5A;CYBRD1;DCTN6;DEGS1;DPYSL2;E2F1;EFCAB11;EIF5A2;F3;FAM102A;FAM117B;FAM57A;FAM89A;FBL;FBXL7;FGF7;FLNA;FOXC1;FXYD5;GABPB1;GATA6;GBP3;GDI2;GEMI…
hsa-miR-4429;	ABCA2;ARL10;FAM208B;FBXO28;HSPA4L;KLHL15;MRPS18B;PCMTD1;RAD54L2;SEC24A;SLC25A12;SLC38A2;SRCAP;SYNCRIP;SYNM;TNRC6C;ULK1;VPS13D;YIPF6;ZNF275
hsa-miR-4484;	CLCN3;CTC1;INO80D;KPNB1;LIMD1;MZT1;NDUFV3;P2RY1;PLEKHA8;PTPN14;RBM28;RBMS2;TAF13;THSD4;ZMYND11;ZNF91
hsa-miR-320d;	ABCA2;ARL10;FAM208B;FBXO28;HSPA4L;KLHL15;MRPS18B;PCMTD1;RBFOX2;SEC24A;SLC25A12;SLC38A1;SLC38A2;SRCAP;SYNCRIP;SYNM;TNRC6C;ULK1;VPS13D;YIPF6;ZNF275
hsa-miR-486-5p	BASP1;CD40;CMSS1;FAM46A;FOXP1;H3F3B;HPGD;ID4;LTBP2;TTC8;YAE1D1
hsa-miR-6778-5p;	AHR;ANTXR2;ARPC3;CCDC149;CDH6;CEP120;COLGALT1;CRTAP;DNAJC8;EPHB2;EXT1;GNL1;HOXC4;NEGR1;PDGFRA;PLXND1;PMP22;PRICKLE1;RAB2B;RAB32;RHOA;RNASEH2B;RPL12;SUMF2;TMEM50A;TNFRSF10D;TP53;TRIM65;UST;ZBTB22
hsa-miR-100-5p	ACSL3;AGPAT3;ALDH9A1;ANAPC1;AP3M1;ARPP19;ATM;ATP1A2;ATP2A2;ATP5A1;BAZ1B;BECN1;CCNG1;CDC73;COX5A;CREBBP;CTC1;CUL1;CUL2;CUL5;DCAF6;DDX21;FARSB;FKBP5;FLT1;FXN;GDE1;GFOD1;GNA13;GOSR1;GRB2;GTPBP1;H2AFV;IARS;JPH1;KBTBD8;KLHL15;LRRC41;MAFG;MAP4;MAP7D1;MAPK6;MED12;MKLN1;MORF4L2;MTO1;MTOR;NCOR2;NDUFA9;ODC1;ORC2;PAFAH1B1;PANK3;PCBP1;PFN2;PIKFYVE;PPP1CB;PRRC2C;PTP4A1;QKI;QSER1;RAP2C;RB1;RLIM;RPTOR;SERBP1;SF…
hsa-miR-4443	C17orf85;CDK12;CS;ESF1;FKBP5;GALNT2;HBP1;IREB2;KLHL23;POLG;SERBP1;SLC25A37;TRIM72
hsa-miR-106a-5p	ABHD15;ADRBK2;APP;ARHGAP1;ATL3;ATP1B3;B2M;BCL10;BCL2L2;BMP2;BMP8B;BTG3;C14orf119;C15orf40;CABLES1;CAV1;CCDC137;CCDC71L;CCL5;CCND1;CD28;CDIPT;CDKN1A;CERCAM;CHST14;CHSY1;CHTF8;CPT1A;CYB5A;DCTN6;DEGS1;DPYSL2;E2F1;EFCAB11;F3;FAM89A;FAS;FBXL7;FOXC1;FXYD5;GABPB1;GATA6;GEMIN8;GNB1;GNB5;GPR137B;HAS2;HAUS8;HMGB2;HOXC11;HS3ST1;IRAK4;KCNJ8;KCNMB1;KRT10;LAPTM4A;LASP1;LEPROT;LIMK1;LRPAP1;MAN2B2;MAP7;MSMO1;MYO…
hsa-miR-3651	CDC5L;CISD1;KIAA2018;NFIC;NUP98;OLA1;POLR3D;PTP4A1;SCAI;SRP9;STAG2;TEX261;TOR1AIP1
