# Supplementary material for: Non-Coding RNAs in the Transcriptional Network That Differentiates Skeletal Muscles of Sedentary from Long-Term Endurance- and Resistance-Trained Elderly
Source: Int J Mol Sci. 2021 Feb 3;22(4):1539. doi: 10.3390/ijms22041539 (PMC7913629; doi:10.3390/ijms22041539)
Supplement: Supplementary file 1 [file ijms-22-01539-s001.zip › Supplementary Materials/TABLE S3-50 KEGG.xlsx]

## Sheet: Foglio1
KEGG Name	Overlap	p-value	Adjusted p-value	Odds Ratio	Combined score
Cell cycle	27/124	5.634e-08	1.735e-05	4.40	103.92
Prostate cancer	19/97	0.000233	3.589e-05	3.96	60.49
Colorectal cancer	17/86	0.0008714	6.71e-05	4.00	55.78
AMPK signaling pathway	21/120	0.0004048	4.156e-05	3.54	52.09
Pancreatic cancer	16/75	3.263e-06	0.0001256	4.04	51.09
TGF-beta signaling pathway	16/90	7.736e-06	0.0001588	3.60	42.31
Glioma	14/75	1.591e-05	0.0002722	3.77	41.71
Thyroid hormone signaling pathway	19/116	3.978e-06	0.0001361	3.31	41.19
Chronic myeloid leukemia	14/76	1.862e-05	0.0002731	3.73	40.57
Bladder cancer	9/41	0.0001427	0.001292	4.44	39.31
Transcriptional misregulation in cancer	26/186	1.67e-06	0.0001029	2.83	37.60
Melanoma	13/72	4.582e-05	0.0005428	3.65	36.48
p53 signaling pathway	13/72	4.582e-05	0.0005227	3.65	36.48
Focal adhesion	27/199	1.907e-06	9.792e-05	2.74	36.13
FoxO signaling pathway	20/132	7.602e-06	0.0001673	3.06	36.12
Cellular senescence	23/160	4.052e-06	0.0001248	2.91	36.09
Hippo signaling pathway	23/160	4.052e-06	0.0001135	2.91	36.09
Mitophagy	12/65	7.116e-05	0.0007305	3.73	35.66
mTOR signaling pathway	22/152	5.826e-06	0.000138	2.93	35.28
Acute myeloid leukemia	12/66	8.31e-05	0.0008257	3.68	34.55
Thyroid cancer	8/37	0.0003725	0.002441	4.37	34.52
Kaposi sarcoma-associated herpesvirus infection	25/186	5.374e-06	0.0001379	2.72	32.98
Autophagy	19/128	1.72e-05	0.0002788	3.00	32.93
Breast cancer	21/147	1.159e-05	0.000223	2.89	32.83
Gastric cancer	21/149	1.431e-05	0.0002593	2.85	31.79
Renal cell carcinoma	12/69	0.0001299	0.001212	3.52	31.47
Hepatitis B	22/163	1.811e-05	0.0002789	2.73	29.80
Adherens junction	12/72	0.0001975	0.00156	3.37	28.75
Hepatocellular carcinoma	22/168	2.917e-05	0.0003743	2.65	27.65
Central carbon metabolism in cancer	11/65	0.0003147	0.002154	3.42	27.60
Shigellosis	11/65	0.0003147	0.002107	3.42	27.60
Human cytomegalovirus infection	27/225	1.924e-05	0.0002693	2.43	26.35
Longevity regulating pathway	15/102	0.0001437	0.001229	2.97	26.31
Pathways in cancer	52/530	2.048e-06	9.012e-05	1.98	25.99
ErbB signaling pathway	13/85	0.0002638	0.001847	3.09	25.49
Oocyte meiosis	17/125	0.000143	0.001259	2.75	24.35
Human immunodeficiency virus 1 infection	25/212	5.167e-05	0.0005684	2.38	23.54
Proteoglycans in cancer	24/201	5.934e-05	0.0006302	2.41	23.50
Insulin signaling pathway	18/137	0.0001444	0.001202	2.66	23.50
Wnt signaling pathway	20/158	0.0001068	0.001028	2.56	23.41
MAPK signaling pathway	32/295	2.711e-05	0.0003631	2.19	23.07
Neurotrophin signaling pathway	16/119	0.0002538	0.001861	2.72	22.51
Sphingolipid signaling pathway	16/119	0.0002538	0.001818	2.72	22.51
MicroRNAs in cancer	32/299	3.537e-05	0.0004358	2.16	22.18
HIF-1 signaling pathway	14/100	0.0003984	0.002557	2.83	22.16
mRNA surveillance pathway	13/91	0.0005211	0.003147	2.89	21.84
Ferroptosis	7/40	0.003154	0.01619	3.54	20.38
Non-small cell lung cancer	10/66	0.001418	0.007799	3.06	20.10
Regulation of actin cytoskeleton	24/214	0.0001589	0.001288	2.27	19.84
Ubiquitin mediated proteolysis	17/137	0.0004332	0.002723	2.51	19.43

## Sheet: Foglio2
KEGG Name	Overlap	p-value	Adjusted p-value	Odds Ratio	Combined score
Cell cycle	27/124	5.634e-08	1.735e-05	4.40	103.92
Prostate cancer	19/97	0.000233	3.589e-05	3.96	60.49
Colorectal cancer	17/86	0.0008714	6.71e-05	4.00	55.78
AMPK signaling pathway	21/120	0.0004048	4.156e-05	3.54	52.09
Pancreatic cancer	16/75	3.263e-06	0.0001256	4.04	51.09
TGF-beta signaling pathway	16/90	7.736e-06	0.0001588	3.60	42.31
Glioma	14/75	1.591e-05	0.0002722	3.77	41.71
Thyroid hormone signaling pathway	19/116	3.978e-06	0.0001361	3.31	41.19
Chronic myeloid leukemia	14/76	1.862e-05	0.0002731	3.73	40.57
Bladder cancer	9/41	0.0001427	0.001292	4.44	39.31
Transcriptional misregulation in cancer	26/186	1.67e-06	0.0001029	2.83	37.60
Melanoma	13/72	4.582e-05	0.0005428	3.65	36.48
p53 signaling pathway	13/72	4.582e-05	0.0005227	3.65	36.48
Focal adhesion	27/199	1.907e-06	9.792e-05	2.74	36.13
FoxO signaling pathway	20/132	7.602e-06	0.0001673	3.06	36.12
Cellular senescence	23/160	4.052e-06	0.0001248	2.91	36.09
Hippo signaling pathway	23/160	4.052e-06	0.0001135	2.91	36.09
Mitophagy	12/65	7.116e-05	0.0007305	3.73	35.66
mTOR signaling pathway	22/152	5.826e-06	0.000138	2.93	35.28
Acute myeloid leukemia	12/66	8.31e-05	0.0008257	3.68	34.55
Thyroid cancer	8/37	0.0003725	0.002441	4.37	34.52
Kaposi sarcoma-associated herpesvirus infection	25/186	5.374e-06	0.0001379	2.72	32.98
Autophagy	19/128	1.72e-05	0.0002788	3.00	32.93
Breast cancer	21/147	1.159e-05	0.000223	2.89	32.83
Gastric cancer	21/149	1.431e-05	0.0002593	2.85	31.79
Renal cell carcinoma	12/69	0.0001299	0.001212	3.52	31.47
Hepatitis B	22/163	1.811e-05	0.0002789	2.73	29.80
Adherens junction	12/72	0.0001975	0.00156	3.37	28.75
Hepatocellular carcinoma	22/168	2.917e-05	0.0003743	2.65	27.65
Central carbon metabolism in cancer	11/65	0.0003147	0.002154	3.42	27.60
Shigellosis	11/65	0.0003147	0.002107	3.42	27.60
Human cytomegalovirus infection	27/225	1.924e-05	0.0002693	2.43	26.35
Longevity regulating pathway	15/102	0.0001437	0.001229	2.97	26.31
Pathways in cancer	52/530	2.048e-06	9.012e-05	1.98	25.99
ErbB signaling pathway	13/85	0.0002638	0.001847	3.09	25.49
Oocyte meiosis	17/125	0.000143	0.001259	2.75	24.35
Human immunodeficiency virus 1 infection	25/212	5.167e-05	0.0005684	2.38	23.54
Proteoglycans in cancer	24/201	5.934e-05	0.0006302	2.41	23.50
Insulin signaling pathway	18/137	0.0001444	0.001202	2.66	23.50
Wnt signaling pathway	20/158	0.0001068	0.001028	2.56	23.41
MAPK signaling pathway	32/295	2.711e-05	0.0003631	2.19	23.07
Neurotrophin signaling pathway	16/119	0.0002538	0.001861	2.72	22.51
Sphingolipid signaling pathway	16/119	0.0002538	0.001818	2.72	22.51
MicroRNAs in cancer	32/299	3.537e-05	0.0004358	2.16	22.18
HIF-1 signaling pathway	14/100	0.0003984	0.002557	2.83	22.16
mRNA surveillance pathway	13/91	0.0005211	0.003147	2.89	21.84
Ferroptosis	7/40	0.003154	0.01619	3.54	20.38
Non-small cell lung cancer	10/66	0.001418	0.007799	3.06	20.10
Regulation of actin cytoskeleton	24/214	0.0001589	0.001288	2.27	19.84
Ubiquitin mediated proteolysis	17/137	0.0004332	0.002723	2.51	19.43
