# Supplementary material for: Non-Coding RNAs in the Transcriptional Network That Differentiates Skeletal Muscles of Sedentary from Long-Term Endurance- and Resistance-Trained Elderly
Source: Int J Mol Sci. 2021 Feb 3;22(4):1539. doi: 10.3390/ijms22041539 (PMC7913629; doi:10.3390/ijms22041539)
Supplement: Supplementary file 1 [file ijms-22-01539-s001.zip › Supplementary Materials/Table S4_lncRNAs TRA_vs_SED.xlsx]

## Sheet: Table S3
Ensembl gene ID	Gene Symbol	log2FC	P-value	adj P-value
ENSG00000247556	OIP5-AS1	1.65899	1.62282e-09	5.80474e-06
ENSG00000233016	SNHG7	-1.41644	8.58525e-09	6.76824e-06
ENSG00000177410	ZFAS1	-2.28651	1.86162e-08	9.42851e-06
ENSG00000264384	RN7SL431P	4.22519	2.21638e-08	1.05627e-05
ENSG00000234741	GAS5	-1.93482	4.86471e-08	1.56121e-05
ENSG00000224259	RP11-48O20.4	-4.41358	4.90641e-08	1.56121e-05
ENSG00000224032	EPB41L4A-AS1	-1.86717	7.64699e-08	1.75493e-05
ENSG00000225339	RP11-513I15.6	1.23565	8.62774e-08	1.8087e-05
ENSG00000229645	LINC00341	-2.62197	1.40396e-07	2.32226e-05
ENSG00000262420	RP11-490O6.2	2.39725	1.96167e-07	2.63541e-05
ENSG00000229891	Z83851.1	-3.27661	2.27041e-07	2.85287e-05
ENSG00000258498	DIO3OS	-1.37098	3.57065e-07	3.52331e-05
ENSG00000233006	AC034220.3	1.46225	4.06912e-07	3.7622e-05
ENSG00000204460	AC079586.1	3.75558	4.35859e-07	3.91901e-05
ENSG00000235477	RP11-122G18.5	1.98761	4.84313e-07	4.16808e-05
ENSG00000203706	SERTAD4-AS1	-2.70699	4.88083e-07	4.17461e-05
ENSG00000227518	MIR1302-2	2.14998	5.33558e-07	4.3191e-05
ENSG00000269996	RP11-343N15.5	-1.52548	5.35598e-07	4.32338e-05
ENSG00000263214	ZNF205-AS1	1.67296	5.71035e-07	4.47071e-05
ENSG00000235501	RP4-639F20.1	-2.5935	5.86332e-07	4.54078e-05
ENSG00000163597	SNHG16	0.70542	6.57917e-07	4.84379e-05
ENSG00000232527	RP11-14N7.2	-2.7369	6.71636e-07	4.90405e-05
ENSG00000263489	CTC-264K15.6	3.42678	8.04293e-07	5.36486e-05
ENSG00000204272	RP11-622K12.1	-1.6524	1.09001e-06	6.33321e-05
ENSG00000269728	RP11-145M9.4	-2.4185	1.37245e-06	7.43815e-05
ENSG00000234962	LINC00700	3.73285	1.38096e-06	7.46305e-05
ENSG00000261113	RP11-141O15.1	-1.8415	1.51946e-06	7.91559e-05
ENSG00000224078	SNHG14	1.97233	1.68796e-06	8.38605e-05
ENSG00000257702	LBX2-AS1	-1.97034	2.01072e-06	9.35917e-05
ENSG00000103356	EARS2	0.899252	2.30233e-06	0.000101514
ENSG00000249307	RP11-438E5.1	-2.70697	2.33551e-06	0.000102581
ENSG00000250742	RP11-834C11.4	-2.11836	2.50371e-06	0.000107737
ENSG00000224189	HOXD-AS1	-2.25029	2.51836e-06	0.000108123
ENSG00000268713	CTC-444N24.8	-1.83015	2.93783e-06	0.000120788
ENSG00000259134	RP11-398J10.1	-1.74763	2.97003e-06	0.000121527
ENSG00000269937	RP11-20I23.8	3.21219	3.3475e-06	0.000132582
ENSG00000260257	RP5-1085F17.3	-2.02943	3.37834e-06	0.000133342
ENSG00000198106	SNX29P2	2.16925	3.49985e-06	0.000136723
ENSG00000231955	AC007383.4	1.98679	3.67426e-06	0.000141111
ENSG00000260032	LINC00657	0.702492	3.84008e-06	0.000144587
ENSG00000197989	SNHG12	-1.50562	4.05865e-06	0.000148599
ENSG00000226137	BAIAP2-AS1	-2.17143	4.54401e-06	0.000160431
ENSG00000231242	RP11-87H9.3	2.07233	4.58651e-06	0.000161235
ENSG00000163364	AC017048.3	-2.87417	5.14635e-06	0.000174522
ENSG00000259758	CTA-204B4.6	1.15168	5.29235e-06	0.000177959
ENSG00000259319	RP11-293M10.6	1.31196	6.11796e-06	0.000195826
ENSG00000246695	RP11-877E17.2	0.922298	6.28038e-06	0.000199463
ENSG00000245556	CTD-2037K23.2	-2.02866	6.47384e-06	0.000203798
ENSG00000259673	IQCH-AS1	1.1765	6.95339e-06	0.000214159
ENSG00000246465	RP11-57A19.2	3.56834	6.99952e-06	0.000214909
ENSG00000224086	LL22NC03-86G7.1	-2.06675	7.03133e-06	0.000215538
ENSG00000268164	CTD-2337J16.1	-3.52891	7.04721e-06	0.000215909
ENSG00000271239	RP11-238F2.1	-4.33765	7.4337e-06	0.000224033
ENSG00000264364	RP11-159D12.9	1.21779	7.62462e-06	0.000228583
ENSG00000206417	H1FX-AS1	-1.86515	7.8631e-06	0.000233288
ENSG00000232611	RP11-1114A5.4	1.75695	7.87249e-06	0.000233446
ENSG00000175898	CTD-2369P2.2	-2.08051	9.54077e-06	0.000267923
ENSG00000259498	RP11-244F12.3	1.87543	1.0293e-05	0.000281918
ENSG00000265142	hsa-mir-133a-1	1.71269	1.03254e-05	0.000282204
ENSG00000230943	RP11-367G18.1	1.99687	1.2153e-05	0.000315148
ENSG00000231770	TMEM44-AS1	-1.37016	1.22139e-05	0.000315867
ENSG00000235070	AC068138.1	3.50363	1.25106e-05	0.000320655
ENSG00000228801	RP11-110G21.1	1.56684	1.25111e-05	0.000320655
ENSG00000225889	AC074289.1	-1.94715	1.25973e-05	0.000322286
ENSG00000237943	PRKCQ-AS1	0.936088	1.26255e-05	0.000322719
ENSG00000268055	AC067969.2	2.91785	1.30654e-05	0.000330276
ENSG00000260539	RP11-252A24.7	-1.02229	1.31168e-05	0.000331136
ENSG00000223401	RP11-211G3.2	2.85801	1.39714e-05	0.000346597
ENSG00000246451	RP11-894P9.1	2.64733	1.48153e-05	0.000362194
ENSG00000253738	GS1-251I9.4	1.08514	1.58434e-05	0.000378753
ENSG00000236120	RP11-733O18.1	-3.90525	1.65099e-05	0.000388519
ENSG00000233429	HOTAIRM1	-1.39952	1.79782e-05	0.000413382
ENSG00000260804	RP11-566E18.3	1.03367	1.80122e-05	0.000413832
ENSG00000267107	AC011526.1	-1.44309	2.2889e-05	0.000490621
ENSG00000224597	PTCHD3P1	0.803048	2.44533e-05	0.000513663
ENSG00000261069	RP11-701H24.4	3.63743	2.47685e-05	0.000517912
ENSG00000270504	RP11-420L9.5	-2.34318	2.609e-05	0.000535992
ENSG00000260693	AC026150.8	2.55906	2.62654e-05	0.000537477
ENSG00000254429	CTD-2562J17.7	-2.56274	3.06341e-05	0.000595571
ENSG00000249825	CTD-2201I18.1	-3.72122	3.11343e-05	0.000602512
ENSG00000225973	RP11-139H15.1	-1.08392	3.13814e-05	0.000605729
ENSG00000261452	RP11-509E16.1	1.68947	3.18483e-05	0.000612259
ENSG00000260563	RP13-516M14.1	-1.34505	3.34467e-05	0.000634284
ENSG00000269973	RP11-95D17.1	-2.14674	3.52543e-05	0.000658591
ENSG00000177337	DLGAP1-AS1	-1.99474	3.592e-05	0.000670058
ENSG00000230442	RP11-390E23.3	1.94837	3.59946e-05	0.000670967
ENSG00000178977	LINC00324	-1.04959	3.649e-05	0.000677372
ENSG00000260482	CTD-2196E14.9	2.44158	3.71139e-05	0.000685623
ENSG00000229847	EMX2OS	-1.45509	3.77943e-05	0.000695053
ENSG00000167543	TP53I13	-1.4024	3.85855e-05	0.000704847
ENSG00000254343	RP11-760H22.2	1.17935	4.27622e-05	0.000758389
ENSG00000266753	RP11-690G19.3	-1.28058	4.51483e-05	0.000788489
ENSG00000265728	RP11-883A18.3	2.65149	4.54114e-05	0.00079236
ENSG00000259976	RP11-553L6.5	-0.679112	4.58387e-05	0.00079642
ENSG00000262370	RP11-473M20.9	-1.24308	5.14857e-05	0.000865877
ENSG00000267365	KCNJ2-AS1	1.13547	5.18643e-05	0.000871219
ENSG00000267520	RP11-373L24.1	2.38682	6.189e-05	0.000993834
ENSG00000267194	RP1-193H18.2	1.18028	6.51538e-05	0.00103349
ENSG00000248514	CTC-338M12.1	2.32093	6.90367e-05	0.00107399
ENSG00000204623	ZNRD1-AS1	1.42612	6.90399e-05	0.00107399
ENSG00000259865	RP11-488L18.10	-0.99465	7.31113e-05	0.00111938
ENSG00000235106	LINC00094	-1.45574	7.87051e-05	0.00118163
ENSG00000264151	RP11-739N10.1	2.10232	7.90026e-05	0.00118516
ENSG00000174403	C20orf166-AS1	1.49323	8.14143e-05	0.00121307
ENSG00000234899	AC005152.2	1.46806	8.20496e-05	0.00121873
ENSG00000267653	RP1-193H18.3	-3.30403	9.48667e-05	0.00136126
ENSG00000228214	LINC00693	1.41717	9.78386e-05	0.00139462
ENSG00000228794	RP11-206L10.11	1.46957	0.000125751	0.00169378
ENSG00000269930	RP11-932O9.9	-1.53831	0.000128211	0.00172043
ENSG00000259820	AC083843.1	1.82286	0.000132583	0.00176791
ENSG00000224914	LINC00863	0.93536	0.000133643	0.00177997
ENSG00000177133	RP1-163G9.1	-1.83007	0.000133872	0.0017826
ENSG00000226833	AC097724.3	1.24119	0.000142497	0.0018679
ENSG00000234771	RP11-395P17.3	1.00595	0.000148157	0.00192446
ENSG00000234225	RP4-704D21.2	2.2729	0.000190049	0.00233155
ENSG00000206567	AC022007.5	-1.82513	0.000206649	0.00248826
ENSG00000233223	AC113189.5	-1.02496	0.000217828	0.0025891
ENSG00000232160	RP5-842K24.2	1.62013	0.000218113	0.00259161
ENSG00000228106	RP11-452F19.3	-2.0907	0.000218354	0.0025932
ENSG00000230590	FTX	1.28151	0.000247962	0.00286496
ENSG00000266918	RP11-798G7.8	2.05294	0.000250092	0.00288278
ENSG00000250786	CTD-2001E22.2	-2.75888	0.000256962	0.00294301
ENSG00000233165	ADIRF-AS1	-1.54062	0.000260617	0.00297653
ENSG00000255650	FAM222A-AS1	1.83364	0.000262299	0.00299096
ENSG00000227195	RP3-410C9.1	-2.68507	0.000276919	0.00311792
ENSG00000258548	LINC00645	-3.17485	0.000278859	0.00313482
ENSG00000236208	C10orf71-AS1	1.12688	0.00028038	0.00314883
ENSG00000227372	TP73-AS1	0.502983	0.000283683	0.00317846
ENSG00000223784	RP11-554I8.2	1.19433	0.000294628	0.00327925
ENSG00000202198	RN7SK	-4.06654	0.00030863	0.00339547
ENSG00000232931	LINC00342	-0.857359	0.000318413	0.00348074
ENSG00000225083	GRTP1-AS1	1.2955	0.000320801	0.00349977
ENSG00000230555	RP11-517P14.2	2.57712	0.000324774	0.0035355
ENSG00000267002	RP11-242D8.1	1.48542	0.000329547	0.00357443
ENSG00000250159	RP11-381K20.2	2.23906	0.000344784	0.00370479
ENSG00000232956	SNHG15	-0.914798	0.000354816	0.0037934
ENSG00000204054	RP11-492E3.1	-1.73681	0.000355587	0.00379746
ENSG00000267423	AC005616.2	1.86582	0.000356811	0.00380627
ENSG00000166770	AC004696.2	-0.969081	0.000357156	0.00380924
ENSG00000172965	AC068491.1	-1.55995	0.000377312	0.00397584
ENSG00000233396	RP11-458D21.1	2.75672	0.000378163	0.00398209
ENSG00000262049	RP13-1032I1.7	-1.36536	0.000380894	0.00400421
ENSG00000225032	RP11-228B15.4	1.09496	0.000415984	0.00429345
ENSG00000224818	RP11-134G8.8	-1.89789	0.00041659	0.00429815
ENSG00000257151	RP11-701H24.2	1.22733	0.000454221	0.00460343
ENSG00000237489	RP11-500G10.1	0.928689	0.000461862	0.00466516
ENSG00000236753	AC018642.1	1.17276	0.00047824	0.00480858
ENSG00000203808	BVES-AS1	0.812474	0.000504735	0.00501502
ENSG00000234132	RP11-168O16.2	1.57658	0.00050848	0.00504172
ENSG00000222041	LINC00152	-1.95354	0.000577033	0.00557935
ENSG00000271122	RP11-379H18.1	0.669806	0.000624383	0.00592823
ENSG00000255772	GS1-410F4.4	-0.9634	0.000638972	0.00603349
ENSG00000175061	C17orf76-AS1	-0.543489	0.00070791	0.00654937
ENSG00000260081	RP11-66N11.8	-1.76223	0.000718673	0.00663607
ENSG00000267247	RP11-64C12.6	2.79273	0.000719914	0.00664279
ENSG00000270039	RP11-571M6.17	0.99102	0.000726806	0.00669605
ENSG00000261824	LINC00662	0.534142	0.00080621	0.00728453
ENSG00000260735	RP11-72I8.1	1.23545	0.000838825	0.0075194
ENSG00000237298	TTN-AS1	1.10231	0.000976038	0.00847386
ENSG00000226416	MRPL23-AS1	1.1548	0.00101633	0.00875424
ENSG00000261888	AC144831.1	-2.01961	0.00104214	0.00892724
ENSG00000267121	CTD-2020K17.1	-1.15468	0.00118192	0.00989126
ENSG00000226051	ZNF503-AS1	1.79983	0.00123118	0.0102162
ENSG00000259330	RP11-64K12.2	-0.811344	0.00131039	0.0107356
ENSG00000235295	XXbac-B476C20.17	4.00412	0.00133187	0.0108721
ENSG00000269834	CTD-3018O17.3	-0.660848	0.00135695	0.0110359
ENSG00000229980	TOB1-AS1	0.831376	0.00142175	0.0114825
ENSG00000221817	RP11-137L10.6	1.90865	0.00151395	0.0120793
ENSG00000260054	RP11-611L7.1	-0.469105	0.00156105	0.0123929
ENSG00000253661	ZFHX4-AS1	0.89258	0.00157607	0.0124948
ENSG00000254539	RP4-791M13.3	0.918767	0.00167328	0.0131075
ENSG00000262061	RP11-1260E13.4	-1.07589	0.00168066	0.0131545
ENSG00000269928	RP11-849F2.8	-0.930275	0.00173699	0.013509
ENSG00000257337	RP11-983P16.4	-0.860371	0.00173727	0.013509
ENSG00000253106	RP11-158K1.3	0.961571	0.00175006	0.0135788
ENSG00000258297	RP11-658F2.8	-0.649561	0.00176963	0.0136972
ENSG00000255717	SNHG1	-0.574741	0.00188854	0.0144303
ENSG00000229116	RP11-20J15.3	-1.11927	0.00189566	0.0144789
ENSG00000246430	RP11-16M8.2	-1.49629	0.0018981	0.0144918
ENSG00000258647	RP11-304N14.2	-1.85878	0.00189982	0.0145009
ENSG00000214837	RP11-261C10.3	1.22635	0.00197853	0.014972
ENSG00000258733	CTD-2341M24.1	1.08671	0.00199263	0.0150668
ENSG00000247903	RP11-421F16.3	-0.886492	0.00201305	0.0151871
ENSG00000238206	RP11-472B18.2	-1.21595	0.00207564	0.0155571
ENSG00000267350	RP1-178F10.3	2.00373	0.0022746	0.0167409
ENSG00000264868	CTB-167B5.2	-0.766413	0.00236103	0.0172396
ENSG00000250451	HOXC-AS1	-0.864169	0.00237792	0.0173364
ENSG00000226179	LINC00685	-1.48681	0.00256143	0.018465
ENSG00000225733	FGD5-AS1	0.640318	0.0026161	0.018774
ENSG00000265150	RN7SL2	-1.20561	0.00266929	0.0190838
ENSG00000261428	RP11-16P6.1	0.99191	0.0027877	0.0197969
ENSG00000260807	RP11-161M6.2	-1.1325	0.00280885	0.0199125
ENSG00000255198	SNHG9	-1.10247	0.00283623	0.0200728
ENSG00000224345	RP3-486L4.4	2.78216	0.00315583	0.0219598
ENSG00000232533	AC093673.5	-1.22005	0.00316985	0.0220403
ENSG00000255039	RP11-882G5.1	1.49504	0.00317032	0.0220409
ENSG00000250208	RP11-143E21.7	-1.35313	0.00319178	0.0221659
ENSG00000186594	MIR22HG	0.706561	0.00328212	0.0226534
ENSG00000247092	SNHG10	-0.574954	0.00334825	0.0230345
ENSG00000177406	RP11-218M22.1	0.766189	0.0033586	0.0230825
ENSG00000269386	RAB11B-AS1	-1.0648	0.00343912	0.0235436
ENSG00000260260	RP11-304L19.5	-1.07797	0.00345512	0.0236376
ENSG00000255727	RP11-508P1.2	1.11089	0.00346454	0.0236808
ENSG00000225241	RP11-640M9.2	0.993566	0.00351573	0.0239698
ENSG00000244879	GABPB1-AS1	0.856099	0.00354344	0.0241107
ENSG00000185847	RP1-46F2.2	1.50317	0.00365806	0.0247376
ENSG00000269983	RP11-497H16.9	-0.809744	0.00367835	0.0248396
ENSG00000196810	CTBP1-AS1	0.394253	0.00375245	0.0252625
ENSG00000240045	RP11-451G4.2	0.999122	0.0037763	0.0253872
ENSG00000251603	RP11-164P12.4	0.865514	0.00379518	0.0254693
ENSG00000224609	RP11-470E16.1	-1.71185	0.00398904	0.0265523
ENSG00000261616	RP11-6O2.3	1.72092	0.00466202	0.0300795
ENSG00000267519	CTD-3252C9.4	-1.42461	0.00466285	0.0300795
ENSG00000255471	RP11-736K20.5	-1.03533	0.00474492	0.0304811
ENSG00000234281	AC007970.1	0.944031	0.00485595	0.0310843
ENSG00000237697	LINC00312	1.44696	0.00488237	0.0312239
ENSG00000244306	CTD-2314B22.3	-1.02403	0.00495269	0.0316135
ENSG00000269936	hsa-mir-145	-0.661826	0.00503346	0.0320577
ENSG00000259065	RP5-1021I20.1	0.860693	0.00529219	0.0333882
ENSG00000269990	CTD-3074O7.12	-0.782737	0.00549174	0.0344166
ENSG00000196421	LINC00176	-0.938524	0.0055732	0.0348248
ENSG00000234456	MAGI2-AS3	-0.657421	0.00590033	0.0364628
ENSG00000224152	AC009506.1	0.643703	0.00605918	0.0372528
ENSG00000251562	MALAT1	0.672461	0.00609172	0.0373872
ENSG00000268205	CTC-444N24.11	-0.654319	0.00616155	0.0377429
ENSG00000225484	RP11-773D16.1	0.636165	0.0062059	0.0379455
ENSG00000248636	RP11-768F21.1	1.14697	0.00646097	0.0392785
ENSG00000224397	RP11-290F20.3	-1.74047	0.00680997	0.0410273
ENSG00000259291	RP11-617F23.1	0.839932	0.00682931	0.041118
ENSG00000233864	TTTY15	0.777636	0.00713342	0.0426151
ENSG00000237037	NDUFA6-AS1	0.852826	0.00715997	0.0427559
ENSG00000251151	HOXC-AS3	-0.774627	0.00730283	0.0434774
ENSG00000234638	AC053503.6	1.03945	0.00734537	0.0436852
ENSG00000254860	TMEM9B-AS1	1.52733	0.00775321	0.0456741
ENSG00000247228	RP11-296I10.3	0.762367	0.00780975	0.0458994
ENSG00000258920	FOXN3-AS1	-1.2751	0.00783278	0.0460103
ENSG00000223891	RP5-995J12.2	-0.435546	0.00791306	0.0464061
ENSG00000227496	RP11-145A3.1	2.34364	0.0081963	0.0477438
ENSG00000267548	RP11-229E13.2	-0.623159	0.00830824	0.0483024
ENSG00000232977	LINC00327	1.0564	0.00832432	0.0483762
ENSG00000270346	RP1-90J20.12	1.42067	0.00851852	0.0493485
ENSG00000237181	AC147651.4	-1.50971	0.0085859	0.0496694
ENSG00000260565	ERVK13-1	0.967507	0.00945831	0.053808
ENSG00000260356	RP11-436A20.4	1.0394	0.00955837	0.0542639
ENSG00000237491	RP11-206L10.9	0.70324	0.00964448	0.0546877
ENSG00000270362	RP11-46B11.5	0.625237	0.0105842	0.0590852
ENSG00000255362	RP11-619A14.3	1.08944	0.0106439	0.0593288
ENSG00000227199	ST7-AS1	-1.31976	0.0108263	0.0602077
ENSG00000266718	RP11-466A19.1	1.19184	0.0108429	0.0602829
ENSG00000260837	RP11-434B12.1	0.662964	0.0109284	0.0606461
ENSG00000254635	WAC-AS1	-0.330595	0.0109347	0.0606751
ENSG00000244567	AC096772.6	-0.518875	0.0115529	0.0635267
ENSG00000260261	RP11-480A16.1	1.29891	0.0117257	0.064322
ENSG00000267364	RP11-47L3.1	-0.864376	0.0124328	0.067592
ENSG00000270605	RP5-1092A3.4	0.912369	0.0129534	0.0698253
ENSG00000231419	LINC00689	0.845337	0.0131943	0.07095
ENSG00000260231	RP4-659J6.2	0.503452	0.0132695	0.0713075
ENSG00000227456	LINC00310	-1.08564	0.0133219	0.0715491
ENSG00000229043	AC091729.9	-0.895618	0.0139609	0.0742966
ENSG00000261788	RP11-480G7.1	0.766846	0.0140556	0.0746687
ENSG00000175873	AC004840.9	0.517081	0.0140623	0.0746913
ENSG00000231721	AC058791.2	0.4787	0.0141678	0.0751542
ENSG00000267427	CTC-503J8.6	-0.494664	0.0142578	0.0755334
ENSG00000261088	RP11-61A14.3	-0.856528	0.0142602	0.0755392
ENSG00000261584	RP11-457M11.5	-0.74116	0.0146345	0.0770938
ENSG00000264490	WI2-87327B8.1	1.24957	0.0149117	0.0782673
ENSG00000246263	KB-431C1.4	-0.3874	0.016174	0.0837372
ENSG00000227591	RP1-28O10.1	-0.886876	0.016416	0.0847913
ENSG00000231365	RP11-418J17.1	-0.511698	0.0166542	0.0857522
ENSG00000234290	AC116366.6	1.66388	0.0167723	0.0862983
ENSG00000269131	AC004447.2	0.534728	0.0168692	0.086669
ENSG00000253982	CTD-2336O2.1	-0.501132	0.0170042	0.0872402
ENSG00000266947	RP11-799D4.4	0.588693	0.0171418	0.0878598
ENSG00000259884	RP11-1100L3.8	-2.57646	0.018536	0.0934411
ENSG00000263753	LINC00667	0.289147	0.0186259	0.093737
ENSG00000260971	RP11-504A18.1	0.834658	0.0202198	0.0999912
ENSG00000262454	RP11-65J21.3	0.539193	0.0202616	0.100178
ENSG00000224165	DNAJC27-AS1	-0.785811	0.0209845	0.103247
ENSG00000233178	RP11-88I18.2	0.978772	0.0210498	0.103505
ENSG00000267321	RP11-1094M14.11	-0.505495	0.0213531	0.104655
ENSG00000248175	CTC-428G20.3	-0.51304	0.0214244	0.104944
ENSG00000248587	GDNF-AS1	0.890622	0.0220205	0.107165
ENSG00000214970	CTC-297N7.7	0.968478	0.0220862	0.107438
ENSG00000223745	RP4-717I23.3	-0.50337	0.0223586	0.108588
ENSG00000218510	LINC00339	-0.832103	0.023214	0.111813
ENSG00000260604	RP1-140K8.5	1.86836	0.0233986	0.11238
ENSG00000212694	AC084018.1	-0.796332	0.0240229	0.114772
ENSG00000230124	RP5-1180C10.2	-0.54514	0.02413	0.115241
ENSG00000234635	LINC00849	-0.498499	0.0244329	0.116401
ENSG00000261925	RP11-388M20.9	0.622361	0.0251068	0.119046
ENSG00000264575	LINC00526	-0.472181	0.0254786	0.120192
ENSG00000226950	DANCR	0.412319	0.0259559	0.121961
ENSG00000224934	RP11-441O15.3	0.80331	0.0259997	0.122078
ENSG00000270189	RP11-258C19.7	-0.442297	0.0263916	0.122798
ENSG00000189223	AC016683.6	-1.98853	0.0268484	0.124539
ENSG00000166847	DCTN5	0.263358	0.0273471	0.126616
ENSG00000267280	RP11-332H18.4	-0.803814	0.0279957	0.128972
ENSG00000260197	RP11-424G14.1	0.457953	0.0285275	0.130258
ENSG00000268555	RP11-678G14.3	1.74271	0.028613	0.130469
ENSG00000231769	RP1-8B1.4	0.70035	0.0289512	0.131762
ENSG00000237560	AC004562.1	-1.80591	0.0297412	0.134693
ENSG00000269614	RP11-277L2.5	0.66102	0.0297518	0.134727
ENSG00000248008	RP11-18C24.6	0.712118	0.0299668	0.135479
ENSG00000261455	RP5-1129J21.3	0.446314	0.031014	0.139497
ENSG00000259943	RP1-39G22.7	0.416191	0.0317161	0.142197
ENSG00000242086	AC069513.3	0.623627	0.0336735	0.1493
ENSG00000269821	KCNQ1OT1	0.777103	0.0342392	0.151094
ENSG00000224424	PRKAR2A-AS1	0.674588	0.0370182	0.161478
ENSG00000203875	SNHG5	-0.840534	0.0373393	0.162581
ENSG00000236819	AC087393.1	-0.739041	0.0377233	0.163974
ENSG00000250978	RP11-357D18.1	1.09256	0.0382235	0.16575
ENSG00000126005	MMP24-AS1	-0.706196	0.0384247	0.166509
ENSG00000261311	RP5-1014C4.3	0.671013	0.0390631	0.168497
ENSG00000260065	CTA-445C9.15	-0.617306	0.039123	0.168692
ENSG00000231074	HCG18	0.419696	0.039793	0.171065
ENSG00000227128	RP11-324L3.3	0.861187	0.0419051	0.178646
ENSG00000261326	RP5-1057J7.6	-0.617536	0.0426903	0.181486
ENSG00000245910	SNHG6	-0.458536	0.0448505	0.189044
ENSG00000269893	SNHG8	-0.751033	0.0454624	0.191158
ENSG00000236943	RP11-640M9.1	1.12934	0.0464743	0.194655
ENSG00000204685	AC012307.3	0.441613	0.0465023	0.194744
ENSG00000260025	RP11-490M8.1	-0.505137	0.0470411	0.196425
ENSG00000270696	RP11-342K6.1	0.51109	0.0476592	0.198688
ENSG00000260641	RP11-1299A16.3	1.54487	0.0496206	0.205696
ENSG00000268220	RP11-379K17.12	1.01071	0.0501905	0.207577
ENSG00000233137	RP11-220I1.1	0.435239	0.0504849	0.208629
ENSG00000261253	AC137932.6	-0.618281	0.0507819	0.209674
ENSG00000270081	RP5-935K16.1	0.366304	0.0512048	0.211055
ENSG00000245694	CRNDE	-0.548539	0.0637125	0.251929
ENSG00000225855	RUSC1-AS1	0.36195	0.0651283	0.256606
ENSG00000263370	RP11-68I3.5	0.655322	0.0652271	0.256918
ENSG00000232442	CTD-3184A7.4	-0.574349	0.0652757	0.257074
ENSG00000253352	TUG1	0.272289	0.0663216	0.26044
ENSG00000232079	AL035610.1	-0.831881	0.0664843	0.260971
ENSG00000229425	AJ006998.2	1.33276	0.0665725	0.261264
ENSG00000260630	SNAI3-AS1	0.61328	0.0669086	0.262339
ENSG00000236824	BCYRN1	-1.53052	0.0685179	0.267239
ENSG00000263072	RP11-473M20.14	0.289269	0.0705105	0.273141
ENSG00000241732	RP11-38P22.2	0.472773	0.0712168	0.275076
ENSG00000266469	CTB-131K11.1	0.744661	0.0727309	0.279886
ENSG00000185044	RP11-435B5.4	0.660316	0.0756928	0.289609
ENSG00000223482	NUTM2A-AS1	0.212353	0.0762084	0.290998
ENSG00000228223	HCG11	0.488736	0.0763153	0.291329
ENSG00000257499	RP11-571M6.8	0.870361	0.0766502	0.292451
ENSG00000198468	FLVCR1-AS1	-0.995181	0.07851	0.298413
ENSG00000225470	JPX	-0.208226	0.0801079	0.303519
ENSG00000230798	RP4-792G4.2	-0.861705	0.0822565	0.309759
ENSG00000206573	SETD5-AS1	0.249982	0.083551	0.313946
ENSG00000232480	RP11-224O19.2	0.993046	0.0845976	0.31717
ENSG00000228463	AP006222.2	0.882237	0.085671	0.320712
ENSG00000261087	KB-1460A1.5	-0.482888	0.0865406	0.323354
ENSG00000245532	NEAT1	0.436121	0.0886957	0.330048
ENSG00000257742	RP11-350F4.2	-0.438138	0.0904743	0.335511
ENSG00000263004	RP11-166P13.3	-0.5484	0.0909166	0.336739
ENSG00000259891	CTA-204B4.2	-0.362056	0.0922185	0.339362
ENSG00000231312	AC007246.3	0.33985	0.0922316	0.339384
ENSG00000234171	AC108488.3	-0.464968	0.0925556	0.340428
ENSG00000268518	CTD-2545M3.8	0.539766	0.0934258	0.343268
ENSG00000197291	RAMP2-AS1	-0.710566	0.0939641	0.34481
ENSG00000235927	NEXN-AS1	2.39034	0.0956619	0.35003
ENSG00000207790	MIR29B2	0.683422	0.0968166	0.353516
ENSG00000261071	RP1-223E5.4	0.557278	0.101987	0.368952
ENSG00000264112	RP11-159D12.2	0.7214	0.10339	0.372989
ENSG00000225210	AL589743.1	-0.513594	0.104149	0.375182
ENSG00000233117	LINC00702	-0.791217	0.104399	0.375963
ENSG00000233621	RP11-422J8.1	-0.615813	0.106384	0.381985
ENSG00000260855	RP11-439E19.10	0.625254	0.107294	0.384552
ENSG00000085365	SCAMP1	0.254923	0.110076	0.392827
ENSG00000231768	RP5-855F14.1	-0.592823	0.115421	0.407707
ENSG00000228989	AC133528.2	-0.403522	0.115707	0.408541
ENSG00000142396	ERVK3-1	0.350902	0.116662	0.411151
ENSG00000246067	RP11-113K21.5	-0.432932	0.119725	0.419512
ENSG00000270674	RP11-216F19.2	-0.334169	0.129047	0.444803
ENSG00000224660	SH3BP5-AS1	-0.293969	0.130942	0.450212
ENSG00000244227	RP11-298O21.5	0.802565	0.133046	0.455703
ENSG00000236255	AC009404.2	0.332887	0.145058	0.477034
ENSG00000231536	AC123886.2	-0.712198	0.146587	0.48074
ENSG00000224568	AC096669.3	0.679559	0.148656	0.486022
ENSG00000074201	CLNS1A	0.147753	0.153176	0.494719
ENSG00000232295	RP11-154D6.1	-0.394301	0.154418	0.497887
ENSG00000180139	ACTA2-AS1	-0.645249	0.160657	0.50431
ENSG00000254682	RP11-660L16.2	0.426735	0.162326	0.507958
ENSG00000223797	ENTPD3-AS1	-0.331427	0.168917	0.522894
ENSG00000269982	RP11-1020A11.2	0.291	0.178222	0.546144
ENSG00000225135	RP11-361F15.2	-0.274819	0.17856	0.54683
ENSG00000232677	LINC00665	0.310512	0.182499	0.556393
ENSG00000245849	CTD-2339L15.1	-0.270334	0.183312	0.558308
ENSG00000205181	LINC00654	0.388851	0.188706	0.57145
ENSG00000223839	FAM95B1	0.562797	0.189797	0.573905
ENSG00000260708	CTA-29F11.1	-0.363623	0.190462	0.575763
ENSG00000223960	AC009948.5	-0.319682	0.191342	0.576191
ENSG00000263272	CTC-524C5.2	0.319113	0.193156	0.576191
ENSG00000239235	AC008280.5	0.323669	0.194601	0.576639
ENSG00000251034	RP11-582J16.4	0.305592	0.203157	0.591436
ENSG00000229444	RP11-184I16.4	0.52562	0.205207	0.594983
ENSG00000255495	AC145124.2	-0.42292	0.225697	0.643527
ENSG00000234327	AC012146.7	-0.375976	0.240387	0.660437
ENSG00000188825	CTD-3014M21.4	-0.268895	0.242119	0.664272
ENSG00000248508	RP11-521C20.4	0.287926	0.249787	0.681518
ENSG00000261609	MIR4720	0.191864	0.25191	0.686233
ENSG00000235919	ASH1L-AS1	0.310646	0.253583	0.689707
ENSG00000215386	LINC00478	-0.273523	0.255018	0.69272
ENSG00000249116	CTD-2194D22.3	-0.883825	0.258228	0.699978
ENSG00000182109	RP11-69E11.4	0.214023	0.260599	0.705123
ENSG00000175701	LINC00116	0.256957	0.261627	0.707115
ENSG00000265751	RP11-296E23.1	0.433926	0.262499	0.70917
ENSG00000253716	RP13-582O9.5	-0.297075	0.264336	0.712903
ENSG00000269293	RP1-265C24.9	-0.272534	0.266096	0.716656
ENSG00000235904	RBMS3-AS3	-0.322632	0.267605	0.719836
ENSG00000257621	RP11-349A22.5	0.121962	0.270348	0.725207
ENSG00000214548	MEG3	0.217609	0.274756	0.734414
ENSG00000229108	AC005550.4	0.340793	0.27639	0.737826
ENSG00000261188	CTA-445C9.14	-0.243233	0.277637	0.740387
ENSG00000179818	PCBP1-AS1	-0.130744	0.27975	0.743992
ENSG00000259881	RP11-830F9.5	-0.498812	0.287821	0.760247
ENSG00000239569	RP11-325F22.4	-0.303473	0.302282	0.78486
ENSG00000229388	RP11-442N24	B.1	0.305524	0.789498
ENSG00000271576	RP11-486G15.2	-0.32026	0.312996	0.800297
ENSG00000179523	RP11-151N17.2	0.156883	0.316436	0.806423
ENSG00000207966	MIR29C	-0.356439	0.318261	0.807856
ENSG00000263327	TAPT1-AS1	0.329859	0.319399	0.808926
ENSG00000231025	RP11-175O19.4	-0.168354	0.320709	0.811178
ENSG00000263899	RP11-214C8.5	-0.218829	0.323976	0.816508
ENSG00000234636	MED14-AS1	-0.532609	0.328783	0.823464
ENSG00000260018	RP11-505K9.1	-0.324656	0.335082	0.834912
ENSG00000261005	CTB-58E17.1	0.236147	0.349261	0.861243
ENSG00000259848	AC097374.2	-0.305459	0.349317	0.861342
ENSG00000260077	RP11-254F7.2	-0.244676	0.352229	0.867179
ENSG00000254473	RP11-522I20.3	0.209888	0.36065	0.883833
ENSG00000248275	CTC-338M12.3	0.247447	0.361392	0.885231
ENSG00000234608	MAPKAPK5-AS1	0.173832	0.363347	0.889004
ENSG00000251615	RP11-774O3.3	-0.214263	0.366945	0.895702
ENSG00000228649	AC005682.5	-0.234561	0.37204	0.905822
ENSG00000235989	MORC2-AS1	-0.198292	0.374537	0.910737
ENSG00000267390	RP11-635N19.1	-0.25586	0.391903	0.934081
ENSG00000235475	RP11-166O4.5	0.232406	0.401477	0.934081
ENSG00000259828	RP11-63E9.1	-0.414064	0.415749	0.934081
ENSG00000230630	DNM3OS	-0.324805	0.422061	0.934081
ENSG00000179406	LINC00174	0.179324	0.438836	0.934081
ENSG00000264247	RP11-231E4.4	0.0986986	0.446327	0.934081
ENSG00000268001	CTC-241F20.3	-0.15128	0.458908	0.934081
ENSG00000234431	AC007283.5	0.105125	0.466623	0.934081
ENSG00000259877	RP11-46C24.7	-0.153073	0.467717	0.934081
ENSG00000240990	HOXA11-AS	-0.138027	0.469288	0.934081
ENSG00000234912	LINC00338	0.185423	0.474675	0.934081
ENSG00000268568	AC007228.9	0.617937	0.477346	0.934081
ENSG00000261863	RP11-141J13.5	0.263583	0.477732	0.934081
ENSG00000258675	RP11-299L17.3	0.226525	0.485503	0.934081
ENSG00000225138	CTD-2228K2.7	0.208479	0.495996	0.934081
ENSG00000258545	RP4-755D9.1	0.345387	0.50293	0.934081
ENSG00000270175	RP11-793H13.11	-0.211394	0.504821	0.934081
ENSG00000230733	AC092171.4	0.129536	0.516731	0.934081
ENSG00000268006	PTOV1-AS1	-0.0911263	0.520054	0.934081
ENSG00000230910	RP3-525N10.2	0.246752	0.52264	0.934081
ENSG00000229801	RP11-353N4.1	0.32538	0.528399	0.934081
ENSG00000269609	RP11-18I14.10	-0.171934	0.543189	0.934081
ENSG00000230606	AC159540.1	0.129821	0.549625	0.934081
ENSG00000219665	CTD-2006C1.2	-0.132455	0.549673	0.934081
ENSG00000231663	RP5-827C21.4	-0.15637	0.557438	0.934081
ENSG00000130600	H19	-0.13375	0.564214	0.934081
ENSG00000258441	LINC00641	0.114277	0.565844	0.934081
ENSG00000262758	CTD-3195I5.1	0.0954733	0.56902	0.934081
ENSG00000249249	AC010226.4	0.167988	0.578498	0.934081
ENSG00000232224	LINC00202-1	0.469517	0.588965	0.934081
ENSG00000267080	ASB16-AS1	0.0739301	0.591309	0.934081
ENSG00000253552	HOXA-AS2	0.136239	0.592097	0.934081
ENSG00000251257	CTD-2263F21.1	-0.273355	0.592308	0.934081
ENSG00000242759	RP11-280F2.2	0.124663	0.594696	0.934081
ENSG00000236088	COX10-AS1	-0.117412	0.601628	0.934081
ENSG00000267100	ILF3-AS1	-0.0907449	0.617804	0.934081
ENSG00000246560	RP11-10L12.4	0.0908596	0.628307	0.934081
ENSG00000100181	TPTEP1	0.154741	0.629486	0.934081
ENSG00000196295	AC005154.6	0.0848824	0.644498	0.934081
ENSG00000235706	DICER1-AS1	0.117119	0.647129	0.934081
ENSG00000203280	CTA-221G9.11	-0.1204	0.672236	0.934081
ENSG00000248019	FAM13A-AS1	-0.0974219	0.688267	0.934081
ENSG00000258056	RP11-644F5.11	-0.0992852	0.698301	0.934081
ENSG00000255455	RP11-890B15.3	0.0785637	0.703883	0.934081
ENSG00000231628	RP3-355L5.4	-0.118271	0.718146	0.934081
ENSG00000204837	RP11-204M4.2	0.280837	0.736833	0.934081
ENSG00000226251	RP11-15I11.3	-0.118929	0.749589	0.934081
ENSG00000260124	RP4-791K14.2	-0.121174	0.75047	0.934081
ENSG00000266904	LINC00663	-0.0700421	0.751074	0.934081
ENSG00000236017	ASMTL-AS1	-0.103106	0.759193	0.934081
ENSG00000271646	RP11-326I11.3	-0.063945	0.762534	0.934081
ENSG00000237949	LINC00844	0.107121	0.772896	0.934081
ENSG00000260793	RP5-882C2.2	-0.075411	0.795575	0.934081
ENSG00000264920	RP11-6N17.4	0.0595411	0.804177	0.934081
ENSG00000270170	RP11-21N3.1	0.0367122	0.838053	0.934081
ENSG00000262580	RP11-334C17.5	-0.0749654	0.842981	0.934081
ENSG00000237945	LINC00649	-0.0635356	0.851548	0.934081
ENSG00000270419	CAHM	-0.0436205	0.864167	0.934081
ENSG00000261613	RP11-20I23.13	0.0481258	0.870296	0.934081
ENSG00000225613	RP11-771D21.2	0.103427	0.871787	0.934081
ENSG00000227946	AC007383.3	0.0378649	0.871953	0.934081
ENSG00000247595	SPTY2D1-AS1	0.0467237	0.879375	0.934081
ENSG00000227877	RP11-59J5.1	-0.0395056	0.880537	0.934081
ENSG00000233461	RP11-295G20.2	-0.0311786	0.889911	0.934081
ENSG00000270949	RP11-288H12.4	-0.0294712	0.892358	0.934081
ENSG00000214401	KANSL1-AS1	0.0640345	0.89541	0.934081
ENSG00000260285	RP11-600F24.7	0.0317634	0.902569	0.934081
ENSG00000253115	RP11-6I2.4	-0.0381886	0.921245	0.934081
ENSG00000232388	LINC00493	-0.0125742	0.946306	0.954562
ENSG00000260329	RP11-412D9.4	0.0167057	0.951042	0.958731
ENSG00000230487	PSMG3-AS1	0.0122167	0.95476	0.961886
ENSG00000229180	GS1-124K5.11	-0.00945883	0.958512	0.965004
ENSG00000258634	RP4-773N10.4	0.00914123	0.963106	0.968879
ENSG00000228486	AC017099.3	0.00876958	0.964807	0.970402
ENSG00000236144	AD000090.2	0.00888975	0.971401	0.976022
ENSG00000271614	RP11-591N1.1	-0.00529115	0.982403	0.985054
ENSG00000255153	CTD-2245O6.1	-0.00581548	0.986376	0.988691
ENSG00000255571	AC133637.1
